# Supplementary material for: Exosomal microRNAs in giant panda (Ailuropoda melanoleuca) breast milk: potential maternal regulators for the development of newborn cubs
Source: Sci Rep. 2017 Jun 14;7:3507. doi: 10.1038/s41598-017-03707-8 (PMC5471263; doi:10.1038/s41598-017-03707-8)
Supplement: Supplementary file 2 — Table S1 [file 41598_2017_3707_MOESM2_ESM.xls]

## Sheet: Conserved
Supplementary Table 1.1 Conserved miRNA group identified in this study.
(1) In "sequence in miRBase" column, "New", miRNA identied in this study and not reported in miRBase,mainly for new reported 5p or 3p sequence; "Diff", confirming miRNA sequences in miRBase 21.0, but different sequences are reported in our study; and "Yes", confirming miRNA sequences in miRBase 21.0. (2) "Consensus miRNA sequence" is the assembly sequence of the most abundance sequences in seven …
ID	ame-mirNA name	Pre-miRNAsequence	Length (nt)	Genomic location of pre-miRNA based on Sscrofa9 genome assembly				miRNA name	consensus sequence	length	sequence in miRBase	Conserved pre-miRNAs	Mapped mir numbers in miRbase	Raw data（reads）							Normlized data（reads per million mapped reads, RPM ）
				1st location
				Gnome ID	Strand	Start	End							0 d	3 d-1	3 d-2	3 d-3	7 d	15 d	30 d	0 d	3 d-1	3 d-2	3 d-3	7 d	15 d	30 d
1	ame-let-7d	cctaggaAGAGGTAGTAGGTTGCATAGTTttagggcagggattttgcccacaaggaggtaaCTATACGACCTGCTGCCTTTCTtagg	103	GL195419.1	+	6704	6809	ame-let-7d-3p	CTATACGACCTGCTGCCTTTCT	22	Yes	hsa-let-7d,mmu-let-7d,bta-let-7d,ptr-let-7d,mdo-let-7d,rno-let-7d,oan-let-7d,eca-let-7d,ssc-let-7d,cgr-let-7d,	10	927	828	454	3243	3633	1949	2252	1727.29	1675.19	881.958	2646.75	1810.44	1746.51	1530.69
1	ame-let-7d	cctaggaAGAGGTAGTAGGTTGCATAGTTttagggcagggattttgcccacaaggaggtaaCTATACGACCTGCTGCCTTTCTtagg	103	GL195419.1	+	6704	6809	ame-let-7d-5p	AGAGGTAGTAGGTTGCATAGTT	22	Yes	hsa-let-7d,mmu-let-7d,bta-let-7d,ptr-let-7d,mdo-let-7d,rno-let-7d,oan-let-7d,eca-let-7d,ssc-let-7d,cgr-let-7d,	10	1729.25	2426.5	2169.75	3354.75	6746.45	4661.7	6420.7	3222.13	4909.23	4215.04	2737.95	3361.97	4177.37	4364.18
2	ame-let-7e	cccgggcTGAGGTAGGAGGTTGTATAGTTgaggaggacacccaaggagatcaCTATACGGCCTCCTAGCTTTCCccagg	106	GL193718.1	+	282220	282328	ame-let-7e-5p	TGAGGTAGGAGGTTGTATAGTT	22	Yes	hsa-let-7e,mmu-let-7e,ptr-let-7e,eca-let-7e,cfa-let-7e,ggo-let-7e,ssc-let-7e,	7	331.45	662.3	349.683	500.083	1345.02	1498.02	1750.67	617.594	1339.95	679.308	408.139	670.265	1342.38	1189.94
2	ame-let-7e	cccgggcTGAGGTAGGAGGTTGTATAGTTgaggaggacacccaaggagatcaCTATACGGCCTCCTAGCTTTCCccagg	106	GL193718.1	+	282220	282328	ame-let-7e-3p	CTATACGGCCTCCTAGCTTTCC	22	Yes	hsa-let-7e,mmu-let-7e,ptr-let-7e,eca-let-7e,cfa-let-7e,ggo-let-7e,ssc-let-7e,	7	0	0	0	14	21	8	6	0	0	0	11.426	10.465	7.16884	4.07823
3	ame-let-7f-1	tcagagTGAGGTAGTAGATTGTATAGTTgtggggtagtgattttaccctgttcaggagataaCTATACAATCTATTGCCTTCCCtga	97	GL195419.1	+	4747	4847	ame-let-7f-1-5p	TGAGGTAGTAGATTGTATAGTT	22	Yes	hsa-let-7f-1,mmu-let-7f-1,ptr-let-7f-1,eca-let-7f,cfa-let-7f,ggo-let-7f,ssc-let-7f-2,cgr-let-7f,	8	11465.8	12524.8	16098	9397.46	24900	24891.1	44025.9	21364.4	25339.9	31272.6	7669.67	12408.4	22305	29924.6
3	ame-let-7f-1	tcagagTGAGGTAGTAGATTGTATAGTTgtggggtagtgattttaccctgttcaggagataaCTATACAATCTATTGCCTTCCCtga	97	GL195419.1	+	4747	4847	ame-let-7f-1-3p	CTATACAATCTATTGCCTTCCT	22	Diff	hsa-let-7f-1,mmu-let-7f-1,ptr-let-7f-1,eca-let-7f,cfa-let-7f,ggo-let-7f,ssc-let-7f-2,cgr-let-7f,	8	4	0	18	0	0	0	0	7.45323	0	34.9675	0	0	0	0
4	ame-let-7f-2	tgtgggaTGAGGTAGTAGATTGTATAGTTttagggtcataccccatcttggagataaCTATACAGTCTACTGTCTTTCCcacg	81	GL193501.1	+	204255	204337	ame-let-7f-2-5p	TGAGGTAGTAGATTGTATAGTT	22	Yes	hsa-let-7f-2,ptr-let-7f-2,mdo-let-7f-2,	3	11465.8	12524.8	16098	9397.46	24900	24891.1	44025.9	21364.4	25339.9	31272.6	7669.67	12408.4	22305	29924.6
4	ame-let-7f-2	tgtgggaTGAGGTAGTAGATTGTATAGTTttagggtcataccccatcttggagataaCTATACAGTCTACTGTCTTTCCcacg	81	GL193501.1	+	204255	204337	ame-let-7f-2-3p	CTATACAGTCTACTGTCTTTCT	22	Diff	hsa-let-7f-2,ptr-let-7f-2,mdo-let-7f-2,	3	13.5	30	27	35.5	49	14	12.5	25.1547	60.6952	52.4512	28.9731	24.4183	12.5455	8.4963
5	ame-let-7a-1	tgggaTGAGGTAGTAGGTTGTATAGTTttagggtcacacccaccactgggagataaCTATACAATCTACTGTCTTTCcta	92	GL195419.1	+	4384	4483	ame-let-7a-1-5p	TGAGGTAGTAGGTTGTATAGTT	22	Yes	hsa-let-7a-1,mmu-let-7a-1,ptr-let-7a-1,mdo-let-7a-1,ssc-let-7a-2,cgr-let-7a,oar-let-7a,	7	16298.8	17642.7	14727.1	22903.4	66848.7	90217.6	116669	30369.8	35694.2	28609.4	18692.4	33312.9	80844.4	79300.5
5	ame-let-7a-1	tgggaTGAGGTAGTAGGTTGTATAGTTttagggtcacacccaccactgggagataaCTATACAATCTACTGTCTTTCcta	92	GL195419.1	+	4384	4483	ame-let-7a-1-3p	CTATACAGTCTACTGTCTTTCT	22	Diff	hsa-let-7a-1,mmu-let-7a-1,ptr-let-7a-1,mdo-let-7a-1,ssc-let-7a-2,cgr-let-7a,oar-let-7a,	7	45.5	77.5	32	131.5	189.5	34.5	57	84.7805	156.796	62.1644	107.323	94.434	30.9156	38.7431
6	ame-let-7a-3	gggTGAGGTAGTAGGTTGTATAGTTtggggctctgccctgctatgggataaCTATACAATCTACTGTCTTTCct	93	GL192962.1	-	696554	696648	ame-let-7a-3-5p	TGAGGTAGTAGGTTGTATAGTT	22	Yes	hsa-let-7a-3,mmu-let-7c-2,ptr-let-7a-3,mdo-let-7a-3,eca-let-7a-2,cfa-let-7a-1,	6	16298.8	17642.7	14727.1	22903.4	66848.7	90217.6	116669	30369.8	35694.2	28609.4	18692.4	33312.9	80844.4	79300.5
6	ame-let-7a-3	gggTGAGGTAGTAGGTTGTATAGTTtggggctctgccctgctatgggataaCTATACAATCTACTGTCTTTCct	93	GL192962.1	-	696554	696648	ame-let-7a-3-3p	CTATACAATCTACTGTCTTTC	21	Yes	hsa-let-7a-3,mmu-let-7c-2,ptr-let-7a-3,mdo-let-7a-3,eca-let-7a-2,cfa-let-7a-1,	6	2	4.5	0	11	16.5	2.5	5.5	3.72662	9.10429	0	8.97757	8.22248	2.24026	3.73837
7	ame-let-7b	cggggTGAGGTAGTAGGTTGTGTGGTTtcagggcagtgatgttgcccctcggaagataaCTATACAACCTACTGCCTTCCCtg	101	GL192962.1	-	695637	695741	ame-let-7b-5p	TGAGGTAGTAGGTTGTGTGGTT	22	Yes	hsa-let-7b,mmu-let-7b,bta-let-7b,ppy-let-7b,ptr-let-7b,mdo-let-7b,rno-let-7b,oan-let-7b,cfa-let-7b,ggo-let-7b,cgr-let-7b,oar-let-7b,	12	32664.8	29549	14373.8	79747.6	121688	104746	132197	60864.5	59782.8	27923	65085.4	60641	93863.6	89854.6
7	ame-let-7b	cggggTGAGGTAGTAGGTTGTGTGGTTtcagggcagtgatgttgcccctcggaagataaCTATACAACCTACTGCCTTCCCtg	101	GL192962.1	-	695637	695741	ame-let-7b-3p	CCATACAACCTACTGCCTTCCT	22	Diff	hsa-let-7b,mmu-let-7b,bta-let-7b,ppy-let-7b,ptr-let-7b,mdo-let-7b,rno-let-7b,oan-let-7b,cfa-let-7b,ggo-let-7b,cgr-let-7b,oar-let-7b,	12	94	74	28	228	442	258	258	175.151	149.715	54.3939	186.08	220.263	231.195	175.364
8	ame-let-7i	ctggcTGAGGTAGTAGTTTGTGCTGTTggtcgggttgtgacattgcccgctgtggagataaCTGCGCAAGCTACTGCCTTGCTa	103	GL192683.1	-	811331	811438	ame-let-7i-5p	TGAGGTAGTAGTTTGTGCTGTT	22	Yes	hsa-let-7i,mmu-let-7i,ptr-let-7i,ggo-let-7i,cgr-let-7i,	5	12619	15250.5	16271.5	10171.5	22437.5	26133.5	34303.5	23513.1	30854.4	31609.6	8301.39	11181.3	23418.4	23316.2
8	ame-let-7i	ctggcTGAGGTAGTAGTTTGTGCTGTTggtcgggttgtgacattgcccgctgtggagataaCTGCGCAAGCTACTGCCTTGCTa	103	GL192683.1	-	811331	811438	ame-let-7i-3p	CTGCGCAAGCTACTGCCTTGCT	22	Yes	hsa-let-7i,mmu-let-7i,ptr-let-7i,ggo-let-7i,cgr-let-7i,	5	4	0	0	13	64	49	106	7.45323	0	0	10.6099	31.8933	43.9092	72.0487
9	ame-let-7g	aggcTGAGGTAGTAGTTTGTACAGTTtgagggtctatgataccacccggtacaggagataaCTGTACAGGCCACTGCCTTGCca	104	GL192640.1	+	1052724	1052833	ame-let-7g-5p	TGAGGTAGTAGTTTGTACAGTT	22	Yes	hsa-let-7g,mmu-let-7g,bta-let-7g,oan-let-7g,cfa-let-7g,ggo-let-7g,ssc-let-7g,cgr-let-7g,	8	11077.2	16495.6	13960	12750.4	36451.2	38625	55737	20640.2	33373.4	27119.2	10406.2	18164.8	34612	37884.7
9	ame-let-7g	aggcTGAGGTAGTAGTTTGTACAGTTtgagggtctatgataccacccggtacaggagataaCTGTACAGGCCACTGCCTTGCca	104	GL192640.1	+	1052724	1052833	ame-let-7g-3p	CTGTACAGGCCACTGCCTTGCT	22	Diff	hsa-let-7g,mmu-let-7g,bta-let-7g,oan-let-7g,cfa-let-7g,ggo-let-7g,ssc-let-7g,cgr-let-7g,	8	0	0	1	7	10	4	9	0	0	1.94264	5.713	4.98332	3.58442	6.11734
10	ame-mir-1307	catcaagacccagctgagtcactgtcactgcctaccaatcTCGACCGGACCTCGACCGGCTcgtctgtgttgccaatcgACTCGGCGTGGCGTCGGTCGTGgtagataggcggtcatgcatacgaattttcagctcttgttctggtgac	100	GL192371.1	-	2214081	2214229	ame-miR-1307-5p	TCGACCGGACCTCGACCGGCT	21	Yes	hsa-mir-1307,bta-mir-1307,ptr-mir-1307,cfa-mir-1307,ssc-mir-1307,	5	103	73	301	297	172	238	371	191.921	147.692	584.734	242.394	85.7131	213.273	252.17
10	ame-mir-1307	catcaagacccagctgagtcactgtcactgcctaccaatcTCGACCGGACCTCGACCGGCTcgtctgtgttgccaatcgACTCGGCGTGGCGTCGGTCGTGgtagataggcggtcatgcatacgaattttcagctcttgttctggtgac	100	GL192371.1	-	2214081	2214229	ame-miR-1307-3p	CTCGGCGTGGCGTCGGTCGTGG	22	Diff	hsa-mir-1307,bta-mir-1307,ptr-mir-1307,cfa-mir-1307,ssc-mir-1307,	5	47	61	56	254	114	103	123	87.5755	123.414	108.788	207.3	56.8099	92.2988	83.6036
11	ame-mir-1306	gtgagcagtctccaCCACCTCCCCTGCAAACGTCCAgtggtgcagaggtaatggACGTTGGCTCTGGTGGTGatggacagtccga	60	GL192766.1	+	1207804	1207911	ame-miR-1306-5p	CCACCTCCCCTGCAAACGTCC	21	Diff	hsa-mir-1306,mmu-mir-1306,bta-mir-1306,ptr-mir-1306,mml-mir-1306,rno-mir-1306,ggo-mir-1306,ssc-mir-1306,cgr-mir-1306,	9	1	13	6	29	36	2	13	1.86331	26.3013	11.6558	23.6681	17.94	1.79221	8.83616
11	ame-mir-1306	gtgagcagtctccaCCACCTCCCCTGCAAACGTCCAgtggtgcagaggtaatggACGTTGGCTCTGGTGGTGatggacagtccga	60	GL192766.1	+	1207804	1207911	ame-miR-1306-3p	ACGTTGGCTCTGGTGGTGATG	21	Diff	hsa-mir-1306,mmu-mir-1306,bta-mir-1306,ptr-mir-1306,mml-mir-1306,rno-mir-1306,ggo-mir-1306,ssc-mir-1306,cgr-mir-1306,	9	0	0	7	1	11	5	1	0	0	13.5985	0.816142	5.48165	4.48053	0.679704
12	ame-mir-874	ttagccctgCGGCCCCACGCACCAGGGTAAGAgagactctcgcttcCTGCCCTGGCCCGAGGGACCGActggctgggc	102	GL192940.1	-	75804	75912	ame-miR-874-3p	CTGCCCTGGCCCGAGGGACCGAC	23	Diff	hsa-mir-874,mmu-mir-874,ptr-mir-874,mml-mir-874,rno-mir-874,eca-mir-874,ggo-mir-874,ssc-mir-874,cgr-mir-874,	9	0	1	0	19	23	12	17	0	2.02317	0	15.5067	11.4616	10.7533	11.555
12	ame-mir-874	ttagccctgCGGCCCCACGCACCAGGGTAAGAgagactctcgcttcCTGCCCTGGCCCGAGGGACCGActggctgggc	102	GL192940.1	-	75804	75912	ame-miR-874-5p	CGGCCCCACGCACCAGGGTAAG	22	Diff	hsa-mir-874,mmu-mir-874,ptr-mir-874,mml-mir-874,rno-mir-874,eca-mir-874,ggo-mir-874,ssc-mir-874,cgr-mir-874,	9	4	0	0	0	10	0	6	7.45323	0	0	0	4.98332	0	4.07823
13	ame-mir-532	cgacttgctttctctcctcCATGCCTTGAGTGTAGGACCGTtggcatcttaattacCCTCCCACACCCAAGGCTTGCAaaaaagcgagcct	83	GL192563.1	-	275499	275587	ame-miR-532-3p	CCTCCCACACCCAAGGCTTGC	21	Diff	hsa-mir-532,mmu-mir-532,bta-mir-532,ppy-mir-532,ptr-mir-532,mml-mir-532,rno-mir-532,eca-mir-532,cfa-mir-532,ssc-mir-532,	10	67	69	15	158	273	74	70	124.842	139.599	29.1396	128.951	136.045	66.3118	47.5793
13	ame-mir-532	cgacttgctttctctcctcCATGCCTTGAGTGTAGGACCGTtggcatcttaattacCCTCCCACACCCAAGGCTTGCAaaaaagcgagcct	83	GL192563.1	-	275499	275587	ame-miR-532-5p	CATGCCTTGAGTGTAGGACCGT	22	Yes	hsa-mir-532,mmu-mir-532,bta-mir-532,ppy-mir-532,ptr-mir-532,mml-mir-532,rno-mir-532,eca-mir-532,cfa-mir-532,ssc-mir-532,	10	228	143	247	462	485	336	384	424.834	289.314	479.832	377.058	241.691	301.091	261.006
14	ame-mir-455	tccctggcgtgagggTATGTGCCTTTGGACTACATCGtggaagccagcaccatGCAGTCCATGGGCATATACACttgcctcaaggcctatgtcatc	52	GL192443.1	-	1814572	1814682	ame-miR-455-5p	TATGTGCCTTTGGACTACATCG	22	Yes	hsa-mir-455,mmu-mir-455,bta-mir-455,ptr-mir-455,mdo-mir-455,rno-mir-455,cfa-mir-455,ggo-mir-455,ssc-mir-455,	9	38	92	17	138	338	70	48	70.8057	186.132	33.0249	112.628	168.436	62.7274	32.6258
14	ame-mir-455	tccctggcgtgagggTATGTGCCTTTGGACTACATCGtggaagccagcaccatGCAGTCCATGGGCATATACACttgcctcaaggcctatgtcatc	52	GL192443.1	-	1814572	1814682	ame-miR-455-3p	GCAGTCCATGGGCATATACACT	22	Diff	hsa-mir-455,mmu-mir-455,bta-mir-455,ptr-mir-455,mdo-mir-455,rno-mir-455,cfa-mir-455,ggo-mir-455,ssc-mir-455,	9	33	23	12	50	182	82	52	61.4892	46.533	23.3117	40.8071	90.6965	73.4806	35.3446
15	ame-mir-425	gaaagcgctttggAATGACACGATCACTCCCGTTGAgtgggcacccgagaagccATCGGGAATGTCGTGTCCGCCCagtgctctttc	87	GL192765.1	+	1377397	1377483	ame-miR-425-3p	CATCGGGAATGTCGTGTCCGCC	22	Diff	hsa-mir-425,mmu-mir-425,bta-mir-425,ptr-mir-425,mml-mir-425,mdo-mir-425,rno-mir-425,cfa-mir-425,ssc-mir-425,cgr-mir-425,	10	9	0	48	48	43	49	88	16.7698	0	93.2467	39.1748	21.4283	43.9092	59.814
15	ame-mir-425	gaaagcgctttggAATGACACGATCACTCCCGTTGAgtgggcacccgagaagccATCGGGAATGTCGTGTCCGCCCagtgctctttc	87	GL192765.1	+	1377397	1377483	ame-miR-425-5p	AATGACACGATCACTCCCGTTG	22	Diff	hsa-mir-425,mmu-mir-425,bta-mir-425,ptr-mir-425,mml-mir-425,mdo-mir-425,rno-mir-425,cfa-mir-425,ssc-mir-425,cgr-mir-425,	10	222	87	504	522	644	226	518	413.654	176.016	979.09	426.026	320.926	202.52	352.087
16	ame-mir-424	cgaggggataCAGCAGCAATTCATGTTTTGAAgtgttctaaatggttCAAAACGTGAGGCGCTGCTATaccccctcgtggggaaggtagaaggtgggg	92	GL192626.1	+	480769	480877	ame-miR-424-5p	CAGCAGCAATTCATGTTTTGA	21	Diff	hsa-mir-424,bta-mir-424,ptr-mir-424,eca-mir-424,cfa-mir-424,ggo-mir-424,ssc-mir-424,	7	11	0	28	46	144	32	96	20.4964	0	54.3939	37.5426	71.7598	28.6754	65.2516
16	ame-mir-424	cgaggggataCAGCAGCAATTCATGTTTTGAAgtgttctaaatggttCAAAACGTGAGGCGCTGCTATaccccctcgtggggaaggtagaaggtgggg	92	GL192626.1	+	480769	480877	ame-miR-424-3p	CAAAACGTGAGGCGCTGCTAT	21	Yes	hsa-mir-424,bta-mir-424,ptr-mir-424,eca-mir-424,cfa-mir-424,ggo-mir-424,ssc-mir-424,	7	17	9	7	33	84	50	58	31.6762	18.2086	13.5985	26.9327	41.8599	44.8053	39.4229
17	ame-mir-423	ataaaggaagttaggcTGAGGGGCAGAGAGCGAGACTTTtctattttccaaaAGCTCGGTCTGAGGCCCCTCAGTcttgcttcctaacccgcgc	112	GL192339.1	-	779062	779180	ame-miR-423-5p	TGAGGGGCAGAGAGCGAGACTTT	23	Yes	hsa-mir-423,mmu-mir-423,bta-mir-423,ppy-mir-423,ptr-mir-423,rno-mir-423,eca-mir-423,cfa-mir-423a,ggo-mir-423,ssc-mir-423,cgr-mir-423,	11	3989	2733	1468	8200	9801	7334	8692	7432.74	5529.34	2851.79	6692.37	4884.15	6572.03	5907.99
17	ame-mir-423	ataaaggaagttaggcTGAGGGGCAGAGAGCGAGACTTTtctattttccaaaAGCTCGGTCTGAGGCCCCTCAGTcttgcttcctaacccgcgc	112	GL192339.1	-	779062	779180	ame-miR-423-3p	AGCTCGGTCTGAGGCCCCTCAGT	23	Yes	hsa-mir-423,mmu-mir-423,bta-mir-423,ppy-mir-423,ptr-mir-423,rno-mir-423,eca-mir-423,cfa-mir-423a,ggo-mir-423,ssc-mir-423,cgr-mir-423,	11	3654	2742	1895	11465	9342	7384	7545	6808.53	5547.54	3681.3	9357.07	4655.42	6616.84	5128.37
18	ame-mir-338	tctccAACAATATCCTGGTGCTGAGTGatgactcaggcgacTCCAGCATCAGTGATTTTGTTGaaga	90	GL192862.1	-	984565	984663	ame-miR-338-3p	TCCAGCATCAGTGATTTTGTT	21	Diff	hsa-mir-338,mmu-mir-338,bta-mir-338,ppy-mir-338,ptr-mir-338,mml-mir-338,mdo-mir-338,rno-mir-338,eca-mir-338,cfa-mir-338,ggo-mir-338,ssc-mir-338,cgr-mir-338,	13	40	121	23	96	108	3	64	74.5323	244.804	44.6807	78.3497	53.8199	2.68832	43.5011
18	ame-mir-338	tctccAACAATATCCTGGTGCTGAGTGatgactcaggcgacTCCAGCATCAGTGATTTTGTTGaaga	90	GL192862.1	-	984565	984663	ame-miR-338-5p	AACAATATCCTGGTGCTGAGT	21	Diff	hsa-mir-338,mmu-mir-338,bta-mir-338,ppy-mir-338,ptr-mir-338,mml-mir-338,mdo-mir-338,rno-mir-338,eca-mir-338,cfa-mir-338,ggo-mir-338,ssc-mir-338,cgr-mir-338,	13	4	0	0	3	3	1	31	7.45323	0	0	2.44843	1.495	0.896105	21.0708
19	ame-mir-335	tgttttgagcgggggTCAAGAGCAATAACGAAAAATGTttgtcataaaccgTTTTTCATTATTGCTCCTGACCtcctctcatttgctatattca	76	GL192359.1	+	3267213	3267314	ame-miR-335-3p	TTTTTCATTATTGCTCCTGACC	22	Yes	hsa-mir-335,mmu-mir-335,bta-mir-335,ppy-mir-335,ptr-mir-335,mml-mir-335,rno-mir-335,eca-mir-335,cfa-mir-335,ggo-mir-335,ssc-mir-335,	11	42	45	13	66	168	49	80	78.259	91.0429	25.2543	53.8654	83.7198	43.9092	54.3763
19	ame-mir-335	tgttttgagcgggggTCAAGAGCAATAACGAAAAATGTttgtcataaaccgTTTTTCATTATTGCTCCTGACCtcctctcatttgctatattca	76	GL192359.1	+	3267213	3267314	ame-miR-335-5p	TCAAGAGCAATAACGAAAAATG	22	Diff	hsa-mir-335,mmu-mir-335,bta-mir-335,ppy-mir-335,ptr-mir-335,mml-mir-335,rno-mir-335,eca-mir-335,cfa-mir-335,ggo-mir-335,ssc-mir-335,	11	144	96	62	262	799	86	146	268.316	194.225	120.444	213.829	398.167	77.065	99.2368
20	ame-mir-331	gagtttggttttgtttgggtttgttCTAGGTATGGTCCCAGGGATCCcagatcaaaccagGCCCCTGGGCCTATCCTAGAAccaacctaagctc	94	GL192660.1	-	1036421	1036531	ame-miR-331-5p	TCTAGGTATGGTCCCAGGGAT	21	Diff	hsa-mir-331,mmu-mir-331,bta-mir-331,ppy-mir-331,ptr-mir-331,mml-mir-331,rno-mir-331,eca-mir-331,ggo-mir-331,ssc-mir-331,cgr-mir-331,aja-mir-331,	12	12	14	0	28	57	30	23	22.3597	28.3244	0	22.852	28.4049	26.8832	15.6332
20	ame-mir-331	gagtttggttttgtttgggtttgttCTAGGTATGGTCCCAGGGATCCcagatcaaaccagGCCCCTGGGCCTATCCTAGAAccaacctaagctc	94	GL192660.1	-	1036421	1036531	ame-miR-331-3p	GCCCCTGGGCCTATCCTAGAA	21	Yes	hsa-mir-331,mmu-mir-331,bta-mir-331,ppy-mir-331,ptr-mir-331,mml-mir-331,rno-mir-331,eca-mir-331,ggo-mir-331,ssc-mir-331,cgr-mir-331,aja-mir-331,	12	50	23	16	173	397	348	389	93.1654	46.533	31.0822	141.193	197.838	311.845	264.405
21	ame-mir-324	ctgactatgcctcccCGCATCCCCTAGGGCATTGGTGTaaagctggagacccACTGCCCCAGGTGCTGCTGGgggttgtagtc	81	GL193146.1	-	416195	416294	ame-miR-324-5p	CGCATCCCCTAGGGCATTGGTGT	23	Yes	hsa-mir-324,mmu-mir-324,bta-mir-324,ptr-mir-324,rno-mir-324,cfa-mir-324,ggo-mir-324,ssc-mir-324,cgr-mir-324,	9	6	5	0	23	81	34	74	11.1799	10.1159	0	18.7713	40.3649	30.4676	50.2981
21	ame-mir-324	ctgactatgcctcccCGCATCCCCTAGGGCATTGGTGTaaagctggagacccACTGCCCCAGGTGCTGCTGGgggttgtagtc	81	GL193146.1	-	416195	416294	ame-miR-324-3p	ACTGCCCCAGGTGCTGCTGGT	21	Diff	hsa-mir-324,mmu-mir-324,bta-mir-324,ptr-mir-324,rno-mir-324,cfa-mir-324,ggo-mir-324,ssc-mir-324,cgr-mir-324,	9	5	0	0	14	59	39	35	9.31654	0	0	11.426	29.4016	34.9481	23.7897
22	ame-mir-223	cctggcctcctgcagtgccacgctcCGTGTATTTGACAAGCTGAGTTggacactccatgtggtagagTGTCAGTTTGTCAAATACCCCAagtgcggcacatgcttaccag	92	GL194995.1	-	69537	69642	ame-miR-223-3p	TGTCAGTTTGTCAAATACCCCA	22	Yes	hsa-mir-223,mmu-mir-223,bta-mir-223,ppy-mir-223,mml-mir-223,rno-mir-223,eca-mir-223,cfa-mir-223,sla-mir-223,	9	761	120	992	1052	131	77	2930	1417.98	242.781	1927.1	858.582	65.2815	69.0001	1991.53
22	ame-mir-223	cctggcctcctgcagtgccacgctcCGTGTATTTGACAAGCTGAGTTggacactccatgtggtagagTGTCAGTTTGTCAAATACCCCAagtgcggcacatgcttaccag	92	GL194995.1	-	69537	69642	ame-miR-223-5p	CGTGTATTTGACAAGCTGAGTTG	23	Diff	hsa-mir-223,mmu-mir-223,bta-mir-223,ppy-mir-223,mml-mir-223,rno-mir-223,eca-mir-223,cfa-mir-223,sla-mir-223,	9	24	2	11	10	0	4	49	44.7194	4.04635	21.369	8.16142	0	3.58442	33.3055
23	ame-mir-222	gctgctggaaggtgtaggtaccctcaatggCTCAGTAGCCAGTGTAGATCCTgtctttcgtaatcagcAGCTACATCTGGCTACTGGGTctctgatggcatcttctagct	62	GL193590.1	+	236853	236958	ame-miR-222-5p	TCAGTAGCCAGTGTAGATCC	20	Diff	hsa-mir-222,mmu-mir-222,bta-mir-222,ptr-mir-222,rno-mir-222,eca-mir-222,cfa-mir-222,ssc-mir-222,cgr-mir-222,age-mir-222,	10	0	14	0	11	0	0	0	0	28.3244	0	8.97757	0	0	0
23	ame-mir-222	gctgctggaaggtgtaggtaccctcaatggCTCAGTAGCCAGTGTAGATCCTgtctttcgtaatcagcAGCTACATCTGGCTACTGGGTctctgatggcatcttctagct	62	GL193590.1	+	236853	236958	ame-miR-222-3p	AGCTACATCTGGCTACTGGGTCT	23	Diff	hsa-mir-222,mmu-mir-222,bta-mir-222,ptr-mir-222,rno-mir-222,eca-mir-222,cfa-mir-222,ssc-mir-222,cgr-mir-222,age-mir-222,	10	554	616	339	650	1103	270	217	1032.27	1246.28	658.555	530.493	549.66	241.948	147.496
24	ame-mir-221	tgaacatccaggtctggggcatgaACCTGGCATACAATGTAGATTTctgtgttcgttaggcaacAGCTACATTGTCTGCTGGGTTTCaggctacctggaaacatgttctc	93	GL193590.1	+	237620	237724	ame-miR-221-3p	AGCTACATTGTCTGCTGGGTTT	22	Diff	hsa-mir-221,mmu-mir-221,bta-mir-221,ptr-mir-221,mdo-mir-221,rno-mir-221,oan-mir-221,eca-mir-221,cfa-mir-221,ssc-mir-221,cgr-mir-221,	11	2512	5086	2568	3866	5752	2922	1800	4680.63	10289.9	4988.7	3155.21	2866.41	2618.42	1223.47
24	ame-mir-221	tgaacatccaggtctggggcatgaACCTGGCATACAATGTAGATTTctgtgttcgttaggcaacAGCTACATTGTCTGCTGGGTTTCaggctacctggaaacatgttctc	93	GL193590.1	+	237620	237724	ame-miR-221-5p	ACCTGGCATACAATGTAGATTTC	23	Diff	hsa-mir-221,mmu-mir-221,bta-mir-221,ptr-mir-221,mdo-mir-221,rno-mir-221,oan-mir-221,eca-mir-221,cfa-mir-221,ssc-mir-221,cgr-mir-221,	11	0	8	0	8	35	7	4	0	16.1854	0	6.52914	17.4416	6.27274	2.71882
25	ame-mir-219a-2	actcaggggcttcgccacTGATTGTCCAAACGCAATTCTtgtacgagtctgcggccaaccgAGAATTGTGGCTGGACATCTGTggctgagctccggg	96	GL192421.1	-	465605	465701	ame-miR-219a-2-5p	TGATTGTCCAAACGCAATTC	20	Diff	hsa-mir-219a-2,mmu-mir-219a-2,bta-mir-219,ptr-mir-219-2,mdo-mir-219-1,rno-mir-219a-2,cfa-mir-219-2,	7	0.5	28.5	0	6.5	6.5	1	4	0.931654	57.6605	0	5.30493	3.23916	0.896105	2.71882
25	ame-mir-219a-2	actcaggggcttcgccacTGATTGTCCAAACGCAATTCTtgtacgagtctgcggccaaccgAGAATTGTGGCTGGACATCTGTggctgagctccggg	96	GL192421.1	-	465605	465701	ame-miR-219a-2-3p	AGAATTGTGCCTGGACATCTGT	22	Diff	hsa-mir-219a-2,mmu-mir-219a-2,bta-mir-219,ptr-mir-219-2,mdo-mir-219-1,rno-mir-219a-2,cfa-mir-219-2,	7	0	27	8	8	22	3	1	0	54.6257	15.5411	6.52914	10.9633	2.68832	0.679704
26	ame-mir-210	acccggcagtgcctccaggcgcagggcAGCCCCTGCCCACCGCACACTGcgctgccccagacccaCTGTGCGTGTGACAGCGGCTGAtctgtgcctgggcagcgcgaccc	86	GL194206.1	-	193575	193685	ame-miR-210-3p	CTGTGCGTGTGACAGCGGCTGA	22	Yes	hsa-mir-210,mmu-mir-210,bta-mir-210,ptr-mir-210,mml-mir-210,rno-mir-210,cfa-mir-210,ggo-mir-210,ssc-mir-210,cgr-mir-210,	10	39	27	39	75	191	92	195	72.669	54.6257	75.7629	61.2107	95.1815	82.4417	132.542
26	ame-mir-210	acccggcagtgcctccaggcgcagggcAGCCCCTGCCCACCGCACACTGcgctgccccagacccaCTGTGCGTGTGACAGCGGCTGAtctgtgcctgggcagcgcgaccc	86	GL194206.1	-	193575	193685	ame-miR-210-5p	AGCCACTGCCCACCGCACACTG	22	Diff	hsa-mir-210,mmu-mir-210,bta-mir-210,ptr-mir-210,mml-mir-210,rno-mir-210,cfa-mir-210,ggo-mir-210,ssc-mir-210,cgr-mir-210,	10	5	5	0	21	13	6	13	9.31654	10.1159	0	17.139	6.47832	5.37663	8.83616
27	ame-mir-200a	ccgggcccctgtgagCATCTTACCGGACAGTGCTGGAtttcccagcttgactcTAACACTGTCTGGTAACGATGTtcaaaggtgacccgc	88	GL194360.1	+	54929	55018	ame-miR-200a-3p	TAACACTGTCTGGTAACGATGTT	23	Diff	hsa-mir-200a,mmu-mir-200a,bta-mir-200a,ppy-mir-200a,ptr-mir-200a,mml-mir-200a,mdo-mir-200a,rno-mir-200a,eca-mir-200a,	9	3414.5	4268	2451.5	11744.5	32537	12665	20655	6362.27	8634.91	4762.38	9585.19	16214.2	11349.2	14039.3
27	ame-mir-200a	ccgggcccctgtgagCATCTTACCGGACAGTGCTGGAtttcccagcttgactcTAACACTGTCTGGTAACGATGTtcaaaggtgacccgc	88	GL194360.1	+	54929	55018	ame-miR-200a-5p	CATCTTACCGGACAGTGCTGGA	22	Yes	hsa-mir-200a,mmu-mir-200a,bta-mir-200a,ppy-mir-200a,ptr-mir-200a,mml-mir-200a,mdo-mir-200a,rno-mir-200a,eca-mir-200a,	9	22	51	50	71	171	282	266	40.9928	103.182	97.1319	57.9461	85.2148	252.702	180.801
28	ame-mir-200b	ccagctcgggcagccgtggcCATCTTACTGGGCAGCATTGGAtggagtcaggtctcTAATACTGCCTGGTAATGATGAcggcggagccctgcacg	70	GL194360.1	+	54332	54442	ame-miR-200b-3p	TAATACTGCCTGGTAATGATGAC	23	Diff	hsa-mir-200b,mmu-mir-200b,bta-mir-200b,mdo-mir-200b,rno-mir-200b,eca-mir-200b,cfa-mir-200b,ggo-mir-200b,cgr-mir-200b,	9	2921	2914	976.5	6906.5	23843.5	8748	13864.5	5442.72	5895.53	1896.99	5636.69	11882	7839.13	9423.76
28	ame-mir-200b	ccagctcgggcagccgtggcCATCTTACTGGGCAGCATTGGAtggagtcaggtctcTAATACTGCCTGGTAATGATGAcggcggagccctgcacg	70	GL194360.1	+	54332	54442	ame-miR-200b-5p	CATCTTACTGGGCAGCATTGGA	22	Yes	hsa-mir-200b,mmu-mir-200b,bta-mir-200b,mdo-mir-200b,rno-mir-200b,eca-mir-200b,cfa-mir-200b,ggo-mir-200b,cgr-mir-200b,	9	34	129	13	146	529	320	357	63.3525	260.99	25.2543	119.157	263.618	286.754	242.654
29	ame-mir-200c	ccctCGTCTTACCCAGCAGTGTTTGGgtgcggttgggagtctcTAATACTGCCGGGTAATGATGGAgg	79	GL192900.1	-	540745	540838	ame-miR-200c-3p	TAATACTGCCGGGTAATGATGGA	23	Yes	hsa-mir-200c,mmu-mir-200c,bta-mir-200c,ptr-mir-200c,mdo-mir-200c,eca-mir-200c,cfa-mir-200c,ggo-mir-200c,cgr-mir-200c,	9	1785	1988	805.5	5836.5	18472.5	8182	12728.5	3326.01	4022.07	1564.8	4763.42	9205.44	7331.93	8651.62
29	ame-mir-200c	ccctCGTCTTACCCAGCAGTGTTTGGgtgcggttgggagtctcTAATACTGCCGGGTAATGATGGAgg	79	GL192900.1	-	540745	540838	ame-miR-200c-5p	CGTCTTACCCAGCAGTGTTTGGA	23	Diff	hsa-mir-200c,mmu-mir-200c,bta-mir-200c,ptr-mir-200c,mdo-mir-200c,eca-mir-200c,cfa-mir-200c,ggo-mir-200c,cgr-mir-200c,	9	0	0	0	13	7	3	8	0	0	0	10.6099	3.48833	2.68832	5.43763
30	ame-mir-199a-1	gccaaCCCAGTGTTCAGACTACCTGTTCaggaggctctcaatgtgtACAGTAGTCTGCACATTGGTTAggc	79	GL192824.1	+	483332	483411	ame-miR-199a-1-5p	CCCAGTGTTCAGACTACCTGTTC	23	Yes	hsa-mir-199a-1,mmu-mir-199a-1,bta-mir-199a-2,ptr-mir-199a-1,mml-mir-199a-2,cfa-mir-199-1,ssc-mir-199a-2,cgr-mir-199a,	8	3	2	20	15.5	1.5	0	3.5	5.58993	4.04635	38.8528	12.6502	0.747498	0	2.37897
30	ame-mir-199a-1	gccaaCCCAGTGTTCAGACTACCTGTTCaggaggctctcaatgtgtACAGTAGTCTGCACATTGGTTAggc	79	GL192824.1	+	483332	483411	ame-miR-199a-1-3p	ACAGTAGTCTGCACATTGGTT	21	Diff	hsa-mir-199a-1,mmu-mir-199a-1,bta-mir-199a-2,ptr-mir-199a-1,mml-mir-199a-2,cfa-mir-199-1,ssc-mir-199a-2,cgr-mir-199a,	8	6.66667	22.3333	77.6667	40.6667	11	2	4	12.4221	45.1842	150.878	33.1898	5.48165	1.79221	2.71882
31	ame-mir-199a-2	aggaagcttctggagatcctgctccgtcgcCCCAGTGTTCAGACTACCTGTTCaggacaatgccgttgtACAGTAGTCTGCACATTGGTTAgactgggcaagggagagca	79	GL192505.1	-	131093	131202	ame-miR-199a-2-5p	CCCAGTGTTCAGACTACCTGTTC	23	Yes	hsa-mir-199a-2,mmu-mir-199a-2,bta-mir-199a-1,mdo-mir-199b-2,mdo-mir-199b-3,rno-mir-199a,oan-mir-199,eca-mir-199a,cfa-mir-199-2,ssc-mir-199a-1,lla-mir-199a,	11	3	2	20	15.5	1.5	0	3.5	5.58993	4.04635	38.8528	12.6502	0.747498	0	2.37897
31	ame-mir-199a-2	aggaagcttctggagatcctgctccgtcgcCCCAGTGTTCAGACTACCTGTTCaggacaatgccgttgtACAGTAGTCTGCACATTGGTTAgactgggcaagggagagca	79	GL192505.1	-	131093	131202	ame-miR-199a-2-3p	ACAGTAGTCTGCACATTGGTT	21	Diff	hsa-mir-199a-2,mmu-mir-199a-2,bta-mir-199a-1,mdo-mir-199b-2,mdo-mir-199b-3,rno-mir-199a,oan-mir-199,eca-mir-199a,cfa-mir-199-2,ssc-mir-199a-1,lla-mir-199a,	11	6.66667	22.3333	77.6667	40.6667	11	2	4	12.4221	45.1842	150.878	33.1898	5.48165	1.79221	2.71882
32	ame-mir-199b	ccagaggacacctccactccgtctaCCCAGTGTTTAGACTATCTGTTCaggactcccaaattgtACAGTAGTCTGCACATTGGTTAggctgggctgggttagaccctcgg	110	GL192421.1	-	355390	355499	ame-miR-199b-5p	CCCAGTGTTTAGACTATCTGT	21	Diff	hsa-mir-199b,mmu-mir-199b,bta-mir-199b,ppy-mir-199b,ptr-mir-199b,mdo-mir-199b-1,eca-mir-199b,cfa-mir-199-3,ssc-mir-199b,	9	0	0	9	13	1	0	9	0	0	17.4837	10.6099	0.498332	0	6.11734
32	ame-mir-199b	ccagaggacacctccactccgtctaCCCAGTGTTTAGACTATCTGTTCaggactcccaaattgtACAGTAGTCTGCACATTGGTTAggctgggctgggttagaccctcgg	110	GL192421.1	-	355390	355499	ame-miR-199b-3p	ACAGTAGTCTGCACATTGGTT	21	Diff	hsa-mir-199b,mmu-mir-199b,bta-mir-199b,ppy-mir-199b,ptr-mir-199b,mdo-mir-199b-1,eca-mir-199b,cfa-mir-199-3,ssc-mir-199b,	9	6.66667	22.3333	77.6667	40.6667	11	2	4	12.4221	45.1842	150.878	33.1898	5.48165	1.79221	2.71882
33	ame-mir-195	agcttccctggctcTAGCAGCACAGAAATATTGGCacagggaagcgagtctgCCAATATTGGCTGTGCTGCTCCaggcagggtggtg	85	GL193146.1	-	281188	281281	ame-miR-195-5p	TAGCAGCACAGAAATATTGGCA	22	Diff	hsa-mir-195,mmu-mir-195a,bta-mir-195,ptr-mir-195,mml-mir-195,rno-mir-195,eca-mir-195,cfa-mir-195,ggo-mir-195,ssc-mir-195,cgr-mir-195,	11	53	59.3333	20	107	383.667	52.3333	66.3333	98.7554	120.042	38.8528	87.3272	191.193	46.8962	45.0871
33	ame-mir-195	agcttccctggctcTAGCAGCACAGAAATATTGGCacagggaagcgagtctgCCAATATTGGCTGTGCTGCTCCaggcagggtggtg	85	GL193146.1	-	281188	281281	ame-miR-195-3p	CCAATATTGGCTGTGCTGCTCCAT	24	Diff	hsa-mir-195,mmu-mir-195a,bta-mir-195,ptr-mir-195,mml-mir-195,rno-mir-195,eca-mir-195,cfa-mir-195,ggo-mir-195,ssc-mir-195,cgr-mir-195,	11	17	20	4	39	46	19	6	31.6762	40.4635	7.77056	31.8296	22.9233	17.026	4.07823
34	ame-mir-193a	cgaggatgggagctgagggcTGGGTCTTTGCGGGCGAGATGAgggtgtcggatcAACTGGCCTACAAAGTCCCAGTtctcggcccccg	79	GL192339.1	+	3523976	3524055	ame-miR-193a-5p	TGGGTCTTTGCGGGCGAGATGA	22	Yes	hsa-mir-193a,mmu-mir-193a,bta-mir-193a,ppy-mir-193a,ptr-mir-193a,mml-mir-193a,mdo-mir-193a,rno-mir-193,eca-mir-193a,cfa-mir-193a,ssc-mir-193a,	11	147	162	76	356	912	477	593	273.906	327.754	147.641	290.547	454.479	427.442	403.065
34	ame-mir-193a	cgaggatgggagctgagggcTGGGTCTTTGCGGGCGAGATGAgggtgtcggatcAACTGGCCTACAAAGTCCCAGTtctcggcccccg	79	GL192339.1	+	3523976	3524055	ame-miR-193a-3p	AACTGGCCTACAAAGTCCCAGT	22	Yes	hsa-mir-193a,mmu-mir-193a,bta-mir-193a,ppy-mir-193a,ptr-mir-193a,mml-mir-193a,mdo-mir-193a,rno-mir-193,eca-mir-193a,cfa-mir-193a,ssc-mir-193a,	11	5	0	0	5	32	12	18	9.31654	0	0	4.08071	15.9466	10.7533	12.2347
35	ame-mir-191	cggctggacagcgggCAACGGAATCCCAAAAGCAGCTGttgtctccagagcattccaGCTGCGCTTGGATTTCGTCCCCtgctctcctgcct	72	GL192765.1	+	1376908	1377016	ame-miR-191-3p	CTGCGCTTGGATTTCGTTCCC	21	Diff	hsa-mir-191,mmu-mir-191,bta-mir-191,ptr-mir-191,mdo-mir-191,rno-mir-191a,eca-mir-191,cfa-mir-191,ggo-mir-191,ssc-mir-191,cgr-mir-191,	11	54	54	23	98	89	123	111	100.619	109.251	44.6807	79.982	44.3516	110.221	75.4472
35	ame-mir-191	cggctggacagcgggCAACGGAATCCCAAAAGCAGCTGttgtctccagagcattccaGCTGCGCTTGGATTTCGTCCCCtgctctcctgcct	72	GL192765.1	+	1376908	1377016	ame-miR-191-5p	CAACGGAATCCCAAAAGCAGCTG	23	Yes	hsa-mir-191,mmu-mir-191,bta-mir-191,ptr-mir-191,mdo-mir-191,rno-mir-191a,eca-mir-191,cfa-mir-191,ggo-mir-191,ssc-mir-191,cgr-mir-191,	11	2270	1462	1950	5376	13156	7916	11404	4229.71	2957.88	3788.15	4387.58	6556.06	7093.57	7751.35
36	ame-mir-185	agggggcgagggatTGGAGAGAAAGGCAGTTCCTGAtggtcccctccccAGGGGCTGGCTTTCCTCTGGTCcttccctccca	80	GL192766.1	+	1168553	1168654	ame-miR-185-5p	TGGAGAGAAAGGCAGTTCCTG	21	Diff	hsa-mir-185,mmu-mir-185,bta-mir-185,ptr-mir-185,mml-mir-185,rno-mir-185,cfa-mir-185,ggo-mir-185,ssc-mir-185,cgr-mir-185,	10	27	15	31	78	45	20	73	50.3093	30.3476	60.2218	63.6591	22.4249	17.9221	49.6184
36	ame-mir-185	agggggcgagggatTGGAGAGAAAGGCAGTTCCTGAtggtcccctccccAGGGGCTGGCTTTCCTCTGGTCcttccctccca	80	GL192766.1	+	1168553	1168654	ame-miR-185-3p	AGGGGCTGGCTTTCCTCTGGT	21	Diff	hsa-mir-185,mmu-mir-185,bta-mir-185,ptr-mir-185,mml-mir-185,rno-mir-185,cfa-mir-185,ggo-mir-185,ssc-mir-185,cgr-mir-185,	10	2	0	0	9	8	6	18	3.72662	0	0	7.34528	3.98666	5.37663	12.2347
37	ame-mir-183	ccgcagagtgtgactcctgttctgtgTATGGCACTGGTAGAATTCACTgtgaacagtctcagtcaGTGAATTACCGAAGGGCCATAAacagagcagagacagatccacga	101	GL192359.1	-	2684908	2685013	ame-miR-183-3p	TGAATTACCGAAGGGCCATAA	21	Diff	hsa-mir-183,mmu-mir-183,bta-mir-183,ppy-mir-183,mml-mir-183,mdo-mir-183,rno-mir-183,eca-mir-183,cfa-mir-183,cgr-mir-183,sla-mir-183,	11	2	0	0	4	29	7	17	3.72662	0	0	3.26457	14.4516	6.27274	11.555
37	ame-mir-183	ccgcagagtgtgactcctgttctgtgTATGGCACTGGTAGAATTCACTgtgaacagtctcagtcaGTGAATTACCGAAGGGCCATAAacagagcagagacagatccacga	101	GL192359.1	-	2684908	2685013	ame-miR-183-5p	TATGGCACTGGTAGAATTCACT	22	Yes	hsa-mir-183,mmu-mir-183,bta-mir-183,ppy-mir-183,mml-mir-183,mdo-mir-183,rno-mir-183,eca-mir-183,cfa-mir-183,cgr-mir-183,sla-mir-183,	11	42	64	70	196	852	395	508	78.259	129.483	135.985	159.964	424.579	353.962	345.29
38	ame-mir-181c	cggaaaatttgccaagggtttgggggAACATTCAACCTGTCGGTGAGTttgggcagctcaggcaAACCATCGACCGTTGAGTGGACcctgaggcctggaattgccatcct	87	GL192799.1	+	940196	940296	ame-miR-181c-3p	ACCATCGACCGTTGAGTGGACC	22	Diff	hsa-mir-181c,mmu-mir-181c,bta-mir-181c,ppy-mir-181c,mml-mir-181c,mdo-mir-181a-3,rno-mir-181c,cfa-mir-181c,ssc-mir-181c,cgr-mir-181c,	10	2	0	29	71	0	5	7	3.72662	0	56.3365	57.9461	0	4.48053	4.75793
38	ame-mir-181c	cggaaaatttgccaagggtttgggggAACATTCAACCTGTCGGTGAGTttgggcagctcaggcaAACCATCGACCGTTGAGTGGACcctgaggcctggaattgccatcct	87	GL192799.1	+	940196	940296	ame-miR-181c-5p	AACATTCAACCTGTCGGTGAGTT	23	Diff	hsa-mir-181c,mmu-mir-181c,bta-mir-181c,ppy-mir-181c,mml-mir-181c,mdo-mir-181a-3,rno-mir-181c,cfa-mir-181c,ssc-mir-181c,cgr-mir-181c,	10	83	91	832	851	70	68	101	154.655	184.109	1616.28	694.537	34.8833	60.9351	68.6501
39	ame-mir-181a-2	agaagggctatcaggccagccttcagaggactccaaggAACATTCAACGCTGTCGGTGAGTttgggatttgaaaaaACCACTGACCGTTGACTGTACCttggggtcctta	84	GL192718.1	+	1518492	1518601	ame-miR-181a-2-3p	ACCACCGACCGTTGACTGTACC	22	Diff	hsa-mir-181a-2,bta-mir-181a-2,mml-mir-181a-2,oan-mir-181a-3,eca-mir-181a,cfa-mir-181a-2,ggo-mir-181a-2,ssc-mir-181a-2,oar-mir-181a-2,mne-mir-181a-2,	10	112	160	68	161.5	308	269	307	208.691	323.708	132.099	131.807	153.486	241.052	208.669
39	ame-mir-181a-2	agaagggctatcaggccagccttcagaggactccaaggAACATTCAACGCTGTCGGTGAGTttgggatttgaaaaaACCACTGACCGTTGACTGTACCttggggtcctta	84	GL192718.1	+	1518492	1518601	ame-miR-181a-2-5p	AACATTCAACGCTGTCGGTGAGT	23	Yes	hsa-mir-181a-2,bta-mir-181a-2,mml-mir-181a-2,oan-mir-181a-3,eca-mir-181a,cfa-mir-181a-2,ggo-mir-181a-2,ssc-mir-181a-2,oar-mir-181a-2,mne-mir-181a-2,	10	13625	8224.5	6664.5	22816	29377.5	46286.2	42828	25387.6	16639.6	12946.7	18621.1	14639.8	41477.3	29110.4
40	ame-mir-181a-1	tgagttttgaggttgcttcagtgAACATTCAACGCTGTCGGTGAGTttggaattaaaatcaaaACCATCGACCGTTGATTGTACCctatggctaaccatcatctactcca	92	GL192393.1	+	3052761	3052863	ame-miR-181a-1-3p	ACCATCGACCGTTGATTGTACC	22	Yes	hsa-mir-181a-1,mmu-mir-181a-1,bta-mir-181a-1,mdo-mir-181a-1,rno-mir-181a-1,cfa-mir-181a-1,ggo-mir-181a-1,ssc-mir-181a-1,cgr-mir-181a,oar-mir-181a-1,sha-mir-181a-1,	11	68	81	77	106.5	121	162	144	126.705	163.877	149.583	86.9192	60.2982	145.169	97.8774
40	ame-mir-181a-1	tgagttttgaggttgcttcagtgAACATTCAACGCTGTCGGTGAGTttggaattaaaatcaaaACCATCGACCGTTGATTGTACCctatggctaaccatcatctactcca	92	GL192393.1	+	3052761	3052863	ame-miR-181a-1-5p	AACATTCAACGCTGTCGGTGAGT	23	Yes	hsa-mir-181a-1,mmu-mir-181a-1,bta-mir-181a-1,mdo-mir-181a-1,rno-mir-181a-1,cfa-mir-181a-1,ggo-mir-181a-1,ssc-mir-181a-1,cgr-mir-181a,oar-mir-181a-1,sha-mir-181a-1,	11	13625	8224.5	6664.5	22816	29377.5	46286.2	42828	25387.6	16639.6	12946.7	18621.1	14639.8	41477.3	29110.4
41	ame-mir-148b	caagcacgattagcatttgaggtgAAGTTCTGTTATACACTCAGGCtgtggctctctgaaagTCAGTGCATCACAGAACTTTGTctcgaaagctttcta	94	GL193035.1	+	624653	624761	ame-miR-148b-3p	TCAGTGCATCACAGAACTTTGT	22	Yes	hsa-mir-148b,mmu-mir-148b,bta-mir-148b,ptr-mir-148b,rno-mir-148b,eca-mir-148b,cfa-mir-148b,ggo-mir-148b,ssc-mir-148b,cgr-mir-148b,	10	425	636.5	366.5	1197.5	3340.5	2525	3606	791.906	1287.75	711.977	977.331	1664.68	2262.67	2451.01
41	ame-mir-148b	caagcacgattagcatttgaggtgAAGTTCTGTTATACACTCAGGCtgtggctctctgaaagTCAGTGCATCACAGAACTTTGTctcgaaagctttcta	94	GL193035.1	+	624653	624761	ame-miR-148b-5p	GAAGTTCTGTTATACACTCAGGCT	24	Diff	hsa-mir-148b,mmu-mir-148b,bta-mir-148b,ptr-mir-148b,rno-mir-148b,eca-mir-148b,cfa-mir-148b,ggo-mir-148b,ssc-mir-148b,cgr-mir-148b,	10	17	6	11	6	34	19	28	31.6762	12.139	21.369	4.89685	16.9433	17.026	19.0317
42	ame-mir-148a	gaggcAAAGTTCTGAGACACTCCGACTctgagtatgatagaagTCAGTGCACTACAGAACTTTGTctc	97	GL192349.1	+	3370221	3370331	ame-miR-148a-3p	TCAGTGCACTACAGAACTTTGT	22	Yes	hsa-mir-148a,mmu-mir-148a,bta-mir-148a,ptr-mir-148a,mdo-mir-148,oan-mir-148,cfa-mir-148a,ggo-mir-148a,	8	20347	20375.5	10979.5	32001	121044	140206	147975	37912.7	41223.2	21329.2	26117.4	60319.9	125639	100579
42	ame-mir-148a	gaggcAAAGTTCTGAGACACTCCGACTctgagtatgatagaagTCAGTGCACTACAGAACTTTGTctc	97	GL192349.1	+	3370221	3370331	ame-miR-148a-5p	AAAGTTCTGAGACACTCCGACT	22	Yes	hsa-mir-148a,mmu-mir-148a,bta-mir-148a,ptr-mir-148a,mdo-mir-148,oan-mir-148,cfa-mir-148a,ggo-mir-148a,	8	77	66	40	80	439	703	642	143.475	133.53	77.7056	65.2914	218.768	629.962	436.37
43	ame-mir-145	caccttgtcctcacgGTCCAGTTTTCCCAGGAATCCCTtagatgctaagatggGGATTCCTGGAAATACTGTTCTtgaggtcatggtt	86	GL192580.1	-	1210257	1210344	ame-miR-145-5p	GTCCAGTTTTCCCAGGAATCCCT	23	Yes	hsa-mir-145,mmu-mir-145a,mml-mir-145,mdo-mir-145,rno-mir-145,eca-mir-145,cfa-mir-145,ssc-mir-145,	8	10	7	69	107	182	45	81	18.6331	14.1622	134.042	87.3272	90.6965	40.3247	55.0561
43	ame-mir-145	caccttgtcctcacgGTCCAGTTTTCCCAGGAATCCCTtagatgctaagatggGGATTCCTGGAAATACTGTTCTtgaggtcatggtt	86	GL192580.1	-	1210257	1210344	ame-miR-145-3p	ATTCCTGGAAATACTGTTCTT	21	Diff	hsa-mir-145,mmu-mir-145a,mml-mir-145,mdo-mir-145,rno-mir-145,eca-mir-145,cfa-mir-145,ssc-mir-145,	8	7	32	9	15	24	3	1	13.0432	64.7416	17.4837	12.2421	11.96	2.68832	0.679704
44	ame-mir-144	tggggccctggctgGGATATCATCATATACTGTAAGtttgcgatgagacacTACAGTATAGATGATGTACTagtccgggcaccccc	82	GL192339.1	+	1870786	1870881	ame-miR-144-3p	TACAGTATAGATGATGTACT	20	Yes	hsa-mir-144,mmu-mir-144,bta-mir-144,ppy-mir-144,ptr-mir-144,mml-mir-144,rno-mir-144,eca-mir-144,cfa-mir-144,ggo-mir-144,ssc-mir-144,cgr-mir-144,ppa-mir-144,aja-mir-144,	14	14	46	231	146	10	1	6	26.0863	93.066	448.75	119.157	4.98332	0.896105	4.07823
44	ame-mir-144	tggggccctggctgGGATATCATCATATACTGTAAGtttgcgatgagacacTACAGTATAGATGATGTACTagtccgggcaccccc	82	GL192339.1	+	1870786	1870881	ame-miR-144-5p	GGATATCATCATATACTGTAAGT	23	Diff	hsa-mir-144,mmu-mir-144,bta-mir-144,ppy-mir-144,ptr-mir-144,mml-mir-144,rno-mir-144,eca-mir-144,cfa-mir-144,ggo-mir-144,ssc-mir-144,cgr-mir-144,ppa-mir-144,aja-mir-144,	14	9	16	108	94	3	2	1	16.7698	32.3708	209.805	76.7174	1.495	1.79221	0.679704
45	ame-mir-142	gacagtgcagtcaccCATAAAGTAGAAAGCACTACTaacagcactggagggTGTAGTGTTTCCTACTTTATGGAtgagtgtactgtg	85	GL194178.1	+	179532	179643	ame-miR-142-3p	TGTAGTGTTTCCTACTTTATGGT	23	Diff	hsa-mir-142,mmu-mir-142,ptr-mir-142,mdo-mir-142,oan-mir-142,cfa-mir-142,ggo-mir-142,ssc-mir-142,cgr-mir-142,	9	129	114	1012	1107	147	38	701	240.367	230.642	1965.95	903.47	73.2548	34.052	476.473
45	ame-mir-142	gacagtgcagtcaccCATAAAGTAGAAAGCACTACTaacagcactggagggTGTAGTGTTTCCTACTTTATGGAtgagtgtactgtg	85	GL194178.1	+	179532	179643	ame-miR-142-5p	CATAAAGTAGAAAGCACTACT	21	Yes	hsa-mir-142,mmu-mir-142,ptr-mir-142,mdo-mir-142,oan-mir-142,cfa-mir-142,ggo-mir-142,ssc-mir-142,cgr-mir-142,	9	581	489	3890	2887	236	111	605	1082.58	989.332	7556.86	2356.2	117.606	99.4677	411.221
46	ame-mir-141	cggccggccctgggtcCATCTTCCAGTACAGTGTTGGAtggtctaattgtgaagctccTAACACTGTCTGGTAAAGATGGctcccgggtgggttc	91	GL192900.1	-	540367	540458	ame-miR-141-3p	TAACACTGTCTGGTAAAGATG	21	Diff	hsa-mir-141,mmu-mir-141,bta-mir-141,ppy-mir-141,ptr-mir-141-2,mml-mir-141,eca-mir-141,cfa-mir-141,ggo-mir-141,cgr-mir-141,ppa-mir-141,	11	2010.5	1249	2400.5	4244.5	8766	2088	3016	3746.18	2526.94	4663.3	3464.12	4368.38	1871.07	2049.99
46	ame-mir-141	cggccggccctgggtcCATCTTCCAGTACAGTGTTGGAtggtctaattgtgaagctccTAACACTGTCTGGTAAAGATGGctcccgggtgggttc	91	GL192900.1	-	540367	540458	ame-miR-141-5p	CATCTTCCAGCACAGTGTTGG	21	Diff	hsa-mir-141,mmu-mir-141,bta-mir-141,ppy-mir-141,ptr-mir-141-2,mml-mir-141,eca-mir-141,cfa-mir-141,ggo-mir-141,cgr-mir-141,ppa-mir-141,	11	3	6	0	0	19	11	10	5.58993	12.139	0	0	9.46831	9.85716	6.79704
47	ame-mir-140	tgtgtctctctctgtgtcctgcCAGTGGTTTTACCCTATGGTAGgttacgtcatgctgttcTACCACAGGGTAGAACCACGGacaggataccggggcacc	111	GL193054.1	-	580692	580805	ame-miR-140-5p	CAGTGGTTTTACCCTATGGTAG	22	Yes	hsa-mir-140,mmu-mir-140,bta-mir-140,rno-mir-140,oan-mir-140,eca-mir-140,cfa-mir-140,ggo-mir-140,cgr-mir-140,mne-mir-140,	10	4	1	24	34	16	4	21	7.45323	2.02317	46.6233	27.7488	7.97332	3.58442	14.2738
47	ame-mir-140	tgtgtctctctctgtgtcctgcCAGTGGTTTTACCCTATGGTAGgttacgtcatgctgttcTACCACAGGGTAGAACCACGGacaggataccggggcacc	111	GL193054.1	-	580692	580805	ame-miR-140-3p	ACCACAGGGTAGAACCACGGAC	22	Diff	hsa-mir-140,mmu-mir-140,bta-mir-140,rno-mir-140,oan-mir-140,eca-mir-140,cfa-mir-140,ggo-mir-140,cgr-mir-140,mne-mir-140,	10	199	167	385	514	250	404	1370	370.798	337.87	747.916	419.497	124.583	362.026	931.195
48	ame-mir-130b	ggcctgcccgacACTCTTTCCCTGTTGCACTACtataggccgctgggaagCAGTGCAATGATGAAAGGGCATcggtcaggtc	82	GL193412.1	+	413844	413937	ame-miR-130b-3p	CAGTGCAATGATGAAAGGGCA	21	Diff	hsa-mir-130b,mmu-mir-130b,bta-mir-130b,ppy-mir-130b,ptr-mir-130b,mml-mir-130b,rno-mir-130b,eca-mir-130b,cfa-mir-130b,ggo-mir-130b,ssc-mir-130b,cgr-mir-130b,	12	30	18	59	60.5	124	45	47.5	55.8993	36.4171	114.616	49.3766	61.7932	40.3247	32.286
48	ame-mir-130b	ggcctgcccgacACTCTTTCCCTGTTGCACTACtataggccgctgggaagCAGTGCAATGATGAAAGGGCATcggtcaggtc	82	GL193412.1	+	413844	413937	ame-miR-130b-5p	ACTCTTTCCCTGTTGCACTACT	22	Diff	hsa-mir-130b,mmu-mir-130b,bta-mir-130b,ppy-mir-130b,ptr-mir-130b,mml-mir-130b,rno-mir-130b,eca-mir-130b,cfa-mir-130b,ggo-mir-130b,ssc-mir-130b,cgr-mir-130b,	12	46	57	33	110	266	97	75	85.7122	115.321	64.1071	89.7757	132.556	86.9222	50.9778
49	ame-mir-129-2	tgcccttcgcgaatCTTTTTGCGGTCTGGGCTTGCtgtacataactcaatagccggAAGCCCTTACCCCAAAAAGCATttgcggagggcg	88	GL193764.1	+	335056	335150	ame-miR-129-2-5p	CTTTTTGCGGTCTGGGCTTGC	21	Yes	hsa-mir-129-2,mmu-mir-129-2,bta-mir-129-2,ptr-mir-129-2,mml-mir-129-2,rno-mir-129-2,eca-mir-129b,cfa-mir-129-2,ggo-mir-129,ssc-mir-129a,	10	6	3	0	3.5	2.5	3	45.5	11.1799	6.06952	0	2.8565	1.24583	2.68832	30.9265
49	ame-mir-129-2	tgcccttcgcgaatCTTTTTGCGGTCTGGGCTTGCtgtacataactcaatagccggAAGCCCTTACCCCAAAAAGCATttgcggagggcg	88	GL193764.1	+	335056	335150	ame-miR-129-2-3p	AAGCCCTTACCCCAAAAAGCAT	22	Yes	hsa-mir-129-2,mmu-mir-129-2,bta-mir-129-2,ptr-mir-129-2,mml-mir-129-2,rno-mir-129-2,eca-mir-129b,cfa-mir-129-2,ggo-mir-129,ssc-mir-129a,	10	0	19	0	0	1	2	1	0	38.4403	0	0	0.498332	1.79221	0.679704
50	ame-mir-129-1	ggatCTTTTTGCGGTCTGGGCTTGCtgttcctctcaacagtagtcaggAAGCCCTTACCCCAAAAAGTATct	82	GL192359.1	+	1616676	1616758	ame-miR-129-1-5p	CTTTTTGCGGTCTGGGCTTGC	21	Yes	hsa-mir-129-1,mmu-mir-129-1,bta-mir-129-1,ptr-mir-129-1,mdo-mir-129,rno-mir-129-1,eca-mir-129a,cfa-mir-129-1,ssc-mir-129b,cgr-mir-129,	10	6	3	0	3.5	2.5	3	45.5	11.1799	6.06952	0	2.8565	1.24583	2.68832	30.9265
50	ame-mir-129-1	ggatCTTTTTGCGGTCTGGGCTTGCtgttcctctcaacagtagtcaggAAGCCCTTACCCCAAAAAGTATct	82	GL192359.1	+	1616676	1616758	ame-miR-129-1-3p	AAGCCCTTACCCCAAAAAGTAT	22	Yes	hsa-mir-129-1,mmu-mir-129-1,bta-mir-129-1,ptr-mir-129-1,mdo-mir-129,rno-mir-129-1,eca-mir-129a,cfa-mir-129-1,ssc-mir-129b,cgr-mir-129,	10	3	0	0	0	0	0	14	5.58993	0	0	0	0	0	9.51586
51	ame-mir-126	cgctggcgacgggaCATTATTACTTTTGGTACGCGctgtgacacttcaaacTCGTACCGTGAGTAATAATGCGccgtccacggca	83	GL193170.1	+	862129	862211	ame-miR-126-3p	TCGTACCGTGAGTAATAATGCG	22	Yes	hsa-mir-126,mmu-mir-126a,bta-mir-126,ppy-mir-126,ptr-mir-126,mml-mir-126,mdo-mir-126,rno-mir-126a,eca-mir-126,cfa-mir-126,ssc-mir-126,cgr-mir-126,	12	11	56	32	72	32	3	2	20.4964	113.298	62.1644	58.7623	15.9466	2.68832	1.35941
51	ame-mir-126	cgctggcgacgggaCATTATTACTTTTGGTACGCGctgtgacacttcaaacTCGTACCGTGAGTAATAATGCGccgtccacggca	83	GL193170.1	+	862129	862211	ame-miR-126-5p	CATTATTACTTTTGGTACGCG	21	Yes	hsa-mir-126,mmu-mir-126a,bta-mir-126,ppy-mir-126,ptr-mir-126,mml-mir-126,mdo-mir-126,rno-mir-126a,eca-mir-126,cfa-mir-126,ssc-mir-126,cgr-mir-126,	12	14	45	130	79	17	4	3	26.0863	91.0429	252.543	64.4753	8.47165	3.58442	2.03911
52	ame-mir-125a	tgccagtctctaggTCCCTGAGACCCTTTAACCTGTGAggacatccagggtcACAGGTGAGGTTCTTGGGAGCCtggcgtctggcc	84	GL193718.1	+	282695	282780	ame-miR-125a-5p	TCCCTGAGACCCTTTAACCTGT	22	Diff	hsa-mir-125a,mmu-mir-125a,bta-mir-125a,ptr-mir-125a,mml-mir-125a,rno-mir-125a,eca-mir-125a,cfa-mir-125a,ssc-mir-125a,cgr-mir-125a,	10	628	356	185	1777	4032	1297	1409	1170.16	720.25	359.388	1450.29	2009.28	1162.25	957.703
52	ame-mir-125a	tgccagtctctaggTCCCTGAGACCCTTTAACCTGTGAggacatccagggtcACAGGTGAGGTTCTTGGGAGCCtggcgtctggcc	84	GL193718.1	+	282695	282780	ame-miR-125a-3p	ACAGGTGAGGTTCTTGGGAGC	21	Diff	hsa-mir-125a,mmu-mir-125a,bta-mir-125a,ptr-mir-125a,mml-mir-125a,rno-mir-125a,eca-mir-125a,cfa-mir-125a,ssc-mir-125a,cgr-mir-125a,	10	4	10	2	7	4	9	5	7.45323	20.2317	3.88528	5.713	1.99333	8.06495	3.39852
53	ame-mir-125b-2	accagacttttcctagTCCCTGAGACCCTAACTTGTGAggtattttagtaacaTCACAAGTCAGGCTCTTGGGACctaggcggagggga	86	GL192390.1	+	2240114	2240202	ame-miR-125b-2-5p	TCCCTGAGACCCTAACTTGTGA	22	Yes	hsa-mir-125b-2,mmu-mir-125b-2,bta-mir-125b-2,mdo-mir-125b-1,rno-mir-125b-2,eca-mir-125b-2,cfa-mir-125b-2,cgr-mir-125b,	8	137.5	178.5	190	559.5	2409	845	1350	256.205	361.137	369.101	456.632	1200.48	757.209	917.601
53	ame-mir-125b-2	accagacttttcctagTCCCTGAGACCCTAACTTGTGAggtattttagtaacaTCACAAGTCAGGCTCTTGGGACctaggcggagggga	86	GL192390.1	+	2240114	2240202	ame-miR-125b-2-3p	ACAAGTCAGGCTCTTGGGACCT	22	Diff	hsa-mir-125b-2,mmu-mir-125b-2,bta-mir-125b-2,mdo-mir-125b-1,rno-mir-125b-2,eca-mir-125b-2,cfa-mir-125b-2,cgr-mir-125b,	8	106	127	89	222	746	1272	1091	197.511	256.943	172.895	181.184	371.756	1139.85	741.557
54	ame-mir-125b-1	tgcgctcctctcagTCCCTGAGACCCTAACTTGTGAtgtttaccgtttaaatccACGGGTTAGGCTCTTGGGAGCTgcgagtcgtgct	74	GL192378.1	-	2515320	2515403	ame-miR-125b-1-5p	TCCCTGAGACCCTAACTTGTGA	22	Yes	hsa-mir-125b-1,mmu-mir-125b-1,bta-mir-125b-1,mdo-mir-125b-2,rno-mir-125b-1,eca-mir-125b,cfa-mir-125b-1,ssc-mir-125b-1,ppa-mir-125b,	9	137.5	178.5	190	559.5	2409	845	1350	256.205	361.137	369.101	456.632	1200.48	757.209	917.601
54	ame-mir-125b-1	tgcgctcctctcagTCCCTGAGACCCTAACTTGTGAtgtttaccgtttaaatccACGGGTTAGGCTCTTGGGAGCTgcgagtcgtgct	74	GL192378.1	-	2515320	2515403	ame-miR-125b-1-3p	ACGGGTTAGGCTCTTGGGAGCT	22	Yes	hsa-mir-125b-1,mmu-mir-125b-1,bta-mir-125b-1,mdo-mir-125b-2,rno-mir-125b-1,eca-mir-125b,cfa-mir-125b-1,ssc-mir-125b-1,ppa-mir-125b,	9	1	11	17	7	0	0	4	1.86331	22.2549	33.0249	5.713	0	0	2.71882
55	ame-mir-106b	cctgccggggcTAAAGTGCTGACAGTGCAGATagtggtcctctccgtgctaCCGCACTGTGGGTACTTGCTGCtccagcagg	72	GL194658.1	+	29417	29492	ame-miR-106b-3p	TACCGCACTGTGGGTACTTGCT	22	Diff	hsa-mir-106b,bta-mir-106b,mml-mir-106b,eca-mir-106b,cfa-mir-106b,oar-mir-106b,lla-mir-106b,	7	163	148	152	296	430	556	541	303.719	299.43	295.281	241.578	214.283	498.234	367.72
55	ame-mir-106b	cctgccggggcTAAAGTGCTGACAGTGCAGATagtggtcctctccgtgctaCCGCACTGTGGGTACTTGCTGCtccagcagg	72	GL194658.1	+	29417	29492	ame-miR-106b-5p	TAAAGTGCTGACAGTGCAGAT	21	Yes	hsa-mir-106b,bta-mir-106b,mml-mir-106b,eca-mir-106b,cfa-mir-106b,oar-mir-106b,lla-mir-106b,	7	88	79	362	536	640	71	79	163.971	159.831	703.235	437.452	318.933	63.6235	53.6966
56	ame-mir-101-1	tgccctggctCAGTTATCACAGTGCTGATGCTgtctattctaaaggTACAGTACTGTGATAACTGAAggatggca	81	GL193175.1	+	292725	292807	ame-miR-101-1-5p	TCAGTTATCACAGTGCTGATGC	22	Diff	hsa-mir-101-1,mmu-mir-101a,ppy-mir-101-1,mdo-mir-101-1,oan-mir-101-1,eca-mir-101-1,cfa-mir-101-1,	7	7	15	3	4	31	3	6	13.0432	30.3476	5.82792	3.26457	15.4483	2.68832	4.07823
56	ame-mir-101-1	tgccctggctCAGTTATCACAGTGCTGATGCTgtctattctaaaggTACAGTACTGTGATAACTGAAggatggca	81	GL193175.1	+	292725	292807	ame-miR-101-1-3p	TACAGTACTGTGATAACTGAAT	22	Diff	hsa-mir-101-1,mmu-mir-101a,ppy-mir-101-1,mdo-mir-101-1,oan-mir-101-1,eca-mir-101-1,cfa-mir-101-1,	7	774	877	649.5	2140	5783.5	2369	3342.5	1442.2	1774.32	1261.74	1746.54	2882.1	2122.87	2271.91
57	ame-mir-100	cctgttgccacaAACCCGTAGATCCGAACTTGTGgtattagtccgcaCAAGCTTGTATCTATAGGTATGtgtctgttagg	80	GL192378.1	-	2563223	2563305	ame-miR-100-3p	CAAGCTTGTATCTATAGGTATG	22	Yes	hsa-mir-100,mmu-mir-100,bta-mir-100,mml-mir-100,mdo-mir-100,rno-mir-100,oan-mir-100,eca-mir-100,cfa-mir-99a-2,ssc-mir-100,cgr-mir-100,age-mir-100,sla-mir-100,	13	0	11	4	13	2	6	0	0	22.2549	7.77056	10.6099	0.996664	5.37663	0
57	ame-mir-100	cctgttgccacaAACCCGTAGATCCGAACTTGTGgtattagtccgcaCAAGCTTGTATCTATAGGTATGtgtctgttagg	80	GL192378.1	-	2563223	2563305	ame-miR-100-5p	AACCCGTAGATCCGATCTTGTG	22	Diff	hsa-mir-100,mmu-mir-100,bta-mir-100,mml-mir-100,mdo-mir-100,rno-mir-100,oan-mir-100,eca-mir-100,cfa-mir-99a-2,ssc-mir-100,cgr-mir-100,age-mir-100,sla-mir-100,	13	73.5	200.5	225	195.5	471.5	255.5	229.5	136.953	405.646	437.094	159.556	234.964	228.955	155.992
58	ame-mir-99b	ggcaccCACCCGTAGAACCGACCTTGCGgggccttcgccgcacaCAAGCTCGTGTCTGTGGGTCCGtgtc	70	GL193718.1	+	282067	282136	ame-miR-99b-5p	CACCCGTAGAACCGACCTTGCG	22	Yes	hsa-mir-99b,ptr-mir-99b,cfa-mir-99b,	3	144	132	138	412	1181	476	477	268.316	267.059	268.084	336.251	588.53	426.546	324.219
58	ame-mir-99b	ggcaccCACCCGTAGAACCGACCTTGCGgggccttcgccgcacaCAAGCTCGTGTCTGTGGGTCCGtgtc	70	GL193718.1	+	282067	282136	ame-miR-99b-3p	CAAGCTCGAGTCTGTGGGTCCGT	23	Diff	hsa-mir-99b,ptr-mir-99b,cfa-mir-99b,	3	7	15	9	7	16	8	16	13.0432	30.3476	17.4837	5.713	7.97332	7.16884	10.8753
59	ame-mir-99a	cccattggcataAACCCGTAGATCCGATCTTGTGgtgaagtggaccgcaCAAGCTCGCTTCTATGGGTCTGtgtcagtgtg	77	GL192390.1	+	2194260	2194340	ame-miR-99a-3p	CAAGCTCGCTTCTATGGGTCTGT	23	Diff	hsa-mir-99a,mmu-mir-99a,ppy-mir-99a,rno-mir-99a,eca-mir-99a-2,cfa-mir-99a-1,ssc-mir-99a,cgr-mir-99a,	8	41	61	34	220	567	404	559	76.3956	123.414	66.0497	179.551	282.554	362.026	379.955
59	ame-mir-99a	cccattggcataAACCCGTAGATCCGATCTTGTGgtgaagtggaccgcaCAAGCTCGCTTCTATGGGTCTGtgtcagtgtg	77	GL192390.1	+	2194260	2194340	ame-miR-99a-5p	AACCCGTAGATCCGATCTTGTG	22	Yes	hsa-mir-99a,mmu-mir-99a,ppy-mir-99a,rno-mir-99a,eca-mir-99a-2,cfa-mir-99a-1,ssc-mir-99a,cgr-mir-99a,	8	52.5	88.5	111	119.5	458.5	280.5	255.5	97.8237	179.051	215.633	97.529	228.485	251.357	173.664
60	ame-mir-98	aggattctgctcatgccagggTGAGGTAGTAAGTTGTATTGTTgtggggtagggatattaggccccaattagaagataaCTATACAACTTACTACTTTCCCtggtgtgtggcatattca	118	GL193501.1	+	205113	205232	ame-miR-98-5p	TGAGGTAGTAAGTTGTATTGTT	22	Yes	hsa-mir-98,mmu-mir-98,bta-mir-98,ppy-mir-98,rno-mir-98,eca-mir-98,cfa-mir-98,ssc-mir-98,cgr-mir-98,	9	1230.8	1126.45	1575.67	988.133	2285.37	3556.35	5561.23	2293.36	2279	3060.95	806.458	1138.87	3186.86	3779.99
60	ame-mir-98	aggattctgctcatgccagggTGAGGTAGTAAGTTGTATTGTTgtggggtagggatattaggccccaattagaagataaCTATACAACTTACTACTTTCCCtggtgtgtggcatattca	118	GL193501.1	+	205113	205232	ame-miR-98-3p	CTATACAACTTACTACTTTCCT	22	Diff	hsa-mir-98,mmu-mir-98,bta-mir-98,ppy-mir-98,rno-mir-98,eca-mir-98,cfa-mir-98,ssc-mir-98,cgr-mir-98,	9	3	19	8	12	12	2	4	5.58993	38.4403	15.5411	9.79371	5.97999	1.79221	2.71882
61	ame-mir-93	ctgggggctcCAAAGTGCTGTTCGTGCAGGTAGtgtgattacccaacctACTGCTGAGCTAGCACTTCCCGagcccccgg	74	GL194658.1	+	29647	29726	ame-miR-93-5p	CAAAGTGCTGTTCGTGCAGGT	21	Diff	hsa-mir-93,mmu-mir-93,bta-mir-93,ppy-mir-93,mml-mir-93,mdo-mir-93,cgr-mir-93,age-mir-93,lla-mir-93,	9	983	822	1310	2514	4866	2546	3698	1831.63	1663.05	2544.86	2051.78	2424.88	2281.48	2513.55
61	ame-mir-93	ctgggggctcCAAAGTGCTGTTCGTGCAGGTAGtgtgattacccaacctACTGCTGAGCTAGCACTTCCCGagcccccgg	74	GL194658.1	+	29647	29726	ame-miR-93-3p	ACTGCTGAGCCAGCACTTCCCGA	23	Diff	hsa-mir-93,mmu-mir-93,bta-mir-93,ppy-mir-93,mml-mir-93,mdo-mir-93,cgr-mir-93,age-mir-93,lla-mir-93,	9	0	0	0	7	4	2	11	0	0	0	5.713	1.99333	1.79221	7.47675
62	ame-mir-92a-1	ctttctacacAGGTTGGGATCGGTTGCAATGCTgtgtttctgtatggTATTGCACTTGTCCCGGCCTGTtgagtttgg	86	GL193439.1	+	574331	574429	ame-miR-92a-1-3p	TATTGCACTTGTCCCGGCCTGT	22	Yes	hsa-mir-92a-1,mmu-mir-92a-1,mdo-mir-92a-1,rno-mir-92a-1,oan-mir-92a-2,eca-mir-92a,cfa-mir-92a-1,ssc-mir-92a-1,cgr-mir-92a,	9	24627.5	36340	16508	54099.5	109690	48349	34751.5	45888.6	73522.2	32069.1	44152.9	54662.3	43325.8	23620.7
62	ame-mir-92a-1	ctttctacacAGGTTGGGATCGGTTGCAATGCTgtgtttctgtatggTATTGCACTTGTCCCGGCCTGTtgagtttgg	86	GL193439.1	+	574331	574429	ame-miR-92a-1-5p	AGGTTGGGATCGGTTGCAATGCT	23	Yes	hsa-mir-92a-1,mmu-mir-92a-1,mdo-mir-92a-1,rno-mir-92a-1,oan-mir-92a-2,eca-mir-92a,cfa-mir-92a-1,ssc-mir-92a-1,cgr-mir-92a,	9	31	16	21	94	48	55	59	57.7626	32.3708	40.7954	76.7174	23.9199	49.2858	40.1026
63	ame-mir-34b	gtgctcggtttgTAGGCAGTGTCATTAGCTGATTGtactgtggtggttaCAATCACTAACTCCACTGCCATcaaaacaaggcac	92	GL192802.1	-	1081371	1081476	ame-miR-34b-5p	AGGCAGTGTCATTAGCTGATTGT	23	Diff	hsa-mir-34b,mmu-mir-34b,bta-mir-34b,ppy-mir-34b,ptr-mir-34b,mdo-mir-34b,eca-mir-34b,cfa-mir-34b,ggo-mir-34b,cgr-mir-34b,	10	0	7	23.5	4	3	0	0	0	14.1622	45.652	3.26457	1.495	0	0
63	ame-mir-34b	gtgctcggtttgTAGGCAGTGTCATTAGCTGATTGtactgtggtggttaCAATCACTAACTCCACTGCCATcaaaacaaggcac	92	GL192802.1	-	1081371	1081476	ame-miR-34b-3p	AATCACTAATTCCACTGCCATC	22	Diff	hsa-mir-34b,mmu-mir-34b,bta-mir-34b,ppy-mir-34b,ptr-mir-34b,mdo-mir-34b,eca-mir-34b,cfa-mir-34b,ggo-mir-34b,cgr-mir-34b,	10	0	0	11	8	4	0	0	0	0	21.369	6.52914	1.99333	0	0
64	ame-mir-34c	agtctagttactAGGCAGTGTAGTTAGCTGATTGCtaatagtaccAATCACTAACCACACGGCCAGGtaaaaagatt	79	GL192802.1	-	1080791	1080884	ame-miR-34c-5p	AGGCAGTGTAGTTAGCTGATTGC	23	Yes	hsa-mir-34c,mmu-mir-34c,bta-mir-34c,ptr-mir-34c,mml-mir-34c,cfa-mir-34c,ggo-mir-34c,ssc-mir-34c-1,ssc-mir-34c-2,cgr-mir-34c,	10	0	31	44.5	25	22	2	1	0	62.7184	86.4474	20.4036	10.9633	1.79221	0.679704
64	ame-mir-34c	agtctagttactAGGCAGTGTAGTTAGCTGATTGCtaatagtaccAATCACTAACCACACGGCCAGGtaaaaagatt	79	GL192802.1	-	1080791	1080884	ame-miR-34c-3p	AATCACTAACCACACAGCCAGG	22	Diff	hsa-mir-34c,mmu-mir-34c,bta-mir-34c,ptr-mir-34c,mml-mir-34c,cfa-mir-34c,ggo-mir-34c,ssc-mir-34c-1,ssc-mir-34c-2,cgr-mir-34c,	10	0	0	17	11	0	0	0	0	0	33.0249	8.97757	0	0	0
65	ame-mir-30a	gcgacTGTAAACATCCTCGACTGGAAGctgtgaagccacagatgggCTTTCAGTCGGATGTTTGCAGCtgc	81	GL194278.1	-	156192	156273	ame-miR-30a-5p	TGTAAACATCCTCGACTGGAAGCT	24	Diff	hsa-mir-30a,mmu-mir-30a,bta-mir-30a,mml-mir-30a,mdo-mir-30a,rno-mir-30a,cfa-mir-30a,cgr-mir-30a,	8	18901	7235.5	5270.5	17829	48847	51092	69739	35218.4	14638.7	10238.7	14551	24342	45783.8	47401.9
65	ame-mir-30a	gcgacTGTAAACATCCTCGACTGGAAGctgtgaagccacagatgggCTTTCAGTCGGATGTTTGCAGCtgc	81	GL194278.1	-	156192	156273	ame-miR-30a-3p	CTTTCAGTCGGATGTTTGCAGC	22	Yes	hsa-mir-30a,mmu-mir-30a,bta-mir-30a,mml-mir-30a,mdo-mir-30a,rno-mir-30a,cfa-mir-30a,cgr-mir-30a,	8	414	740.5	363.5	871	464.5	757	786	771.41	1498.16	706.149	710.86	231.475	678.352	534.248
66	ame-mir-30e	gggcagtctttgctacTGTAAACATCCTTGACTGGAAGctgtaaggtgttcagaggagCTTTCAGTCGGATGTTTACAGCggcaggctgcca	97	GL193963.1	-	266585	266691	ame-miR-30e-5p	TGTAAACATCCTTGACTGGAAGCT	24	Diff	hsa-mir-30e,mmu-mir-30e,bta-mir-30e,ptr-mir-30e,mml-mir-30e,mdo-mir-30d,oan-mir-30e,cfa-mir-30e,ggo-mir-30e,ssc-mir-30e,cgr-mir-30e,	11	2621.5	1003	2675	5000.5	7030.5	2720	5524.5	4884.66	2029.24	5196.56	4081.12	3503.52	2437.41	3755.03
66	ame-mir-30e	gggcagtctttgctacTGTAAACATCCTTGACTGGAAGctgtaaggtgttcagaggagCTTTCAGTCGGATGTTTACAGCggcaggctgcca	97	GL193963.1	-	266585	266691	ame-miR-30e-3p	CTTTCAGTCGGATGTTTACAGC	22	Yes	hsa-mir-30e,mmu-mir-30e,bta-mir-30e,ptr-mir-30e,mml-mir-30e,mdo-mir-30d,oan-mir-30e,cfa-mir-30e,ggo-mir-30e,ssc-mir-30e,cgr-mir-30e,	11	126	238.5	132.5	303	171.5	294	405	234.777	482.527	257.4	247.291	85.464	263.455	275.28
67	ame-mir-30c-2	agatacTGTAAACATCCTACACTCTCAGCtgtggaaagtaagaaagCTGGGAGAAGGCTGTTTACTCTttct	88	GL194278.1	-	131411	131516	ame-miR-30c-2-5p	TGTAAACATCCTACACTCTCAGCT	24	Diff	hsa-mir-30c-2,mmu-mir-30c-2,bta-mir-30f,mml-mir-30c-2,mdo-mir-30c-1,rno-mir-30c-2,eca-mir-30c-2,cfa-mir-30c-2,ggo-mir-30c,ssc-mir-30c-2,cgr-mir-30c,	11	1912	1379	391.5	3618.83	14740.2	6476	10406.7	3562.65	2789.96	760.543	2953.48	7345.5	5803.18	7073.46
67	ame-mir-30c-2	agatacTGTAAACATCCTACACTCTCAGCtgtggaaagtaagaaagCTGGGAGAAGGCTGTTTACTCTttct	88	GL194278.1	-	131411	131516	ame-miR-30c-2-3p	CTGGGAGAAGGCTGTTTACTCT	22	Yes	hsa-mir-30c-2,mmu-mir-30c-2,bta-mir-30f,mml-mir-30c-2,mdo-mir-30c-1,rno-mir-30c-2,eca-mir-30c-2,cfa-mir-30c-2,ggo-mir-30c,ssc-mir-30c-2,cgr-mir-30c,	11	136	227	48	257	859	1297	1320	253.41	459.261	93.2467	209.749	428.067	1162.25	897.21
68	ame-mir-30c-1	accatgctgtagtgtgTGTAAACATCCTACACTCTCAGCtgtgagctcaaggtggCTGGGAGAGGGTTGTTTACTCCttctgccatgga	87	GL193963.1	-	263547	263644	ame-miR-30c-1-5p	TGTAAACATCCTACACTCTCAGCT	24	Diff	hsa-mir-30c-1,mmu-mir-30c-1,bta-mir-30c,ptr-mir-30c-1,mdo-mir-30c-2,oan-mir-30c-1,cfa-mir-30c-1,ssc-mir-30c-1,	8	1912	1379	391.5	3618.83	14740.2	6476	10406.7	3562.65	2789.96	760.543	2953.48	7345.5	5803.18	7073.46
68	ame-mir-30c-1	accatgctgtagtgtgTGTAAACATCCTACACTCTCAGCtgtgagctcaaggtggCTGGGAGAGGGTTGTTTACTCCttctgccatgga	87	GL193963.1	-	263547	263644	ame-miR-30c-1-3p	CTGGGAGAGGGTTGTTTACTCC	22	Yes	hsa-mir-30c-1,mmu-mir-30c-1,bta-mir-30c,ptr-mir-30c-1,mdo-mir-30c-2,oan-mir-30c-1,cfa-mir-30c-1,ssc-mir-30c-1,	8	1	14	10	10	26	20	18	1.86331	28.3244	19.4264	8.16142	12.9566	17.9221	12.2347
69	ame-mir-30b	accaagtttcagttcaTGTAAACATCCTACACTCAGCTgtaatacatggattggCTGGGAGGTGGATGTTTACTTCagctgacttgga	87	GL192915.1	+	984862	984950	ame-miR-30b-5p	TGTAAACATCCTACACTCAGCT	22	Yes	hsa-mir-30b,mmu-mir-30b,bta-mir-30b,rno-mir-30b,eca-mir-30b,cfa-mir-30b,ggo-mir-30b,ssc-mir-30b,cgr-mir-30b,oar-mir-30b,age-mir-30b,	11	1507	806	789	3042.33	12278.7	6621	11905.7	2808.01	1630.68	1532.74	2482.98	6118.86	5933.11	8092.33
69	ame-mir-30b	accaagtttcagttcaTGTAAACATCCTACACTCAGCTgtaatacatggattggCTGGGAGGTGGATGTTTACTTCagctgacttgga	87	GL192915.1	+	984862	984950	ame-miR-30b-3p	CTGGGAGGTGGATGTTTACTTC	22	Yes	hsa-mir-30b,mmu-mir-30b,bta-mir-30b,rno-mir-30b,eca-mir-30b,cfa-mir-30b,ggo-mir-30b,ssc-mir-30b,cgr-mir-30b,oar-mir-30b,age-mir-30b,	11	8	13	0	31	41	34	31	14.9065	26.3013	0	25.3004	20.4316	30.4676	21.0708
70	ame-mir-30d	gttgtTGTAAACATCCCCGACTGGAAGctgtaagacacagctaagCTTTCAGTCAGATGTTTGCTGCtac	80	GL192915.1	+	980406	980486	ame-miR-30d-3p	TTTCAGTCAGATGTTTGCTGCT	22	Diff	hsa-mir-30d,mmu-mir-30d,bta-mir-30d,mml-mir-30d,eca-mir-30d,cfa-mir-30d,ssc-mir-30d,	7	42	48	50	69	118	82	69	78.259	97.1124	97.1319	56.3138	58.8032	73.4806	46.8996
70	ame-mir-30d	gttgtTGTAAACATCCCCGACTGGAAGctgtaagacacagctaagCTTTCAGTCAGATGTTTGCTGCtac	80	GL192915.1	+	980406	980486	ame-miR-30d-5p	TGTAAACATCCCCGACTGGAAGCT	24	Diff	hsa-mir-30d,mmu-mir-30d,bta-mir-30d,mml-mir-30d,eca-mir-30d,cfa-mir-30d,ssc-mir-30d,	7	4995.5	3338.5	3428.5	10255.5	27331.5	23443	35754.5	9308.16	6754.37	6660.34	8369.95	13620.2	21007.4	24302.5
71	ame-mir-29c	atctcttacacaggcTGACCGATTTCTCCTGGTGTTCagagtctgtttttgtcTAGCACCATTTGAAATCGGTTAtgatgtaggggga	86	GL193403.1	+	569575	569689	ame-miR-29c-5p	TGACCGATTTCTCCTGGTGTT	21	Diff	hsa-mir-29c,bta-mir-29d,ptr-mir-29c,mdo-mir-29a-2,oan-mir-29a-2,eca-mir-29c-2,cfa-mir-29c-2,ggo-mir-29c,cgr-mir-29c,	9	0	0	16	13	53	42	76	0	0	31.0822	10.6099	26.4116	37.6364	51.6575
71	ame-mir-29c	atctcttacacaggcTGACCGATTTCTCCTGGTGTTCagagtctgtttttgtcTAGCACCATTTGAAATCGGTTAtgatgtaggggga	86	GL193403.1	+	569575	569689	ame-miR-29c-3p	TAGCACCATTTGAAATCGGTTA	22	Yes	hsa-mir-29c,bta-mir-29d,ptr-mir-29c,mdo-mir-29a-2,oan-mir-29a-2,eca-mir-29c-2,cfa-mir-29c-2,ggo-mir-29c,cgr-mir-29c,	9	61.5	55.5	170.75	168.5	313	39	99.5	114.593	112.286	331.706	137.52	155.978	34.9481	67.6306
72	ame-mir-29b-2	cttctggaagCTGGTTTCACATGGTGGCTTAGatttttccatctttgtatcTAGCACCATTTGAAATCAGTGTTttaggag	81	GL193403.1	+	569069	569152	ame-miR-29b-2-3p	TAGCACCATTTGAAATCAGTGTT	23	Yes	hsa-mir-29b-2,bta-mir-29e,mdo-mir-29b-2,oan-mir-29b-2,cfa-mir-29b-2,ssc-mir-29b-2,	6	2.5	12	42.25	58.5	12.5	1.5	11	4.65827	24.2781	82.0765	47.7443	6.22915	1.34416	7.47675
72	ame-mir-29b-2	cttctggaagCTGGTTTCACATGGTGGCTTAGatttttccatctttgtatcTAGCACCATTTGAAATCAGTGTTttaggag	81	GL193403.1	+	569069	569152	ame-miR-29b-2-5p	CTGGTTTCACATGGTGGCTTAGA	23	Diff	hsa-mir-29b-2,bta-mir-29e,mdo-mir-29b-2,oan-mir-29b-2,cfa-mir-29b-2,ssc-mir-29b-2,	6	0	0	0	6	15	5	8	0	0	0	4.89685	7.47498	4.48053	5.43763
73	ame-mir-1839	gaaAAGGTAGATAGAACAGGTCTTGtttgcaaaataaattcaAGACCTACTTATCTACCAACAGCcattgcct	54	GL192700.1	+	1455320	1455399	ame-miR-1839-3p	AGACCTACTTATCTACCAACA	21	Diff	mmu-mir-1839,bta-mir-1839,rno-mir-1839,eca-mir-1839,cfa-mir-1839,ssc-mir-1839,cgr-mir-1839,	7	1	7	14	0	4	2	7	1.86331	14.1622	27.1969	0	1.99333	1.79221	4.75793
73	ame-mir-1839	gaaAAGGTAGATAGAACAGGTCTTGtttgcaaaataaattcaAGACCTACTTATCTACCAACAGCcattgcct	54	GL192700.1	+	1455320	1455399	ame-miR-1839-5p	AAGGTAGATAGAACAGGTCTTGT	23	Diff	mmu-mir-1839,bta-mir-1839,rno-mir-1839,eca-mir-1839,cfa-mir-1839,ssc-mir-1839,cgr-mir-1839,	7	20	12	6	5	60	61	121	37.2662	24.2781	11.6558	4.08071	29.8999	54.6624	82.2442
74	ame-mir-29a	atgACTGATTTCTTTTGGTGTTCAGagtcaatataattttcTAGCACCATCTGAAATCGGTTAt	64	GL192359.1	-	3536014	3536110	ame-miR-29a-3p	TAGCACCATCTGAAATCGGTT	21	Diff	hsa-mir-29a,mmu-mir-29a,mdo-mir-29a-1,oan-mir-29a-1,eca-mir-29a,cfa-mir-29a,ssc-mir-29a,cgr-mir-29a,	8	519.5	444.5	1233.75	1656.5	3084	773	1897.5	967.989	899.301	2396.73	1351.94	1536.86	692.689	1289.74
74	ame-mir-29a	atgACTGATTTCTTTTGGTGTTCAGagtcaatataattttcTAGCACCATCTGAAATCGGTTAt	64	GL192359.1	-	3536014	3536110	ame-miR-29a-5p	ACTGATTTCTTTTGGTGTTCAGAGT	25	Diff	hsa-mir-29a,mmu-mir-29a,mdo-mir-29a-1,oan-mir-29a-1,eca-mir-29a,cfa-mir-29a,ssc-mir-29a,cgr-mir-29a,	8	2	0	5	12	17	4	5	3.72662	0	9.71319	9.79371	8.47165	3.58442	3.39852
75	ame-mir-27b	acctctctaacaaggtgcAGAGCTTAGCTGATTGGTGAACagtgattggtttccgctttgTTCACAGTGGCTAAGTTCTGCacctgaagagaaggtg	96	GL192745.1	+	656749	656857	ame-miR-27b-3p	TTCACAGTGGCTAAGTTCTGC	21	Yes	hsa-mir-27b,mmu-mir-27b,bta-mir-27b,ptr-mir-27b,mdo-mir-27b,eca-mir-27b,cfa-mir-27b,ggo-mir-27b,ssc-mir-27b,cgr-mir-27b,	10	2658.5	2529.5	2471.5	4272.5	8117	5164.5	6578	4953.61	5117.62	4801.23	3486.97	4044.96	4627.93	4471.1
75	ame-mir-27b	acctctctaacaaggtgcAGAGCTTAGCTGATTGGTGAACagtgattggtttccgctttgTTCACAGTGGCTAAGTTCTGCacctgaagagaaggtg	96	GL192745.1	+	656749	656857	ame-miR-27b-5p	AGAGCTTAGCTGATTGGTGAAC	22	Yes	hsa-mir-27b,mmu-mir-27b,bta-mir-27b,ptr-mir-27b,mdo-mir-27b,eca-mir-27b,cfa-mir-27b,ggo-mir-27b,ssc-mir-27b,cgr-mir-27b,	10	0	0	24	7	3	0	9	0	0	46.6233	5.713	1.495	0	6.11734
76	ame-mir-26a-2	ggctgtggctggaTTCAAGTAATCCAGGATAGGCTgtttccatctgtgaggCCTATTCTTGATTACTTGTTTCtggaggcagct	84	GL192457.1	-	1581406	1581489	ame-miR-26a-2-5p	TTCAAGTAATCCAGGATAGGCT	22	Yes	hsa-mir-26a-2,mmu-mir-26a-2,ptr-mir-26a-2,mdo-mir-26-1,cfa-mir-26a-2,cgr-mir-26a,oar-mir-26a,	7	4141.83	3747.17	3908.5	8260.5	24268.5	18137.8	27787	7717.51	7581.17	7592.8	6741.74	12093.8	16253.4	18886.9
76	ame-mir-26a-2	ggctgtggctggaTTCAAGTAATCCAGGATAGGCTgtttccatctgtgaggCCTATTCTTGATTACTTGTTTCtggaggcagct	84	GL192457.1	-	1581406	1581489	ame-miR-26a-2-3p	CCTATTCTTGATTACTTGTTTC	22	Yes	hsa-mir-26a-2,mmu-mir-26a-2,ptr-mir-26a-2,mdo-mir-26-1,cfa-mir-26a-2,cgr-mir-26a,oar-mir-26a,	7	22	10	29	31	63	21	27	40.9928	20.2317	56.3365	25.3004	31.3949	18.8182	18.352
77	ame-mir-26b	ccgggacccagTTCAAGTAATTCAGGATAGGTtgtgtgctgtccagCCTGTTCTCCATTACTTGGCTCggggaccgg	77	GL192367.1	-	712594	712702	ame-miR-26b-5p	TTCAAGTAATTCAGGATAGGTT	22	Diff	hsa-mir-26b,mmu-mir-26b,bta-mir-26b,ptr-mir-26b,rno-mir-26b,cfa-mir-26b,ggo-mir-26b,cgr-mir-26b,	8	4930.33	6855.67	7447	10198	21754	14630.3	28226	9186.73	13870.2	14466.8	8323.02	10840.7	13110.3	19185.3
77	ame-mir-26b	ccgggacccagTTCAAGTAATTCAGGATAGGTtgtgtgctgtccagCCTGTTCTCCATTACTTGGCTCggggaccgg	77	GL192367.1	-	712594	712702	ame-miR-26b-3p	CCTGTTCTCCATTACTTGGCTC	22	Yes	hsa-mir-26b,mmu-mir-26b,bta-mir-26b,ptr-mir-26b,rno-mir-26b,cfa-mir-26b,ggo-mir-26b,cgr-mir-26b,	8	7	20	0	7	47	22	25	13.0432	40.4635	0	5.713	23.4216	19.7143	16.9926
78	ame-mir-25	ggccagtgttgagAGGCGGAGACTTGGGCAATTGctggacgctgccctgggCATTGCACTTGTCTCGGTCTGAcagtgccggcc	83	GL194658.1	+	29840	29930	ame-miR-25-3p	CATTGCACTTGTCTCGGTCTGA	22	Yes	hsa-mir-25,bta-mir-25,mdo-mir-25,rno-mir-25,cfa-mir-25,cgr-mir-25,	6	3367	3751	1841	3302	8043.5	8111.5	8493	6273.76	7588.93	3576.4	2694.9	4008.34	7268.76	5772.73
78	ame-mir-25	ggccagtgttgagAGGCGGAGACTTGGGCAATTGctggacgctgccctgggCATTGCACTTGTCTCGGTCTGAcagtgccggcc	83	GL194658.1	+	29840	29930	ame-miR-25-5p	AGGCGGAGACTTGGGCAATTGCT	23	Diff	hsa-mir-25,bta-mir-25,mdo-mir-25,rno-mir-25,cfa-mir-25,cgr-mir-25,	6	15	2	7	23	14	12	14	27.9496	4.04635	13.5985	18.7713	6.97665	10.7533	9.51586
79	ame-mir-24-2	ctctgcctcccgTGCCTACTGAGCTGAAACACAGttggtttgtgtacacTGGCTCAGTTCAGCAGGAACAGgg	79	GL192799.1	-	914151	914231	ame-miR-24-2-3p	TGGCTCAGTTCAGCAGGAACAGT	23	Diff	hsa-mir-24-2,bta-mir-24-2,mml-mir-24-2,mdo-mir-24-2,oan-mir-24-2,eca-mir-24-1,cfa-mir-24-2,ssc-mir-24-1,cgr-mir-24,	9	147	65.5	401	347.5	341	123.5	422	273.906	132.518	778.998	283.61	169.931	110.669	286.835
79	ame-mir-24-2	ctctgcctcccgTGCCTACTGAGCTGAAACACAGttggtttgtgtacacTGGCTCAGTTCAGCAGGAACAGgg	79	GL192799.1	-	914151	914231	ame-miR-24-2-5p	GTGCCTACTGAGCTGAAACACAGT	24	Diff	hsa-mir-24-2,bta-mir-24-2,mml-mir-24-2,mdo-mir-24-2,oan-mir-24-2,eca-mir-24-1,cfa-mir-24-2,ssc-mir-24-1,cgr-mir-24,	9	6	6	13	37	1	2	9	11.1799	12.139	25.2543	30.1973	0.498332	1.79221	6.11734
80	ame-mir-22	ggctgagccgcagtAGTTCTTCAGTGGCAAGCTTTAtgtcctgacccagctaAAGCTGCCAGTTGAAGAACTGTtgccctctgcc	93	GL192573.1	+	1172532	1172632	ame-miR-22-5p	AGTTCTTCAGTGGCAAGCTTTA	22	Yes	hsa-mir-22,mmu-mir-22,rno-mir-22,cfa-mir-22,ggo-mir-22,ssc-mir-22,cgr-mir-22,sla-mir-22,	8	8	18	5	24	60	28	45	14.9065	36.4171	9.71319	19.5874	29.8999	25.0909	30.5867
80	ame-mir-22	ggctgagccgcagtAGTTCTTCAGTGGCAAGCTTTAtgtcctgacccagctaAAGCTGCCAGTTGAAGAACTGTtgccctctgcc	93	GL192573.1	+	1172532	1172632	ame-miR-22-3p	AAGCTGCCAGTTGAAGAACTGT	22	Yes	hsa-mir-22,mmu-mir-22,rno-mir-22,cfa-mir-22,ggo-mir-22,ssc-mir-22,cgr-mir-22,sla-mir-22,	8	2948	5356	6784	12821	29089	18396	29774	5493.03	10836.1	13178.9	10463.8	14496	16484.7	20237.5
81	ame-mir-21	tgtcgggTAGCTTATCAGACTGATGTTGActgttgaatctcatggCAACACCAGTCGATGGGCTGTctgaca	90	GL193022.1	-	197847	197938	ame-miR-21-5p	TAGCTTATCAGACTGATGTTGA	22	Yes	hsa-mir-21,mmu-mir-21a,bta-mir-21,mdo-mir-21,rno-mir-21,cfa-mir-21,aja-mir-21,	7	9596	8682	13079	22459	24165	9100	17849	17880.3	17565.2	25407.8	18329.7	12042.2	8154.56	12132
81	ame-mir-21	tgtcgggTAGCTTATCAGACTGATGTTGActgttgaatctcatggCAACACCAGTCGATGGGCTGTctgaca	90	GL193022.1	-	197847	197938	ame-miR-21-3p	CAACACCAGTCGATGGGCTGTC	22	Diff	hsa-mir-21,mmu-mir-21a,bta-mir-21,mdo-mir-21,rno-mir-21,cfa-mir-21,aja-mir-21,	7	8	91	284	199	41	26	28	14.9065	184.109	551.709	162.412	20.4316	23.2987	19.0317
82	ame-mir-20a	gtagcacTAAAGTGCTTATAGTGCAGGTAGtgtttagttatctACTGCATTATGAGCACTTAAAGtactgc	87	GL193439.1	+	574080	574183	ame-miR-20a-5p	TAAAGTGCTTATAGTGCAGGTAG	23	Yes	hsa-mir-20a,mmu-mir-20a,mdo-mir-20a,rno-mir-20a,oan-mir-20a-2,cfa-mir-20a,lca-mir-20,	7	370.333	343	599	1932.33	5094.67	750.5	1204.33	690.045	693.949	1163.64	1577.06	2538.84	672.527	818.591
82	ame-mir-20a	gtagcacTAAAGTGCTTATAGTGCAGGTAGtgtttagttatctACTGCATTATGAGCACTTAAAGtactgc	87	GL193439.1	+	574080	574183	ame-miR-20a-3p	ACTGCATTATGAGCACTTAAAGT	23	Diff	hsa-mir-20a,mmu-mir-20a,mdo-mir-20a,rno-mir-20a,oan-mir-20a-2,cfa-mir-20a,lca-mir-20,	7	20	0	9	45	68	10	15	37.2662	0	17.4837	36.7264	33.8866	8.96105	10.1956
83	ame-mir-18a	tgttcTAAGGTGCATCTAGTGCAGATAGtgaagtagattagcatctACTGCCCTAAGTGCTCCTTCTGGca	85	GL193439.1	+	573775	573869	ame-miR-18a-5p	TAAGGTGCATCTAGTGCAGAT	21	Diff	hsa-mir-18a,mmu-mir-18a,mdo-mir-18a,eca-mir-18a,cfa-mir-18a,cgr-mir-18a,	6	9.5	56	27	91	97	21.5	30.5	17.7014	113.298	52.4512	74.269	48.3382	19.2663	20.731
83	ame-mir-18a	tgttcTAAGGTGCATCTAGTGCAGATAGtgaagtagattagcatctACTGCCCTAAGTGCTCCTTCTGGca	85	GL193439.1	+	573775	573869	ame-miR-18a-3p	ACTGCCCTAAGTGCTCCTTCTG	22	Diff	hsa-mir-18a,mmu-mir-18a,mdo-mir-18a,eca-mir-18a,cfa-mir-18a,cgr-mir-18a,	6	6	15	4	26	35	22	36	11.1799	30.3476	7.77056	21.2197	17.4416	19.7143	24.4694
84	ame-mir-350	agatgccttgctcctacaagagtAAAGTGCATGCGCTTTGGGacagtgaggaaaataatgTTCACAAAGCCCATACACTTTCaccctttaggagagttg	84	GL194429.1	-	115766	115854	ame-miR-350-3p	TTCACAAAGCCCATACACTTTT	22	Diff	mmu-mir-350,rno-mir-350,eca-mir-350,cfa-mir-350,	4	9	4	1	12	41	14	16	16.7698	8.0927	1.94264	9.79371	20.4316	12.5455	10.8753
84	ame-mir-350	agatgccttgctcctacaagagtAAAGTGCATGCGCTTTGGGacagtgaggaaaataatgTTCACAAAGCCCATACACTTTCaccctttaggagagttg	84	GL194429.1	-	115766	115854	ame-miR-350-5p	AAAGTGCACGCGCTTTGGGAC	21	Diff	mmu-mir-350,rno-mir-350,eca-mir-350,cfa-mir-350,	4	4	5	4	8	24	19	29	7.45323	10.1159	7.77056	6.52914	11.96	17.026	19.7114
85	ame-mir-339-1	gcagccgccgTCCCTGTCCTCCAGGAGCTCActtaccttgggccgtgAGCTCCTCGAGGCCAGAGCCCgtgtctgcctct	50	GL193100.1	+	861670	861738	ame-miR-339-1-3p	TGAGCTCCTCGAGGCCAGAGC	21	Diff	ssc-mir-339-1,	1	6	4	5	36	80	49	47	11.1799	8.0927	9.71319	29.3811	39.8666	43.9092	31.9461
85	ame-mir-339-1	gcagccgccgTCCCTGTCCTCCAGGAGCTCActtaccttgggccgtgAGCTCCTCGAGGCCAGAGCCCgtgtctgcctct	50	GL193100.1	+	861670	861738	ame-miR-339-1-5p	TCCCTGTCCTCCAGGAGCTC	20	Diff	ssc-mir-339-1,	1	753	920	780	2521	4526	1927	1857	1403.07	1861.32	1515.26	2057.5	2255.45	1726.79	1262.21
86	ame-mir-17	gtcagaataatgtCAAAGTGCTTACAGTGCAGGTAGtgatatgtgcatctACTGCAGTGAAGGCACTTGTAGcattatggtgac	84	GL193439.1	+	573640	573723	ame-miR-17-5p	CAAAGTGCTTACAGTGCAGGT	21	Diff	hsa-mir-17,mmu-mir-17,ppy-mir-17,mdo-mir-17,rno-mir-17-1,oan-mir-17,eca-mir-17,cfa-mir-17,ssc-mir-17,cgr-mir-17,oar-mir-17,	11	105.333	133	176	646.833	1393.17	247.5	421.833	196.268	269.082	341.904	527.908	694.26	221.786	286.722
86	ame-mir-17	gtcagaataatgtCAAAGTGCTTACAGTGCAGGTAGtgatatgtgcatctACTGCAGTGAAGGCACTTGTAGcattatggtgac	84	GL193439.1	+	573640	573723	ame-miR-17-3p	ACTGCAGTGAAGGCACTTGT	20	Diff	hsa-mir-17,mmu-mir-17,ppy-mir-17,mdo-mir-17,rno-mir-17-1,oan-mir-17,eca-mir-17,cfa-mir-17,ssc-mir-17,cgr-mir-17,oar-mir-17,	11	10	19	60	78	161	34	45	18.6331	38.4403	116.558	63.6591	80.2315	30.4676	30.5867
87	ame-mir-16-2	gttccactcTAGCAGCACGTAAATATTGGCGtagtgaaatatatattaaacaCCAATATTACTGTGCTGCTTTAgtgtgac	87	GL194697.1	+	103075	103169	ame-miR-16-2-5p	TAGCAGCACGTAAATATTGGCG	22	Yes	hsa-mir-16-2,mmu-mir-16-2,bta-mir-16b,ptr-mir-16-2,mml-mir-16-2,mdo-mir-16-2,rno-mir-16,eca-mir-16-1,cfa-mir-16-2,ssc-mir-16-1,oar-mir-16b,	11	1140	939.833	3259	4016.5	5004.67	1312.33	3037.83	2124.17	1901.45	6331.06	3278.04	2493.99	1175.99	2064.83
87	ame-mir-16-2	gttccactcTAGCAGCACGTAAATATTGGCGtagtgaaatatatattaaacaCCAATATTACTGTGCTGCTTTAgtgtgac	87	GL194697.1	+	103075	103169	ame-miR-16-2-3p	ACCAATATTATTGTGCTGCTT	21	Diff	hsa-mir-16-2,mmu-mir-16-2,bta-mir-16b,ptr-mir-16-2,mml-mir-16-2,mdo-mir-16-2,rno-mir-16,eca-mir-16-1,cfa-mir-16-2,ssc-mir-16-1,oar-mir-16b,	11	25	73	18	106	128	15	41	46.5827	147.692	34.9675	86.5111	63.7865	13.4416	27.8679
88	ame-mir-15b	ttgaggccttaaagtactgTAGCAGCACATCATGGTTTACAtgctacagtcaagatgCGAATCATTATTTGCTGCTCTAgaaatttaaggaaattcat	96	GL194697.1	+	102927	103024	ame-miR-15b-5p	TAGCAGCACATCATGGTTTAC	21	Diff	hsa-mir-15b,mmu-mir-15b,bta-mir-15b,mml-mir-15b,rno-mir-15b,cfa-mir-15b,ssc-mir-15b,cgr-mir-15b,	8	143	194	278	727.5	1555.5	687	1245	266.453	392.496	540.054	593.744	775.156	615.624	846.232
88	ame-mir-15b	ttgaggccttaaagtactgTAGCAGCACATCATGGTTTACAtgctacagtcaagatgCGAATCATTATTTGCTGCTCTAgaaatttaaggaaattcat	96	GL194697.1	+	102927	103024	ame-miR-15b-3p	CGAATCATTATTTGCTGCTCT	21	Diff	hsa-mir-15b,mmu-mir-15b,bta-mir-15b,mml-mir-15b,rno-mir-15b,cfa-mir-15b,ssc-mir-15b,cgr-mir-15b,	8	17	43	53	48	80	23	37	31.6762	86.9965	102.96	39.1748	39.8666	20.6104	25.1491
89	ame-mir-10b	ccagaggttgtaacgttgtctatataTACCCTGTAGAACCGAATTTGTGtggtatccgtatagtcACAGATTCGATTCTAGGGGAATatatggtcgatgcaaaaacttca	86	GL193992.1	-	189746	189848	ame-miR-10b-5p	TACCCTGTAGAACCGAATTTGT	22	Diff	hsa-mir-10b,mmu-mir-10b,bta-mir-10b,ppy-mir-10b,ptr-mir-10b,mdo-mir-10b,rno-mir-10b,oan-mir-10b,eca-mir-10b,cfa-mir-10b,ggo-mir-10b,ssc-mir-10b,cgr-mir-10b,oar-mir-10b,mne-mir-10b,	15	20	488	2655.5	2779.5	229.5	142	199.5	37.2662	987.309	5158.68	2268.47	114.367	127.247	135.601
89	ame-mir-10b	ccagaggttgtaacgttgtctatataTACCCTGTAGAACCGAATTTGTGtggtatccgtatagtcACAGATTCGATTCTAGGGGAATatatggtcgatgcaaaaacttca	86	GL193992.1	-	189746	189848	ame-miR-10b-3p	CAGATTCGATTCTAGGGGAAT	21	Diff	hsa-mir-10b,mmu-mir-10b,bta-mir-10b,ppy-mir-10b,ptr-mir-10b,mdo-mir-10b,rno-mir-10b,oan-mir-10b,eca-mir-10b,cfa-mir-10b,ggo-mir-10b,ssc-mir-10b,cgr-mir-10b,oar-mir-10b,mne-mir-10b,	15	0	0	0	14	0	0	0	0	0	0	11.426	0	0	0
90	ame-mir-10a	gatctgtctgtcttctgtataTACCCTGTAGATCCGAATTTGTGtaaggaattttgtggtcaCAAATTCGTATCTAGGGGAATAtgtagttgacataaacactccgctct	112	GL192497.1	-	1857450	1857570	ame-miR-10a-5p	TACCCTGTAGATCCGAATTTGT	22	Diff	hsa-mir-10a,mmu-mir-10a,bta-mir-10a,ppy-mir-10a,ptr-mir-10a,mml-mir-10a,mdo-mir-10a,oan-mir-10a,eca-mir-10a,cfa-mir-10a,ssc-mir-10a,cgr-mir-10a,ppa-mir-10a,age-mir-10a,	14	8	577	3192.5	2594.5	327.5	90	264.5	14.9065	1167.37	6201.87	2117.48	163.204	80.6495	179.782
90	ame-mir-10a	gatctgtctgtcttctgtataTACCCTGTAGATCCGAATTTGTGtaaggaattttgtggtcaCAAATTCGTATCTAGGGGAATAtgtagttgacataaacactccgctct	112	GL192497.1	-	1857450	1857570	ame-miR-10a-3p	AAATTCGTATCTAGGGGAATT	21	Diff	hsa-mir-10a,mmu-mir-10a,bta-mir-10a,ppy-mir-10a,ptr-mir-10a,mml-mir-10a,mdo-mir-10a,oan-mir-10a,eca-mir-10a,cfa-mir-10a,ssc-mir-10a,cgr-mir-10a,ppa-mir-10a,age-mir-10a,	14	0	0	18	0	0	0	0	0	0	34.9675	0	0	0	0
91	ame-mir-9-1	cggggttggttgttaTCTTTGGTTATCTAGCTGTATGAgtggtgtggagtcttcATAAAGCTAGATAACCGAAAGTaaaaataacccca	87	GL193527.1	-	316013	316101	ame-miR-9-1-5p	TCTTTGGTTATCTAGCTGTATGA	23	Yes	hsa-mir-9-1,ptr-mir-9-1,mdo-mir-9a-3,eca-mir-9a,cfa-mir-9-1,	5	62	203	74.3333	156.667	280	199.667	275.667	115.525	410.704	144.403	127.862	139.533	178.922	187.372
91	ame-mir-9-1	cggggttggttgttaTCTTTGGTTATCTAGCTGTATGAgtggtgtggagtcttcATAAAGCTAGATAACCGAAAGTaaaaataacccca	87	GL193527.1	-	316013	316101	ame-miR-9-1-3p	TAAAGCTAGATAACCGAAAGT	21	Diff	hsa-mir-9-1,ptr-mir-9-1,mdo-mir-9a-3,eca-mir-9a,cfa-mir-9-1,	5	2.66667	8	0.333333	0.666667	17	1	2.33333	4.96882	16.1854	0.647546	0.544095	8.47165	0.896105	1.58598
92	ame-mir-9-3	ggaggcccgtttctcTCTTTGGTTATCTAGCTGTATGAgtgccacagagccgtcATAAAGCTAGATAACCGAAAGTagaaatgattctca	88	GL192681.1	+	1316821	1316910	ame-miR-9-3-5p	TCTTTGGTTATCTAGCTGTATGA	23	Yes	hsa-mir-9-3,mmu-mir-9-3,mml-mir-9-3,mdo-mir-9a-1,rno-mir-9a-3,cfa-mir-9-3,ssc-mir-9-3,	7	62	203	74.3333	156.667	280	199.667	275.667	115.525	410.704	144.403	127.862	139.533	178.922	187.372
92	ame-mir-9-3	ggaggcccgtttctcTCTTTGGTTATCTAGCTGTATGAgtgccacagagccgtcATAAAGCTAGATAACCGAAAGTagaaatgattctca	88	GL192681.1	+	1316821	1316910	ame-miR-9-3-3p	TAAAGCTAGATAACCGAAAGT	21	Diff	hsa-mir-9-3,mmu-mir-9-3,mml-mir-9-3,mdo-mir-9a-1,rno-mir-9a-3,cfa-mir-9-3,ssc-mir-9-3,	7	2.66667	8	0.333333	0.666667	17	1	2.33333	4.96882	16.1854	0.647546	0.544095	8.47165	0.896105	1.58598
93	ame-mir-9-2	ggaagcgagttgttaTCTTTGGTTATCTAGCTGTATGAgtgtattggtcttcATAAAGCTAGATAACCGAAAGTaaaaactccttca	85	GL192365.1	+	2278213	2278299	ame-miR-9-2-5p	TCTTTGGTTATCTAGCTGTATGA	23	Yes	hsa-mir-9-2,mmu-mir-9-2,ppy-mir-9-2,oan-mir-9-2,eca-mir-9a-2,cfa-mir-9-2,cgr-mir-9,	7	62	203	74.3333	156.667	280	199.667	275.667	115.525	410.704	144.403	127.862	139.533	178.922	187.372
93	ame-mir-9-2	ggaagcgagttgttaTCTTTGGTTATCTAGCTGTATGAgtgtattggtcttcATAAAGCTAGATAACCGAAAGTaaaaactccttca	85	GL192365.1	+	2278213	2278299	ame-miR-9-2-3p	TAAAGCTAGATAACCGAAAGT	21	Diff	hsa-mir-9-2,mmu-mir-9-2,ppy-mir-9-2,oan-mir-9-2,eca-mir-9a-2,cfa-mir-9-2,cgr-mir-9,	7	2.66667	8	0.333333	0.666667	17	1	2.33333	4.96882	16.1854	0.647546	0.544095	8.47165	0.896105	1.58598
94	ame-mir-7-1	ttggatgttggcctagttctgtgTGGAAGACTAGTGATTTTGTTGTttttagataactaaatcgaCAACAAATCACAGTCTGCCATAtggcacaggccatgcctctacag	101	GL192411.1	-	645732	645878	ame-miR-7-1-5p	TGGAAGACTAGTGATTTTGTTGTT	24	Diff	hsa-mir-7-1,mmu-mir-7a-1,bta-mir-7-2,ptr-mir-7-1,mml-mir-7-1,mdo-mir-7,rno-mir-7a-1,oan-mir-7-1,eca-mir-7-3,cfa-mir-7-1,ssc-mir-7-2,sha-mir-7,sla-mir-7,	13	154	82	99	104.5	197	139.5	303.5	286.95	165.9	192.321	85.2869	98.1714	125.007	206.29
94	ame-mir-7-1	ttggatgttggcctagttctgtgTGGAAGACTAGTGATTTTGTTGTttttagataactaaatcgaCAACAAATCACAGTCTGCCATAtggcacaggccatgcctctacag	101	GL192411.1	-	645732	645878	ame-miR-7-1-3p	CAACAAATCACAGTCTGCCATA	22	Yes	hsa-mir-7-1,mmu-mir-7a-1,bta-mir-7-2,ptr-mir-7-1,mml-mir-7-1,mdo-mir-7,rno-mir-7a-1,oan-mir-7-1,eca-mir-7-3,cfa-mir-7-1,ssc-mir-7-2,sha-mir-7,sla-mir-7,	13	3	24	10	13	28	1	7	5.58993	48.5562	19.4264	10.6099	13.9533	0.896105	4.75793
95	ame-let-7a-2	aggtTGAGGTAGTAGGTTGTATAGTTtagaattacatcaagggagataaCTGTACAGCCTCCTAGCTTTCCt	79	GL192378.1	-	2557484	2557622	ame-let-7a-2-5p	TGAGGTAGTAGGTTGTATAGTT	22	Yes	hsa-let-7a-2,mmu-let-7a-2,ptr-let-7a-2,mml-let-7a-2,mdo-let-7a-2,rno-let-7a-2,cfa-let-7a-2,ssc-let-7a-1,sha-let-7a,	9	16298.8	17642.7	14727.1	22903.4	66848.7	90217.6	116669	30369.8	35694.2	28609.4	18692.4	33312.9	80844.4	79300.5
96	ame-let-7c	gcatccgggtTGAGGTAGTAGGTTGTATGGTTtagagttacaccctgggagttaaCTGTACAACCTTCTAGCTTTCCttggagc	101	GL192390.1	+	2194988	2195095	ame-let-7c-5p	TGAGGTAGTAGGTTGTATGGTT	22	Yes	hsa-let-7c,mmu-let-7c-1,ptr-let-7c,oan-let-7c-1,eca-let-7c,cfa-let-7c,ggo-let-7c,ssc-let-7c,cgr-let-7c,	9	3449.13	4304.35	2719.75	6715.93	18337.8	30328.6	37241	6426.8	8708.46	5283.49	5481.15	9138.32	27177.6	25312.8
97	ame-mir-7705	AATAGCTCAGAATGTCAGTTCTGttttaagtaacagaattgataactgagcaaggaa	47	GL192360.1	-	1422746	1422802	ame-miR-7705-5p	ATAGCTCAGAATGTCACTTCTGTT	24	Diff	hsa-mir-7705,	1	0	0	0	13	0	0	0	0	0	0	10.6099	0	0	0
98	ame-mir-1343	gctggcgtcggtgcTGGGGAGCGGCCCCCGGGTGGGcctctgctctggcccCTCCTGGGGCCCGCACTCTCGCtctgggcccgc	84	GL192767.1	-	601811	601895	ame-miR-1343-3p	CTCCTGGGGCCCGCACTCTCGC	22	Yes	hsa-mir-1343,bta-mir-1343,ssc-mir-1343,cgr-mir-1343,	4	6	21	33	56	90	26	43	11.1799	42.4867	64.1071	45.704	44.8499	23.2987	29.2273
99	ame-mir-1296	acctacctaactgggTTAGGGCCCTGGCTCCATCTCCtttaggaaaaccttctgtgggGAGTGGGGCTTCGACCCTAACCcaggtgggctgt	83	GL193042.1	+	639627	639738	ame-miR-1296-5p	TTAGGGCCCTGGCTCCATCTCC	22	Yes	hsa-mir-1296,bta-mir-1296,ptr-mir-1296,mml-mir-1296,eca-mir-1296,ggo-mir-1296,ssc-mir-1296,	7	20	29	11	171	286	129	258	37.2662	58.6721	21.369	139.56	142.523	115.598	175.364
100	ame-mir-1248	TCCTTCTTGTATAAGCACTGTGCTAAAattgcagaaactaggatcacttcttggtttttgtaataatgctagcagagtacacacaagaagaaa	86	GL192402.1	-	2978455	2978553	ame-miR-1248-5p	AAAATTACAGAAACTAGGAT	20	New	hsa-mir-1248,bta-mir-1248-1,bta-mir-1248-2,ptr-mir-1248,eca-mir-1248,	5	0	0	13	5	0	0	2	0	0	25.2543	4.08071	0	0	1.35941
101	ame-mir-940	gtgaggtgtgggcccggccccaggagcggggcctgggcagccccgtgtgttgaggaaggAAGGCAGGGCCCCCGCTCCCCgggcctgaccccac	90	GL193445.1	+	252239	252333	ame-miR-940-3p	AAGGCAGGGCCCCCGCTCCCCT	22	Diff	hsa-mir-940,ptr-mir-940,mml-mir-940,ggo-mir-940,	4	2	0	0	3	24	8	17	3.72662	0	0	2.44843	11.96	7.16884	11.555
102	ame-mir-802	gttctgttatttgcagtCAGTAACAAAGATTCATCCTTGTgtccatcatgcaacaaggagaatctttgtcacttagtgtaattaatagctggac	85	GL192514.1	+	1173873	1173961	ame-miR-802-5p	TCAGTAACAAAGATTCATCCTTG	23	Diff	hsa-mir-802,mmu-mir-802,ppy-mir-802,ptr-mir-802,mml-mir-802,rno-mir-802,eca-mir-802,cfa-mir-802,	8	2	2	6	20	43	1	3	3.72662	4.04635	11.6558	16.3228	21.4283	0.896105	2.03911
103	ame-mir-769	gccttggtgctgattcctgggctctgaccTGAGACCTCTGGGTTCTGAGCTgtgatgttgctctcgagCTGGGATCTCCGGGGTCTTGGTTcagggccggggcctctgggttccaagc	108	GL193873.1	-	36477	36588	ame-miR-769-5p	TGAGACCTCTGGGTTCTGAGCT	22	Yes	hsa-mir-769,mml-mir-769,eca-mir-769a,ggo-mir-769,ssc-mir-769,	5	6	11	59	36	17	16	17	11.1799	22.2549	114.616	29.3811	8.47165	14.3377	11.555
104	ame-mir-744	ttgggcaaggTGCGGGGCTAGGGCTAACAGCAgtcttactgaaggtttcctggaaaccacgcacatgCTGTTGCCACTAACCTCAACCTtactcggtc	94	GL193966.1	+	356263	356360	ame-miR-744-5p	TGCGGGGCTAGGGCTAACAGC	21	Diff	hsa-mir-744,mmu-mir-744,bta-mir-744,ptr-mir-744,ssc-mir-744,cgr-mir-744,	6	82	115	66	204	413	245	304	152.791	232.665	128.214	166.493	205.811	219.546	206.63
105	ame-mir-671	gcaggtgaactggcaggccaggaagaggAGGAAGCCCTGGAGGGGCTGGAGgtgatggatgttttccTCCGGTTCTCAGGGCTCCACCtctttcgggccgtagagccagggctggtgc	100	GL192435.1	-	2469557	2469668	ame-miR-671-3p	TCCGGTTCTCAGGGCTCCACCT	22	Diff	hsa-mir-671,mmu-mir-671,bta-mir-671,ptr-mir-671,rno-mir-671,eca-mir-671,cfa-mir-671,ggo-mir-671,ssc-mir-671,cgr-mir-671,aja-mir-671,	11	55	22	43	119	87	107	81	102.482	44.5098	83.5335	97.121	43.3549	95.8832	55.0561
106	ame-mir-660	ctgctccttctcccaTACCCATTGCATATCGGAGTTGtgaattctcaaaacACCTCCTGTGTGCATGGATTAcaggagggtgagccttgtcatcgtg	83	GL192563.1	-	266352	266447	ame-miR-660-5p	TACCCATTGCATATCGGAGTTG	22	Yes	hsa-mir-660,ptr-mir-660,mml-mir-660,eca-mir-660,cfa-mir-660,ggo-mir-660,	6	168	151	164	324	418	224	292	313.036	305.499	318.593	264.43	208.303	200.728	198.474
107	ame-mir-628	atagctgttgtgtcacttcctcATGCTGACATATTTACTAGAGGgtaaaattaataacctTCTAGTAAGAGTGGCAGTCGAagggaagggctcat	104	GL192979.1	+	870956	871067	ame-miR-628-5p	ATGCTGACATATTTACTAGAGG	22	Yes	hsa-mir-628,ptr-mir-628,mml-mir-628,ggo-mir-628,ssc-mir-628,cgr-mir-628,	6	13	2	0	19	15	3	26	24.223	4.04635	0	15.5067	7.47498	2.68832	17.6723
108	ame-mir-599	ctgtccagagtgtgTTTGATAATCTGACATGGGACAGaggttcttttcactGTTGTGTCAGTTTATCAAACccatacctggat	79	GL192374.1	+	1916662	1916752	ame-miR-599-5p	TTTGATAAGCTGACATGGGACA	22	Diff	hsa-mir-599,mmu-mir-599,bta-mir-599,ptr-mir-599,mdo-mir-599,cfa-mir-599,	6	0	0	19	15	0	1	0	0	0	36.9101	12.2421	0	0.896105	0
109	ame-mir-590	tagccagtcagaaatGAGCTTATTCATAAAAGTGCAGtatggtgaagtcaatctgTAATTTTATGTATAAGCTAGTctctgattgaaacatgcagca	81	GL192728.1	-	1263457	1263550	ame-miR-590-3p	TAATTTTATGTATAAGCTAGT	21	Yes	hsa-mir-590,mmu-mir-590,ppy-mir-590,ptr-mir-590,eca-mir-590,cfa-mir-590,	6	115	274	252	606	1406	213	347	214.28	554.35	489.545	494.582	700.655	190.87	235.857
110	ame-mir-542	cagatctcagacatcTCGGGGATCATCATGTCACGAGAtaccagtgtgcactTGTGACAGATTGATAACTGAAAggtctgggagccactcatcttca	109	GL192626.1	+	485711	485820	ame-miR-542-3p	TGTGACAGATTGATAACTGAAAT	23	Diff	hsa-mir-542,mmu-mir-542,bta-mir-542,ppy-mir-542,mml-mir-542,rno-mir-542,eca-mir-542,cfa-mir-542,ggo-mir-542,ssc-mir-542,	10	5	0	0	0	27	14	23	9.31654	0	0	0	13.455	12.5455	15.6332
111	ame-mir-505	gatgcacccagtggGGGAGCCAGGAAGTATTGATGTttctgccagtttagCGTCAACACTTGCTGGTTTCCTctctggagcatc	86	GL192750.1	-	1335262	1335373	ame-miR-505-3p	GTCAACACTTGCTGGTTTCCTCT	23	Diff	hsa-mir-505,mmu-mir-505,bta-mir-505,ppy-mir-505,rno-mir-505,cfa-mir-505,ggo-mir-505,ssc-mir-505,cgr-mir-505,	9	71	27	57	155	482	325	567	132.295	54.6257	110.73	126.502	240.196	291.234	385.392
112	ame-mir-500b	ccccctctctAATCCTTGCTACCTGGGTgagagtgctttctgaatgcagtGCACCCAGGCAAGGATTCTGcaaggggga	84	GL192563.1	-	270257	270350	ame-miR-500b-5p	TAATCCTTGCTACCTGGGTGAGA	23	Diff	hsa-mir-500a,hsa-mir-500b,bta-mir-500,ptr-mir-500-1,ptr-mir-500-2,mml-mir-500a,mml-mir-500b,cfa-mir-500,ggo-mir-502b,ssc-mir-500,	10	4.5	0	5	8	29	6.5	14.5	8.38489	0	9.71319	6.52914	14.4516	5.82468	9.85571
113	ame-mir-500a	gctccccctctctAATCCTTGCTACCTGGGTgagagtgctgtctgaatgcaATGCACCTGGGCAAGGATTCTGagagcgagagc	84	GL192563.1	-	270257	270350	ame-miR-500a-3p	ATGCACCTGGGCAAGGATTCTGA	23	Diff	hsa-mir-500a,hsa-mir-500b,bta-mir-500,ptr-mir-500-1,ptr-mir-500-2,mml-mir-500a,mml-mir-500b,cfa-mir-500,ggo-mir-502b,ssc-mir-500,	10	40.5	9	11.5	69	211	115	164.5	75.464	18.2086	22.3403	56.3138	105.148	103.052	111.811
114	ame-mir-500-1	gctccccctctcTAATCCTTGCTACCTGGGTGAGAgtgttgtctgaatgcaatgcacctgggcaaggattccgagagcgagagc	84	GL192563.1	-	268445	268528	ame-miR-500-1-5p	TAATCCTTGCTACCTGGGTGAGA	23	Yes	hsa-mir-502,ptr-mir-502,eca-mir-500-2,eca-mir-500-1,	4	4.5	0	5	8	29	6.5	14.5	8.38489	0	9.71319	6.52914	14.4516	5.82468	9.85571
115	ame-mir-502	tgctccccctctctaATCCTTGCTATCTGGGTGCTAgtgctggctcaatgcAATGCACCTGGGCAAGGATTCAgagagggggagct	84	GL192563.1	-	268445	268528	ame-miR-502-3p	AATGCACCTGGGCAAGGATTC	21	Diff	hsa-mir-502,ptr-mir-502,eca-mir-500-2,eca-mir-500-1,	4	3.5	0	2.5	1	35	7	9.5	6.52158	0	4.8566	0.816142	17.4416	6.27274	6.45719
116	ame-mir-499a	gccctgtcccctgtgccttgggcgggcggctgTTAAGACTTGCAGTGATGTTTaactcctctccacgtgAACATCACAGCAAGTCTGTGCTgcttcccgtccctacgctgcctgggcagggt	118	GL192479.1	+	1125056	1125174	ame-miR-499a-5p	TTAAGACTTGCAGTGATGTTT	21	Yes	hsa-mir-499a,bta-mir-499,ppy-mir-499,ptr-mir-499,mml-mir-499,rno-mir-499,eca-mir-499,cfa-mir-499,ggo-mir-499a,ssc-mir-499,	10	47	142	38	156	414	95	118	87.5755	287.291	73.8203	127.318	206.31	85.13	80.2051
117	ame-mir-497	ccaccccggtcctgctcccgcccCAGCAGCACACTGTGGTTTGTacggcactgtggccacgtcCAAACCACACTGTGGTGTTAGAgcgagggtgggggaggcaccgccgagg	109	GL193146.1	-	281480	281592	ame-miR-497-5p	CAGCAGCACACTGTGGTTTGT	21	Yes	hsa-mir-497,mmu-mir-497,bta-mir-497,ppy-mir-497,ptr-mir-497,mdo-mir-497,eca-mir-497,cfa-mir-497,ggo-mir-497,ssc-mir-497,cgr-mir-497,	11	64	108	13	216	937	94	92	119.252	218.503	25.2543	176.287	466.937	84.2339	62.5328
118	ame-mir-490	tggaggccttgctggtttggaaagttcattgttcgacaCCATGGATCTCCAGGTGGGTcaagtttagagatgcacCAACCTGGAGGACTCCATGCTGttgagctgttcacaagcagcggacacttcca	128	GL192383.1	-	2897999	2898126	ame-miR-490-3p	CAACCTGGAGGACTCCATGCTGT	23	Diff	hsa-mir-490,mmu-mir-490,bta-mir-490,ppy-mir-490,ptr-mir-490,eca-mir-490,cfa-mir-490,ggo-mir-490,ssc-mir-490-2,ssc-mir-490-1,	10	0	19	0	8	13	0	0	0	38.4403	0	6.52914	6.47832	0	0
119	ame-mir-486-2	TCCTGTACTGAGCTGCCCCGAGctgggcagcatgaagggcctCGGGGCAGCTCAGTACAGGATg	88	GL192606.1	-	145856	145944	ame-miR-486-2-5p	TCCTGTACTGAGCTGCCCCGAGT	23	Diff	hsa-mir-486-2,mmu-mir-3107,mml-mir-486,	3	1933	129.5	320.5	396.5	176.5	200	150	3601.78	262.001	622.616	323.6	87.9556	179.221	101.956
120	ame-mir-486	gcaTCCTGTACTGAGCTGCCCCGAGgcccttcatgctgcccagctCGGGGCAGCTCAGTACAGGATac	105	GL192606.1	+	145825	145959	ame-miR-486-5p	TCCTGTACTGAGCTGCCCCGAGT	23	Diff	hsa-mir-486,bta-mir-486,ptr-mir-486,eca-mir-486,ggo-mir-486,ssc-mir-486-1,	6	1933	129.5	320.5	396.5	176.5	200	150	3601.78	262.001	622.616	323.6	87.9556	179.221	101.956
121	ame-mir-484	agcctcgTCAGGCTCAGTCCCCTCCCGATaaacccctaaatagggactttcccggggggtgaccctggcttttttggcg	21	GL193540.1	-	550043	550152	ame-miR-484-5p	TCAGGCTCAGTCCCCTCCCGA	21	Diff	hsa-mir-484,bta-mir-484,ptr-mir-484,mml-mir-484,ggo-mir-484,ssc-mir-484,cgr-mir-484,	7	113	91	94	409	1102	167	278	210.554	184.109	182.608	333.802	549.162	149.65	188.958
122	ame-mir-454	tctgtttatcaccagatcctagaACCCTATCAATATTGTCTCTGCtgtgtaaatagttctgagTAGTGCAATATTGCTTATAGGGTtttggtgtttggaaagaacaatgggcagg	104	GL193022.1	+	782208	782323	ame-miR-454-3p	TAGTGCAATATTGCTTATAGGGT	23	Yes	hsa-mir-454,bta-mir-454,ppy-mir-454,ptr-mir-454,mml-mir-454,oan-mir-454,eca-mir-454,cfa-mir-454,ggo-mir-454,	9	8	6	37	45	26	16	23	14.9065	12.139	71.8776	36.7264	12.9566	14.3377	15.6332
123	ame-mir-451a	cttgggaatggcaaggAAACCGTTACCATTACTGAGTTtagtaatggtaatggttctcttgctatacccaga	70	GL192339.1	+	1870957	1871028	ame-miR-451a-5p	AAACCGTTACCATTACTGAGT	21	Diff	hsa-mir-451a,mmu-mir-451a,bta-mir-451,ptr-mir-451,mml-mir-451,rno-mir-451,eca-mir-451,cfa-mir-451,ssc-mir-451,	9	1924	388	2646	2349	220	161	170	3585.01	784.992	5140.22	1917.12	109.633	144.273	115.55
124	ame-mir-450a-2	ccaaagaaagatgctaaactatTTTTGCGATGTGTTCCTAATATgtaatataaatgtATTGGGGACATTTTGCATTCATagttttgtatcaataatatgg	81	GL192626.1	+	486484	486575	ame-miR-450a-2-5p	TTTTGCGATGTGTTCCTAATAT	22	Yes	hsa-mir-450a-2,bta-mir-450a-2,ppy-mir-450a-2,ptr-mir-450a-2,eca-mir-450c,eca-mir-450b,cfa-mir-450b,ssc-mir-450c,cgr-mir-450a,	9	10	35	35	93	284	138	169	18.6331	70.8111	67.9924	75.9012	141.526	123.663	114.87
125	ame-mir-449a	ctgtgtgtgatgagcTGGCAGTGTATTGTTAGCTGGTtgaatatgtgaatggcatcggctaacatgcaactgctgtcttattgcatataca	86	GL193930.1	+	72552	72642	ame-miR-449a-5p	TGGCAGTGTATTGTTAGCTGGT	22	Yes	hsa-mir-449a,bta-mir-449a,ppy-mir-449a,mml-mir-449a,rno-mir-449a,eca-mir-449a,cfa-mir-449,	7	8	10	62	14	12	13.5	20	14.9065	20.2317	120.444	11.426	5.97999	12.0974	13.5941
126	ame-mir-411	tggtacttggagagaTAGTAGACCGTATAGCGTACGctttatctgtgacgTATGTAACACGGTCCACTAACCctcagtatcaaatccatccccgag	82	GL192537.1	-	188013	188140	ame-miR-411-5p	TAGTAGACCGTATAGCGTACG	21	Yes	hsa-mir-411,mmu-mir-411,ptr-mir-411,rno-mir-411,cfa-mir-411,ggo-mir-411,oar-mir-411a,	7	0	16	14	6	1	0	4	0	32.3708	27.1969	4.89685	0.498332	0	2.71882
127	ame-mir-409	tggtactcggggagAGGTTACCCGAGCAACTTTGCATctggacgacGAATGTTGCTCGGTGAACCCCTtttcggtatca	103	GL192537.1	-	150001	150106	ame-miR-409-3p	CGAATGTTGCTCGGTGAACCCCT	23	Diff	hsa-mir-409,mmu-mir-409,bta-mir-409a,ptr-mir-409,rno-mir-409a,ggo-mir-409,cgr-mir-409,oar-mir-409,	8	0	0	0	3	8	12	25	0	0	0	2.44843	3.98666	10.7533	16.9926
128	ame-mir-381	tacttaaAGCGAGGTTGCCCTTTGTATATtcggtttattgacatggaaTATACAAGGGCAAGCTCTCTGTgagta	87	GL192537.1	-	168590	168706	ame-miR-381-3p	TATACAAGGGCAAGCTCTCTGT	22	Yes	hsa-mir-381,bta-mir-381,ptr-mir-381,eca-mir-381,ggo-mir-381,ssc-mir-381,cgr-mir-381,oar-mir-381,	8	0	7	0	10	5	3	7	0	14.1622	0	8.16142	2.49166	2.68832	4.75793
129	ame-mir-379	agagaTGGTAGACTATGGAACGTAGGcgttatgatttctgaccTATGTAACATGGTCCACTAACTct	74	GL192537.1	-	189308	189431	ame-miR-379-5p	TGGTAGACTATGGAACGTAGG	21	Yes	hsa-mir-379,mmu-mir-379,bta-mir-379,ppy-mir-379,ptr-mir-379,rno-mir-379,eca-mir-379,cfa-mir-379,ggo-mir-379,cgr-mir-379,oar-mir-379,	11	0	11	8	11	0	0	3	0	22.2549	15.5411	8.97757	0	0	2.03911
130	ame-mir-375	ccccgcgacgagcccctcgcacaaaccggacctgagcgtTTTGTTCGTTCGGCTCGCGTGAggc	81	GL192367.1	+	226579	226685	ame-miR-375-3p	TTTGTTCGTTCGGCTCGCGTGA	22	Yes	hsa-mir-375,ptr-mir-375,mdo-mir-375,rno-mir-375,cfa-mir-375,ggo-mir-375,	6	120	299	438	356	1435	3963	8638	223.597	604.929	850.876	290.547	715.107	3551.26	5871.29
131	ame-mir-365a	accgcagggaaaatgAGGGACTTTTGGGGGCAGATGTGtttccattccactatcaTAATGCCCCTAAAAATCCTTATtgctcttgca	91	GL192574.1	-	564889	564998	ame-miR-365a-3p	TAATGCCCCTAAAAATCCTTAT	22	Yes	hsa-mir-365a,mmu-mir-365-1,bta-mir-365-1,ptr-mir-365-1,mdo-mir-365,oan-mir-365-1,ggo-mir-365a,ssc-mir-365-1,cgr-mir-365,	9	10.5	16.5	0	14	256.5	114	157.5	19.5647	33.3824	0	11.426	127.822	102.156	107.053
132	ame-mir-365b	agagtgttcaaggacagcaagaaaaatgAGGGACTTTCAGGGGCAGCTGTgttttctgactcagtcaTAATGCCCCTAAAAATCCTTATtgttcttgcagtgtgcatcggg	82	GL192339.1	+	3535696	3535806	ame-miR-365b-3p	TAATGCCCCTAAAAATCCTTAT	22	Yes	hsa-mir-365b,mmu-mir-365-2,bta-mir-365-2,ptr-mir-365-2,mml-mir-365-2,rno-mir-365,oan-mir-365-2,eca-mir-365-1,ssc-mir-365-2,	9	10.5	16.5	0	14	256.5	114	157.5	19.5647	33.3824	0	11.426	127.822	102.156	107.053
133	ame-mir-363	tgttgtCGGGTGGATCACGATGCAATTTtgatgagtatcataggagaaaAATTGCACGGTATCCATCTGTAaacc	104	GL192626.1	+	742858	742968	ame-miR-363-3p	AATTGCACGGTATCCATCTGT	21	Diff	hsa-mir-363,mmu-mir-363,bta-mir-363,ppy-mir-363,mdo-mir-363,rno-mir-363,oan-mir-363,eca-mir-363,cfa-mir-363,ggo-mir-363,ssc-mir-363-2,ssc-mir-363-1,	12	155	165	187	469	1258	546	606	288.813	333.824	363.273	382.771	626.902	489.273	411.901
134	ame-mir-362	cttgAATCCTTGGAACCTAGGTGTGAGTgctatttcagtgcAACACACCTATTCAAGGATTCAaa	84	GL192563.1	-	269789	269891	ame-miR-362-3p	AACACACCTATTCAAGGATT	20	Diff	hsa-mir-362,mmu-mir-362,bta-mir-362,ppy-mir-362,ptr-mir-362,mml-mir-362,eca-mir-362,cfa-mir-362,ggo-mir-362,ssc-mir-362,cgr-mir-362,oar-mir-362,	12	3	0	6	34	16	0	3	5.58993	0	11.6558	27.7488	7.97332	0	2.03911
135	ame-mir-328	tggagtGGGGGGGCAGGAGGGGCTCAGGGagaaagtgcatacagcccCTGGCCCTCTCTGCCCTTCCGTcccctg	85	GL192596.1	-	1300199	1300290	ame-miR-328-3p	CTGGCCCTCTCTGCCCTTCCGT	22	Yes	hsa-mir-328,mmu-mir-328,bta-mir-328,ppy-mir-328,ptr-mir-328,eca-mir-328,cfa-mir-328,ssc-mir-328,cgr-mir-328,	9	4	12	0	4	6	6	21	7.45323	24.2781	0	3.26457	2.98999	5.37663	14.2738
136	ame-mir-320a	gcttcgctcccctccgccttctcttcccggttcttcccggagtcgggAAAAGCTGGGTTGAGAGGGCGAaaaaggatgaggt	84	GL192401.1	+	1533342	1533446	ame-miR-320a-3p	AAAAGCTGGGTTGAGAGGGCGA	22	Yes	hsa-mir-320a,mmu-mir-320,bta-mir-320a-1,bta-mir-320a-2,ptr-mir-320a,mml-mir-320a,rno-mir-320,cfa-mir-320,ggo-mir-320a,ssc-mir-320,cgr-mir-320a,	11	1802	1799	1084	4445	5177	3084	4920	3357.68	3639.69	2105.82	3627.75	2579.87	2763.59	3344.15
137	ame-mir-301b	gccgcaggtgctctgacgaggttgcactactgtgctctgagaagCAGTGCAATGATATTGTCAAAGCatctgggacca	92	GL193412.1	+	413575	413667	ame-miR-301b-3p	CAGTGCAATGATATTGTCAAAGC	23	Yes	hsa-mir-301b,mmu-mir-301b,bta-mir-301b,ptr-mir-301b,eca-mir-301b,cfa-mir-301b,	6	0	3	22	12	13	0	4	0	6.06952	42.7381	9.79371	6.47832	0	2.71882
138	ame-mir-301a	actgctaacgaatGCTCTGACTTTATTGCACTACTgtactttacagctagCAGTGCAATAGTATTGTCAAAGCatctgaaagcagg	84	GL193022.1	+	773934	774017	ame-miR-301a-3p	CAGTGCAATAGTATTGTCAAAGC	23	Yes	hsa-mir-301a,mmu-mir-301a,bta-mir-301a,cfa-mir-301a,ssc-mir-301,cgr-mir-301a,	6	13	35	134	238	63	9	30	24.223	70.8111	260.314	194.242	31.3949	8.06495	20.3911
139	ame-mir-219a-1	ccgccccgggccgcggctccTGATTGTCCAAACGCAATTCTcgagtctatggctccggccgAGAGTTGAGTCTGGACGTCCCGagccgccgcccccaaacctcgagcggg	106	GL192386.1	-	3193289	3193397	ame-miR-219a-1-5p	TGATTGTCCAAACGCAATTC	20	Diff	hsa-mir-219a-1,mmu-mir-219a-1,bta-mir-219-2,ppy-mir-219-1,ptr-mir-219-1,mml-mir-219-1,rno-mir-219a-1,eca-mir-219-1,cfa-mir-219-1,ssc-mir-219,	10	0.5	28.5	0	6.5	6.5	1	4	0.931654	57.6605	0	5.30493	3.23916	0.896105	2.71882
140	ame-mir-218-2	gaccagtcgctgcggggctttcctTTGTGCTTGATCTAACCATGTggtggaacgatggaaacggaaCATGGTTCTGTCAAGCACCGCGgaaagcaccgtgctctcctgca	105	GL192611.1	-	1564072	1564181	ame-miR-218-2-5p	TTGTGCTTGATCTAACCATGT	21	Yes	hsa-mir-218-2,mmu-mir-218-2,bta-mir-218-2,mdo-mir-218-2,oan-mir-218-2,eca-mir-218-2,cfa-mir-218-2,ssc-mir-218b,cgr-mir-218a,sla-mir-218-2,	10	18	50	9.5	22.5	108	57	46	33.5396	101.159	18.4551	18.3632	53.8199	51.078	31.2664
141	ame-mir-218-1	gtgataatggagcgagattttctgTTGTGCTTGATCTAACCATGTgcttgcgaggtatgagaaAAACATGGTTCCGTCAAGCACCatggaacgtcacgcagctttctaca	109	GL192477.1	+	553108	553219	ame-miR-218-1-3p	AAACATGGTTCCGTCAAGCACC	22	Yes	hsa-mir-218-1,mmu-mir-218-1,bta-mir-218-1,mml-mir-218-1,mdo-mir-218-1,rno-mir-218a-1,oan-mir-218-1,eca-mir-218-1,cfa-mir-218-1,ssc-mir-218-1,ssc-mir-218-2,mne-mir-218-1,lca-mir-218,	13	0	0	0	12	5	8	3	0	0	0	9.79371	2.49166	7.16884	2.03911
142	ame-mir-218-1	gtgataatgtagcgagattttctgTTGTGCTTGATCTAACCATGTggttgcgaggtatgagtaaaacATGGTTCCGTCAAGCACCATGGaacgtcacgcagctttctaca	109	GL192477.1	+	553108	553219	ame-miR-218-1-5p	TTGTGCTTGATCTAACCATGT	21	Yes	hsa-mir-218-1,mmu-mir-218-1,bta-mir-218-1,mml-mir-218-1,mdo-mir-218-1,rno-mir-218a-1,oan-mir-218-1,eca-mir-218-1,cfa-mir-218-1,ssc-mir-218-1,ssc-mir-218-2,mne-mir-218-1,lca-mir-218,	13	18	50	9.5	22.5	108	57	46	33.5396	101.159	18.4551	18.3632	53.8199	51.078	31.2664
143	ame-mir-212	cggggcaccccgcccggacagcgcgccggcACCTTGGCTCTAGACTGCTTACTgcccgggccgccctcagTAACAGTCTCCAGTCACGGCCaccgacgcctggccccgcc	84	GL192573.1	+	895860	895970	ame-miR-212-3p	TAACAGTCTCCAGTCACGGCC	21	Yes	hsa-mir-212,mmu-mir-212,bta-mir-212,mml-mir-212,mdo-mir-212,rno-mir-212,eca-mir-212,cfa-mir-212,ssc-mir-212,cgr-mir-212,	10	0	0	0	15	6	2	5	0	0	0	12.2421	2.98999	1.79221	3.39852
144	ame-mir-205	aaagatcctcagacaatccatgtgcttctcttgTCCTTCATTCCACCGGAGTCTGtctcatacccaaccaGATTTCAGTGGAGTGAAGTTCaggaggcatggagctgaca	98	GL192887.1	-	447752	447857	ame-miR-205-5p	TCCTTCATTCCACCGGAGTCTGT	23	Diff	hsa-mir-205,mmu-mir-205,bta-mir-205,ppy-mir-205,mml-mir-205,rno-mir-205,eca-mir-205,ssc-mir-205,cgr-mir-205,age-mir-205,lla-mir-205,	11	376	867	501	834	1022	386	253	700.604	1754.09	973.262	680.663	509.296	345.897	171.965
145	ame-mir-204	ggctacagtctttcttcatgtgactcgtggacTTCCCTTTGTCATCCTATGCCTgagaatatatgaaggagGCTGGGAAGGCAAAGGGACGTtcaattgtcatcactggc	94	GL192399.1	-	1567424	1567533	ame-miR-204-5p	TTCCCTTTGTCATCCTATGCCT	22	Yes	hsa-mir-204,mmu-mir-204,bta-mir-204,rno-mir-204,cfa-mir-204,ssc-mir-204,cgr-mir-204,	7	6	8	37.5	20	13.5	0	7	11.1799	16.1854	72.849	16.3228	6.72748	0	4.75793
146	ame-mir-203a	gtgttggggactcgcgcgctgggtccagtggttcttaacagttcaacagttctgtagcgcaattGTGAAATGTTTAGGACCACTAGacccggcgggcgcggcgacagcga	78	GL192632.1	-	199359	199458	ame-miR-203a-3p	TGAAATGTTTAGGACCACTAGT	22	Diff	hsa-mir-203a,mmu-mir-203,ptr-mir-203,cfa-mir-203,	4	1872	1763	910	1685	3306	1252	773	3488.11	3566.86	1767.8	1375.2	1647.49	1121.92	525.411
147	ame-mir-197	ggctgtgcCGGGTAGAGAGGGCAGTGGGAGGtaagagctcttcacccTTCACCACCTTCTCCACCCAGCatggcc	106	GL192659.1	+	872611	872716	ame-miR-197-3p	TTCACCACCTTCTCCACCCAGC	22	Yes	hsa-mir-197,bta-mir-197,cfa-mir-197,ggo-mir-197,mne-mir-197,	5	775	515	197	1849	1834	1036	1687	1444.06	1041.93	382.7	1509.05	913.941	928.365	1146.66
148	ame-mir-196b	actggtcggtgattTAGGTAGTTTCCTGTTGTTGGGatccacctttctcTCGACAGCACGACACTGCCTTCattacttcagttg	84	GL192349.1	+	2370338	2370422	ame-miR-196b-5p	TAGGTAGTTTCCTGTTGTTGGG	22	Yes	hsa-mir-196b,mmu-mir-196b,ptr-mir-196b,mml-mir-196b,mdo-mir-196b,oan-mir-196b,eca-mir-196b,cfa-mir-196b,ssc-mir-196b-1,ssc-mir-196b-2,cgr-mir-196b,	11	13	28.5	20	54	48	28	52	24.223	57.6605	38.8528	44.0717	23.9199	25.0909	35.3446
149	ame-mir-196a-2	tgctcgctcagctgatctgtggctTAGGTAGTTTCATGTTGTTGGGattgagttttgaactCGGCAACAAGAAACTGCCTGAGttacatcagtcggttttcgtcgagggc	104	GL193035.1	+	329807	329915	ame-miR-196a-2-5p	TAGGTAGTTTCATGTTGTTGGGA	23	Diff	hsa-mir-196a-2,mmu-mir-196a-2,rno-mir-196a,oan-mir-196a,cfa-mir-196a-2,ssc-mir-196a-2,cgr-mir-196a,age-mir-196,lla-mir-196,	9	77	115.5	61	58	205	184	246	143.475	233.677	118.501	47.3363	102.158	164.883	167.207
150	ame-mir-193b	gtggtctcagaatCGGGGTTTTGAGGGCGAGATGAgtttatgttttatccAACTGGCCCTCAAAGTCCCGCTtttggggtcat	83	GL192574.1	-	569754	569859	ame-miR-193b-3p	AACTGGCCCACAAAGTCCCGCT	22	Diff	hsa-mir-193b,mmu-mir-193b,bta-mir-193b,ptr-mir-193b,mdo-mir-193b,eca-mir-193b,cfa-mir-193b,ggo-mir-193b,cgr-mir-193b,	9	7	19	9	17	46	14	23	13.0432	38.4403	17.4837	13.8744	22.9233	12.5455	15.6332
151	ame-mir-192	gccgagaccgagtgcacagggctCTGACCTATGAATTGACAGCCagtgctctcgtctcccctctggCTGCCAATTCCATAGGTCACAGgtatgttcgcctcaatgccagc	110	GL192492.1	+	1273443	1273553	ame-miR-192-5p	CTGACCTATGAATTGACAGCC	21	Yes	hsa-mir-192,mmu-mir-192,bta-mir-192,ptr-mir-192,mml-mir-192,rno-mir-192,oan-mir-192,eca-mir-192,cfa-mir-192,ggo-mir-192,ssc-mir-192,cgr-mir-192,	12	47	73	45	57	82	99	122	87.5755	147.692	87.4187	46.5201	40.8632	88.7144	82.9239
152	ame-mir-190a	tgcaggcctctgtgTGATATGTTTGATATATTAGGTtgttatttaatccaaCTATATATCAAACATATTCCTacagtgtcttgcc	76	GL194147.1	+	254018	254159	ame-miR-190a-5p	TGATATGTTTGATATATTAGGTT	23	Diff	hsa-mir-190a,mmu-mir-190a,mdo-mir-190a,rno-mir-190a,oan-mir-190a,eca-mir-190a,ssc-mir-190a,cgr-mir-190a,sha-mir-190,	9	85	134	94	448	1203	173	293	158.381	271.105	182.608	365.632	599.494	155.026	199.153
153	ame-mir-186	tgcttgtaactttcCAAAGAATTCTCCTTTTGGGCTttctggttttattttaaGCCCAAAGGTGAATTTTTTGGGaagtttgagct	84	GL194272.1	+	100505	100590	ame-miR-186-5p	CAAAGAATTCTCCTTTTGGGCT	22	Yes	hsa-mir-186,mmu-mir-186,bta-mir-186,mml-mir-186,mdo-mir-186,rno-mir-186,oan-mir-186,eca-mir-186,cfa-mir-186,ssc-mir-186,cgr-mir-186,	11	3361	1570	1837	6646	15717	6690	9125	6262.58	3176.38	3568.63	5424.08	7832.29	5994.94	6202.3
154	ame-mir-184	ccagtcacgtccccttatcacttttccagcccagctttgtgactgtaagtgtTGGACGGAGAACTGATAAGGGTaggtgattga	81	GL192987.1	-	278879	278961	ame-miR-184-3p	TGGACGGAGAACTGATAAGG	20	Diff	hsa-mir-184,mmu-mir-184,bta-mir-184,mml-mir-184,mdo-mir-184,rno-mir-184,eca-mir-184,cfa-mir-184,ssc-mir-184,	9	14	102	46	30	18	0	3	26.0863	206.364	89.3614	24.4843	8.96998	0	2.03911
155	ame-mir-182	gagctgcttgcctccccccgttTTTGGCAATGGTAGAACTCACACTggtgaggtaacaggatccggTGGTTCTAGACTTGCCAACTAtggggcgaggactcagccggcac	102	GL192359.1	-	2680646	2680751	ame-miR-182-5p	TTTGGCAATGGTAGAACTCACACT	24	Yes	hsa-mir-182,mmu-mir-182,ppy-mir-182,ptr-mir-182,mml-mir-182,mdo-mir-182,eca-mir-182,cfa-mir-182,ggo-mir-182,ssc-mir-182,	10	876	432	429	734	2594	3028	3965	1632.26	874.011	833.392	599.049	1292.67	2713.41	2695.03
156	ame-mir-181b-2	ctgatggctgcactcAACATTCATTGCTGTCGGTGGGTttgagtctgaatcaactcactgatcaatgaatgcaaactgcggaccaaaca	81	GL192718.1	+	1519756	1519844	ame-miR-181b-2-5p	AACATTCATTGCTGTCGGTGGGT	23	Yes	hsa-mir-181b-2,mmu-mir-181b-2,bta-mir-181b-2,ppy-mir-181b-2,ptr-mir-181b-2,mdo-mir-181b-2,rno-mir-181b-2,oan-mir-181b-2,cfa-mir-181b-2,ssc-mir-181b-2,	10	527.5	428.5	572	910.5	926.5	904.75	1178.5	982.895	866.93	1111.19	743.098	461.705	810.751	801.032
157	ame-mir-181b-1	cctgtgcagagattattttttaaaaggtcacaatcAACATTCATTGCTGTCGGTGGGTtgaactgtgtggacaagCTCACTGAACAATGAATGCAActgtggccccgctt	79	GL192393.1	+	3052940	3053044	ame-miR-181b-1-5p	AACATTCATTGCTGTCGGTGGGT	23	Yes	hsa-mir-181b-1,mmu-mir-181b-1,bta-mir-181b-1,ppy-mir-181b,ptr-mir-181b-1,mml-mir-181b-1,mdo-mir-181b-1,rno-mir-181b-1,cfa-mir-181b-1,ssc-mir-181b-1,cgr-mir-181b,	11	527.5	428.5	572	910.5	926.5	904.75	1178.5	982.895	866.93	1111.19	743.098	461.705	810.751	801.032
158	ame-mir-155	ctgTTAATGCTAATCGTGATAGGGGTttttgcctccaactgaCTCCTACATATTAGCATTAACAg	103	GL192725.1	+	35223	35331	ame-miR-155-5p	TTAATGCTAATCGTGATAGGGGT	23	Yes	hsa-mir-155,bta-mir-155,ppy-mir-155,ptr-mir-155,eca-mir-155,cfa-mir-155,ggo-mir-155,ssc-mir-155,cgr-mir-155,	9	619	113	159	247	118	123	553	1153.39	228.619	308.88	201.587	58.8032	110.221	375.877
159	ame-mir-153-2	agcggtggccagtgTCATTTTTGTGATGTTGCAGCTagtaatatgagcccagTTGCATAGTCACAAAAGTGATCattggaaactgtg	71	GL193251.1	+	140455	140534	ame-miR-153-2-3p	TTGCATAGTCACAAAAGTGATCGT	24	Diff	hsa-mir-153-2,mmu-mir-153,ptr-mir-153,mdo-mir-153-2,oan-mir-153-2,eca-mir-153-1,cfa-mir-153,	7	9	28	3	4.5	32	1.5	1.5	16.7698	56.6489	5.82792	3.67264	15.9466	1.34416	1.01956
160	ame-mir-153-1	ctcacagctgccagtgtcatttttgtgatctgcagctagtattctcactccagTTGCATAGTCACAAAAGTGATCattggcaggtgtggc	76	GL193190.1	-	38349	38433	ame-miR-153-1-3p	TTGCATAGTCACAAAAGTGATCGT	24	Diff	hsa-mir-153-1,bta-mir-153-1,mdo-mir-153-1,eca-mir-153-2,	4	9	28	3	4.5	32	1.5	1.5	16.7698	56.6489	5.82792	3.67264	15.9466	1.34416	1.01956
161	ame-mir-153-1	ctcacagctgccagtgTCATTTTTGTGATCTGCAGCTagtattctggcttcagTTGCATAGTCACAAAAGTGATCattggcaggtgtggc	76	GL193190.1	-	38349	38433	ame-miR-153-1-5p	GTCATTTTTGTGATCTGCAGCT	22	Diff	hsa-mir-153-1,bta-mir-153-1,mdo-mir-153-1,eca-mir-153-2,	4	11	11	1	8	16	1	8	20.4964	22.2549	1.94264	6.52914	7.97332	0.896105	5.43763
162	ame-mir-152	tgtcccccccggcccAGGTTCTGTGATACACTCCGACTcgggctctggagcagTCAGTGCATGACAGAACTTGGgcccggaaggacc	84	GL192497.1	-	1383123	1383233	ame-miR-152-3p	TCAGTGCATGACAGAACTTGGT	22	Diff	hsa-mir-152,mmu-mir-152,bta-mir-152,ppy-mir-152,ptr-mir-152,mdo-mir-152,rno-mir-152,cfa-mir-152,ggo-mir-152,ssc-mir-152,cgr-mir-152,oar-mir-152,	12	42	74	72	128.5	408	189.5	325	78.259	149.715	139.87	104.874	203.32	169.812	220.904
163	ame-mir-150	ctccccatggccctgTCTCCCAACCCTTGTACCAGTGctgggctcagaccCTGGTACAGGCCTGGGGGACAGggacctggggac	83	GL192567.1	+	879555	879652	ame-miR-150-5p	TCTCCCAACCCTTGTACCAGTG	22	Yes	hsa-mir-150,mmu-mir-150,bta-mir-150,ptr-mir-150,rno-mir-150,eca-mir-150,cfa-mir-150,oar-mir-150,	8	68	209	1282	1139	91	66	219	126.705	422.843	2490.46	929.586	45.3482	59.1429	148.855
164	ame-mir-149	gccggcgcccgagcTCTGGCTCCGTGTCTTCACTCCCgtgcttgtccgaggagggAGGGAGGGACGGGGGCTGTGCtggggcagctgga	85	GL192921.1	-	12632	12724	ame-miR-149-5p	TCTGGCTCCGTGTCTTCACTCCCT	24	Diff	hsa-mir-149,mmu-mir-149,bta-mir-149,ppy-mir-149,ptr-mir-149,mml-mir-149,eca-mir-149,cfa-mir-149,ggo-mir-149,ssc-mir-149,cgr-mir-149,	11	9	11	14	57	63	11	5	16.7698	22.2549	27.1969	46.5201	31.3949	9.85716	3.39852
165	ame-mir-146b	cctggcacTGAGAACTGAATTCCATAGGCTgtgagctctagcaaTGCCCTGTGGACTCAGTTCTGGtgcccgg	84	GL192371.1	+	1454404	1454496	ame-miR-146b-5p	TGAGAACTGAATTCCATAGGCTGT	24	Diff	hsa-mir-146b,mmu-mir-146b,ppy-mir-146b,ptr-mir-146b,mdo-mir-146b,rno-mir-146b,eca-mir-146b,cfa-mir-146b,ssc-mir-146b,cgr-mir-146b,	10	193	77	108.5	158.5	396.5	372.5	967	359.619	155.784	210.776	129.359	197.589	333.799	657.274
166	ame-mir-146a	ccgatgtgtatcctcagcttTGAGAACTGAATTCCATGGGTTgtgtcagtgtcagaCCTCTGAAATTCAGTTCTTCAGctgggatatctctgtcatcgt	80	GL192343.1	+	4040247	4040342	ame-miR-146a-5p	TGAGAACTGAATTCCATGGGTT	22	Yes	hsa-mir-146a,bta-mir-146a,ppy-mir-146a,ptr-mir-146a,mml-mir-146a,mdo-mir-146a,rno-mir-146a,eca-mir-146a,cfa-mir-146a,ggo-mir-146a,ssc-mir-146a,cgr-mir-146a,	12	1089	464	2164.5	2239.5	598.5	187.5	1351	2029.14	938.753	4204.84	1827.75	298.252	168.02	918.281
167	ame-mir-143	gcgcagcgccctgtctcccagcctgaGGTGCAGTGCTGCATCTCTGGTcagttgggagtcTGAGATGAAGCACTGTAGCTCaggaagagagaagttgttctgcagc	79	GL192580.1	-	1211709	1211807	ame-miR-143-3p	TGAGATGAAGCACTGTAGCTCT	22	Diff	hsa-mir-143,mmu-mir-143,bta-mir-143,ptr-mir-143,mml-mir-143,mdo-mir-143,rno-mir-143,oan-mir-143,eca-mir-143,cfa-mir-143,ssc-mir-143,cgr-mir-143,oar-mir-143,aja-mir-143,	14	1093	1311	3022	2694	2209	1471	1244	2036.6	2652.38	5870.65	2198.69	1100.82	1318.17	845.552
168	ame-mir-139	gtgtatTCTACAGTGCACGTGTCTCCAGTgtggctcggaggcTGGAGACGCGGCCCTGTTGGAGTaac	98	GL193559.1	+	296246	296351	ame-miR-139-5p	TCTACAGTGCACGTGTCTCCAGT	23	Yes	hsa-mir-139,bta-mir-139,ptr-mir-139,eca-mir-139,ggo-mir-139,cgr-mir-139,	6	0	16	19	27	12	3	4	0	32.3708	36.9101	22.0358	5.97999	2.68832	2.71882
169	ame-mir-138-1	ccctggcatggtgtggtggggcAGCTGGTGTTGTGAATCAGGCCGttgccaatcagagaacgGCTACTTCACAACACCAGGGCCacaccacactacagg	85	GL193580.1	-	33442	33533	ame-miR-138-1-3p	GCTACTTCACAACACCAGGGT	21	Diff	hsa-mir-138-1,bta-mir-138-1,eca-mir-138-2,cfa-mir-138a,ssc-mir-138,	5	2	11	0	0	0	0	0	3.72662	22.2549	0	0	0	0	0
170	ame-mir-137	ggtcctctgactctcttcggtgacgggtattcttgggtggataatacggattacgttgTTATTGCTTAAGAATACGCGTAGtcgaggagagtaccagcggca	100	GL192418.1	+	346314	346418	ame-miR-137-3p	TTATTGCTTAAGAATACGCGT	21	Diff	hsa-mir-137,mmu-mir-137,ptr-mir-137,mdo-mir-137a,rno-mir-137,oan-mir-137a,cfa-mir-137,ssc-mir-137,cgr-mir-137,	9	3	33	40	6	17	0	0	5.58993	66.7648	77.7056	4.89685	8.47165	0	0
171	ame-mir-136	tgagccctcggaggACTCCATTTGTTTTGATGATGGAttcttatgctcCATCATCGTCTCAAATGAGTCTtcagagggttct	87	GL192537.1	-	328086	328177	ame-miR-136-5p	ACTCCATTTGTTTTGATGATGG	22	Diff	hsa-mir-136,mmu-mir-136,bta-mir-136,mml-mir-136,rno-mir-136,eca-mir-136,cfa-mir-136,ssc-mir-136,oar-mir-136,	9	0	5	3	26	0	0	0	0	10.1159	5.82792	21.2197	0	0	0
172	ame-mir-135a-2	agataaattcactctagtgcttTATGGCTTTTTATTCCTATGTGAtagtaataaagtctcatgtagggatggaagccatgaaatacattgtgaaaaatca	98	GL194222.1	+	281055	281188	ame-miR-135a-2-5p	TATGGCTTTTTATTCCTATGTGA	23	Yes	hsa-mir-135a-2,mmu-mir-135a-2,mdo-mir-135a,oan-mir-135a,cfa-mir-135a-2,sha-mir-135a,lla-mir-135-2,	7	0.5	3	10	3	4.5	0	2.33333	0.931654	6.06952	19.4264	2.44843	2.24249	0	1.58598
173	ame-mir-135a-1	aggcctcgctgttctcTATGGCTTTTTATTCCTATGTGAttctactgctcactcaTATAGGGATTGGAGCCGTGGCGcacggcggggaca	84	GL192640.1	+	1017840	1017928	ame-miR-135a-1-5p	TATGGCTTTTTATTCCTATGTGA	23	Yes	hsa-mir-135a-1,mmu-mir-135a-1,bta-mir-135a-1,ptr-mir-135a-1,oan-mir-135b-2,eca-mir-135a,cfa-mir-135a-1,ssc-mir-135-1,ppa-mir-135-1,	9	0.5	3	10	3	4.5	0	2.33333	0.931654	6.06952	19.4264	2.44843	2.24249	0	1.58598
174	ame-mir-135b	cactctgctgtggccTATGGCTTTTCATTCCTATGTGAttgctgtcccaaactcATGTAGGGCTAAAAGCCATGGGctacagtgaggggcgagctcc	89	GL192583.1	-	1724485	1724581	ame-miR-135b-5p	TATGGCTTTTCATTCCTATGTGA	23	Yes	hsa-mir-135b,mmu-mir-135b,bta-mir-135b,ppy-mir-135b,ptr-mir-135b,mdo-mir-135b,rno-mir-135b,eca-mir-135b,cfa-mir-135b,ggo-mir-135b,	10	20	62	18	133	331	109	300.333	37.2662	125.437	34.9675	108.547	164.948	97.6755	204.138
175	ame-mir-133b	cctcagaagaaagatgccccctgctctggctggtcaaacggaaccaagtccgtcttcctgagaggTTTGGTCCCCTTCAACCAGCTAcagcagggctggcaatgcccagtccttggaga	117	GL192431.1	-	372903	373021	ame-miR-133b-3p	TTTGGTCCCCTTCAACCAGCT	21	Diff	hsa-mir-133b,mmu-mir-133b,bta-mir-133b,ppy-mir-133b,ptr-mir-133b,mml-mir-133b,eca-mir-133b,ggo-mir-133b,ssc-mir-133b,	9	0	0.333333	10.5	5	0	0	0	0	0.674391	20.3977	4.08071	0	0	0
176	ame-mir-133a-2	gggagccaaatgctttgctagAGCTGGTAAAATGGAACCAAATcgactgtccaatggaTTTGGTCCCCTTCAACCAGCTGtagctgtgcattgatggcgccg	100	GL193326.1	-	541973	542073	ame-miR-133a-2-3p	TTTGGTCCCCTTCAACCAGCTGT	23	Diff	hsa-mir-133a-2,mmu-mir-133a-2,bta-mir-133a-1,ptr-mir-133a-2,mdo-mir-133a-2,oan-mir-133a-2,eca-mir-133a-2,cfa-mir-133c,ssc-mir-133a-1,oar-mir-133,	10	0	359.333	714	554.5	69	11.5	19	0	726.994	1387.04	452.551	34.3849	10.3052	12.9144
177	ame-mir-133a-1	acaatgctttgctagAGCTGGTAAAATGGAACCAAATcgcctcttcaatggaTTTGGTCCCCTTCAACCAGCTGtagctatgcattga	86	GL192346.1	-	105133	105220	ame-miR-133a-1-3p	TTTGGTCCCCTTCAACCAGCTGT	23	Diff	hsa-mir-133a-1,mmu-mir-133a-1,bta-mir-133a-2,ppy-mir-133a,mml-mir-133d,mdo-mir-133a-1,rno-mir-133a,oan-mir-133a-1,eca-mir-133a,ssc-mir-133a-2,	10	0	359.333	714	554.5	69	11.5	19	0	726.994	1387.04	452.551	34.3849	10.3052	12.9144
178	ame-mir-130a	tgctgctggccagagctcttTTCACATTGTGCTACTGTCTGCacctgtcactagCAGTGCAATGTTAAAAGGGCATtggccgtgtagtg	87	GL192939.1	+	716066	716154	ame-miR-130a-3p	CAGTGCAATGTTAAAAGGGC	20	Diff	hsa-mir-130a,bta-mir-130a,ptr-mir-130a,mml-mir-130a,mdo-mir-130a,rno-mir-130a,eca-mir-130a,cfa-mir-130a,ssc-mir-130a,cgr-mir-130a,	10	120	39	86	117.5	147	28	47.5	223.597	78.9038	167.067	95.8967	73.2548	25.0909	32.286
179	ame-mir-128-1	tgagctgttggattCGGGGCCGTAGCACTGTCTGAGAggtttacatttcTCACAGTGAACCGGTCTCTTTttcagctgcttc	99	GL194280.1	-	105022	105153	ame-miR-128-1-3p	TCACAGTGAACCGGTCTCTTT	21	Yes	hsa-mir-128-1,mmu-mir-128-1,mdo-mir-128b,oan-mir-128-1,ggo-mir-128,cgr-mir-128,sha-mir-128,	7	81	137.5	111	140	353.5	133	163	150.928	278.186	215.633	114.26	176.16	119.182	110.792
180	ame-mir-128-2	tgtgcagtgggaagGGGGGCCGATACACTGTACGAGAgtgagtagcaggtcTCACAGTGAACCGGTCTCTTTccctactgtgtc	82	GL192394.1	-	2614321	2614404	ame-miR-128-2-3p	TCACAGTGAACCGGTCTCTTT	21	Yes	hsa-mir-128-2,mmu-mir-128-2,bta-mir-128-2,ptr-mir-128-2,mdo-mir-128a,rno-mir-128-2,eca-mir-128-1,cfa-mir-128-2,ssc-mir-128-2,	9	81	137.5	111	140	353.5	133	163	150.928	278.186	215.633	114.26	176.16	119.182	110.792
181	ame-mir-127	tgtgatcactgtctccagcctgCTGAAGCTCAGAGGGCTCTGATtcagaaagatcaTCGGATCCGTCTGAGCTTGGCTggtcggaagtctcatcatc	102	GL192537.1	-	329739	329864	ame-miR-127-3p	TCGGATCCGTCTGAGCTTGGCT	22	Yes	hsa-mir-127,mmu-mir-127,bta-mir-127,mml-mir-127,rno-mir-127,cfa-mir-127,ggo-mir-127,ssc-mir-127,oar-mir-127,	9	0	26	160	94	21	6	46	0	52.6025	310.822	76.7174	10.465	5.37663	31.2664
182	ame-mir-124-2	atcaagattagaggctctgctctcCGTGTTCACAGCGGACCTTGATttaatgtcatacaatTAAGGCACGCGGTGAATGCCaagagcggagcctacggctgcacttgaa	105	GL194207.1	-	125709	125815	ame-miR-124-2-3p	TTAAGGCACGCGGTGAATGCC	21	Diff	hsa-mir-124-2,mmu-mir-124-2,bta-mir-124a-2,ppy-mir-124a,mml-mir-124a-1,mdo-mir-124a-2,ssc-mir-124a-1,cgr-mir-124,age-mir-124a,lla-mir-124a,	10	2.5	16.5	0	1.5	8	0	0.5	4.65827	33.3824	0	1.22421	3.98666	0	0.339852
183	ame-mir-124-1	aggcctctctctcCGTGTTCACAGCGGACCTTGATttaaatgtccatacaatTAAGGCACGCGGTGAATGCCaagaatggggctg	81	GL192633.1	-	974522	974604	ame-miR-124-1-3p	TTAAGGCACGCGGTGAATGCC	21	Diff	hsa-mir-124-1,mmu-mir-124-3,eca-mir-124-1,eca-mir-124-2,cfa-mir-124-2,cfa-mir-124-3,cfa-mir-124-1,	7	2.5	16.5	0	1.5	8	0	0.5	4.65827	33.3824	0	1.22421	3.98666	0	0.339852
184	ame-mir-122	ccttagcagagctgTGGAGTGTGACAATGGTGTTTGtgtctaaactatcaAACGCCATTATCACACTAAATAgctactgctaggc	83	GL193324.1	+	189948	190044	ame-miR-122-5p	TGGAGTGTGACAATGGTGTTT	21	Diff	hsa-mir-122,mmu-mir-122,bta-mir-122,ptr-mir-122,mml-mir-122a,mdo-mir-122,rno-mir-122,eca-mir-122,cfa-mir-122,ggo-mir-122,cgr-mir-122,	11	107	1866	39	61	155	175	277	199.374	3775.24	75.7629	49.7847	77.2415	156.818	188.278
185	ame-mir-107	ctctctgctttcagcttctttacagtgttgccttgtggcatggagttcaAGCAGCATTGTACAGGGCTATCAaagcacaga	86	GL192527.1	+	1319280	1319366	ame-miR-107-3p	AGCAGCATTGTACAGGGCTATC	22	Diff	hsa-mir-107,mmu-mir-107,mdo-mir-107,rno-mir-107,oan-mir-107,cfa-mir-107,ssc-mir-107,cgr-mir-107,	8	281.333	369	193	610.667	2329.33	1987	2653.33	524.211	746.551	374.929	498.391	1160.78	1780.56	1803.48
186	ame-mir-106a	ccttggccatgtAAAAGTGCTTACAGTGCAGGTAGctttttgagatctaCTGCAATGTAAGCACTTCTTACattaccatgg	81	GL192626.1	+	742049	742129	ame-miR-106a-5p	CAAAGTGCTTACAGTGCAGGT	21	Diff	hsa-mir-106a,bta-mir-106a,rno-mir-17-2,eca-mir-106a,ssc-mir-106a,	5	83	75	220	430.833	1045.5	165.5	276.5	154.655	151.738	427.381	351.621	521.006	148.305	187.938
187	ame-mir-103a-2	ttgtgctttcAGCTTCTTTACAGTGCTGCCTTGtagcattcaggtcaAGCAGCATTGTACAGGGCTATGAaagaacca	84	GL192628.1	-	163640	163725	ame-miR-103a-2-3p	AGCAGCATTGTACAGGGCTATGA	23	Yes	hsa-mir-103a-2,mmu-mir-103-2,bta-mir-103-2,ptr-mir-103-2,mdo-mir-103-2,eca-mir-103,cfa-mir-103-2,ssc-mir-103-2,cgr-mir-103,	9	811.333	968.5	1007.5	3424.17	11910.8	9007	15787.8	1511.76	1959.44	1957.21	2794.61	5935.55	8071.22	10731.1
188	ame-mir-103a-1	tactgccctcggcttctttacagtgctgccttgttgcatatggatcaAGCAGCATTGTACAGGGCTATGAaggcattg	84	GL192611.1	-	1387173	1387258	ame-miR-103a-1-3p	AGCAGCATTGTACAGGGCTATGA	23	Yes	hsa-mir-103a-1,mmu-mir-103-1,bta-mir-103-1,mdo-mir-103-1,eca-mir-107a,cfa-mir-103-1,ssc-mir-103-1,oar-mir-103,	8	811.333	968.5	1007.5	3424.17	11910.8	9007	15787.8	1511.76	1959.44	1957.21	2794.61	5935.55	8071.22	10731.1
189	ame-mir-101-2	actgtcctttttcggttatcatggtaccgatgctgtatatctgaaaggTACAGTACTGTGATAACTGAAgaatggtggt	79	GL193138.1	-	182450	182540	ame-miR-101-2-3p	TACAGTACTGTGATAACTGAAT	22	Diff	hsa-mir-101-2,mmu-mir-101b,ptr-mir-101-2,mdo-mir-101-2,rno-mir-101b,oan-mir-101-2,eca-mir-101-2,cfa-mir-101-2,ssc-mir-101-1,cgr-mir-101b,	10	774	877	649.5	2140	5783.5	2369	3342.5	1442.2	1774.32	1261.74	1746.54	2882.1	2122.87	2271.91
190	ame-mir-96	tggccgatTTTGGCACTAGCACATTTTTGCTtgtgtctctccgctctgagcAATCATGTGCAGTGCCAATATGggaaa	90	GL192359.1	-	2684684	2684783	ame-miR-96-5p	TTTGGCACTAGCACATTTTTGCT	23	Yes	hsa-mir-96,mmu-mir-96,bta-mir-96,mdo-mir-96,rno-mir-96,cfa-mir-96,sla-mir-96,	7	10	10	5	45	116	30	51	18.6331	20.2317	9.71319	36.7264	57.8065	26.8832	34.6649
191	ame-mir-92a-2	tcatccctGGGTGGGGATTTGTTGCATTACttgtgttctatataaagTATTGCACTTGTCCCGGCCTGTggaaga	83	GL192626.1	+	742707	742794	ame-miR-92a-2-3p	TATTGCACTTGTCCCGGCCTGT	22	Yes	hsa-mir-92a-2,mmu-mir-92a-2,bta-mir-92a-2,ptr-mir-92-2,rno-mir-92a-2,eca-mir-92a-2,cfa-mir-92a-2,ssc-mir-92a-2,lca-mir-92-2,	9	24627.5	36340	16508	54099.5	109690	48349	34751.5	45888.6	73522.2	32069.1	44152.9	54662.3	43325.8	23620.7
192	ame-mir-6529	ctgttctcttGAGAGATCAGAGGCGCAGAGTgcgtcaatgtcaatgaagcctgtgccttttacctctttaagagcgcac	77	GL192422.1	+	284707	284785	ame-miR-6529-5p	GAGAGATCAGAGGCGCAGAGT	21	Yes	bta-mir-6529,mml-mir-6529,	2	21	28	73	52	36	46	51	39.1295	56.6489	141.813	42.4394	17.94	41.2208	34.6649
193	ame-mir-34a	ggccagctgtgagtgtttcttTGGCAGTGTCTTAGCTGGTTGTtgtgagcaatagtaaggaagCAATCAGCAAGTATACTGCCCTagaagtgctgcacgttgtggggccc	110	GL192618.1	-	990580	990690	ame-miR-34a-5p	TGGCAGTGTCTTAGCTGGTTGT	22	Yes	hsa-mir-34a,mmu-mir-34a,bta-mir-34a,mml-mir-34a,mdo-mir-34a,rno-mir-34a,eca-mir-34a,cfa-mir-34a,ssc-mir-34a,cgr-mir-34a,ppa-mir-34a,age-mir-34a,lla-mir-34a,sla-mir-34a,	14	955	1670	753	4286	9424	4496	6053	1779.46	3378.7	1462.81	3497.99	4696.28	4028.89	4114.25
194	ame-mir-32	ggagaTATTGCACATTACTAAGTTGCAtgttgtcacggcctcaatgCAATTTAGTGTGTGTGATATTTtc	98	GL192486.1	+	2412251	2412357	ame-miR-32-5p	TATTGCACATTACTAAGTTG	20	Diff	hsa-mir-32,mdo-mir-32,rno-mir-32,oan-mir-32,eca-mir-32,cfa-mir-32,ssc-mir-32,cgr-mir-32,	8	2	34	63	12	22	5	3	3.72662	68.7879	122.386	9.79371	10.9633	4.48053	2.03911
195	ame-mir-31	ggagaggAGGCAAGATGCTGGCATAGCTgttgaactgggaaccTGCTATGCCAACATATTGCCATctttcc	104	GL192500.1	-	35013	35117	ame-miR-31-5p	AGGCAAGATGCTGGCATAGCTGT	23	Diff	hsa-mir-31,mmu-mir-31,bta-mir-31,mdo-mir-31,rno-mir-31a,eca-mir-31,cfa-mir-31,ssc-mir-31,cgr-mir-31,	9	31	34	28	65	121	57	67	57.7626	68.7879	54.3939	53.0493	60.2982	51.078	45.5402
196	ame-mir-2424	tccagaggacttagcctgtgctgtggccactgagagatgaaacacAGATCTTTGGTAATCTGATGGCTgcaaatgctggg	71	GL192900.1	-	919046	919120	ame-miR-2424-3p	ACAGATCTTTGGTAATCTGATGGCT	25	Diff	bta-mir-2424,	1	3	1	27	20	1	2	2	5.58993	2.02317	52.4512	16.3228	0.498332	1.79221	1.35941
197	ame-mir-2387	agcgtggagggccTGGAAGGCCTGGCTTTGCAGCGtggactggaccctgcagacccggccttggcaagcccttccgct	78	GL192728.1	-	1011383	1011460	ame-miR-2387-5p	TGGAAGGCCTGGCTTTGCAGCG	22	Yes	bta-mir-2387,	1	1	0	0	0	10	3	4	1.86331	0	0	0	4.98332	2.68832	2.71882
198	ame-mir-1843	ACTGGAGGTCTCTGTCTGGCTTaggacagctggctaagtctgatcgttcccctccataca	54	GL192782.1	-	558371	558428	ame-miR-1843-3p	TCTGATCGTTCCCCTCCATAC	21	New	cfa-mir-1843,	1	2	0	0	6	15	17	16	3.72662	0	0	4.89685	7.47498	15.2338	10.8753
199	ame-mir-1842	TGGCTCTGTGAGGTCGGCTCAaggtgggtctggatattgagcaggcctgtcagggcgttg	54	GL193445.1	-	210220	210279	ame-miR-1842-5p	TGGCTCTGCGAGGTCGGCTCA	21	Diff	eca-mir-1842,cfa-mir-1842,	2	0	0	3	14	4	18	22	0	0	5.82792	11.426	1.99333	16.1299	14.9535
200	ame-mir-29b-1	cttcaggaaGCTGGTTTCATATGGTGGTTTAGAtttaaatagtgattgtcTAGCACCATTTGAAATCAGTGTTcttggggg	80	GL192359.1	-	3536397	3536481	ame-miR-29b-1-3p	TAGCACCATTTGAAATCAGTGTT	23	Yes	hsa-mir-29b-1,mmu-mir-29b-1,mdo-mir-29b-1,rno-mir-29b-1,cfa-mir-29b-1,ssc-mir-29b-1,cgr-mir-29b,	7	2.5	12	42.25	58.5	12.5	1.5	11	4.65827	24.2781	82.0765	47.7443	6.22915	1.34416	7.47675
201	ame-mir-1468	gttgaagaggtgggtggtttCTCCGTTTGCCTGTTTTGCTGAtgttcatttgacttattctcagcaaaataagcaaatggaaaattcatccatcaac	86	GL194900.1	+	82730	82818	ame-miR-1468-5p	CTCCGTTTGCCTGTTTTGCTGA	22	Yes	bta-mir-1468,ppy-mir-1468,eca-mir-1468,ssc-mir-1468,	4	18	26	23	27	36	25	29	33.5396	52.6025	44.6807	22.0358	17.94	22.4026	19.7114
202	ame-mir-27a	ctgaggagcAGGGCTTAGCTGCTTGTGAGCAgggtccacaccaagtcgtgTTCACAGTGGCTAAGTTCCGCcccccag	80	GL192799.1	-	914293	914375	ame-miR-27a-3p	TTCACAGTGGCTAAGTTCTGCT	22	Diff	hsa-mir-27a,mmu-mir-27a,bta-mir-27a,ppy-mir-27a,rno-mir-27a,eca-mir-27a,cfa-mir-27a,ssc-mir-27a,cgr-mir-27a,oar-mir-27a,mne-mir-27a,age-mir-27a,lca-mir-27a,	13	271.5	232.5	1039.5	1038.5	389	286.5	486	505.888	470.388	2019.37	847.564	193.851	256.734	330.336
203	ame-mir-703	tAAAACCTTCAGAAGGAAAGGAgaatgttttgtggaccatttggttttttgtgtggcagtttta	63	GL192352.1	+	1634447	1634512	ame-miR-703-5p	AAGGAGAATGTTTTGTGGAC	20	New	eca-mir-703,	1	13	25	26	13	21	22	12	24.223	50.5794	50.5086	10.6099	10.465	19.7143	8.15645
204	ame-mir-703	agactggttaatgataacaatgcatcatAAAACCTTCAGAAGGAAAGAAtgttgtggaccatttttttttgtgtgtggcagttttaagttattagttttcaaaatcagt	36	GL192340.1	+	4260055	4260172	ame-miR-703-5p	ACAATGCATCGTAAAACCTTCAG	23	New	mmu-mir-703,	1	15	4	7	8	10	11	11	27.9496	8.0927	13.5985	6.52914	4.98332	9.85716	7.47675
205	ame-mir-676	agacttcatatcagattctcacctgaacgcatgactcttcaacctcaggacttgcagaattgatggaatgCCGTCCTAAGGTTGTTGAGTTGtgcgtttctgggcatttc	82	GL192572.1	+	1189285	1189392	ame-miR-676-3p	CCGTCCTAAGGTTGTTGAGTTT	22	Diff	ppy-mir-676,mml-mir-676-1,mml-mir-676-2,cfa-mir-676,ssc-mir-676-1,ssc-mir-676-2,	6	212	511	293	448	1002	787	1062	395.021	1033.84	569.193	365.632	499.329	705.235	721.846
206	ame-mir-26a-1	gtggcctcgTTCAAGTAATCCAGGATAGGCTgtgcaggtcccaatgggCCTATTCTTGGTTACTTGCACGgggacgc	88	GL192394.1	-	720975	721064	ame-miR-26a-1-5p	TTCAAGTAATCCAGGATAGGCT	22	Yes	hsa-mir-26a-1,mmu-mir-26a-1,bta-mir-26a-1,rno-mir-26a,eca-mir-26a-2,cfa-mir-26a-1,mne-mir-26a,	7	4141.83	3747.17	3908.5	8260.5	24268.5	18137.8	27787	7717.51	7581.17	7592.8	6741.74	12093.8	16253.4	18886.9
207	ame-mir-664b	caggctaggagaaatgattggatagaaaattttattcTATTCATTTATCTCCCAGCCTAC	57	GL192719.1	-	702097	702169	ame-miR-664b-3p	TATTCATTTATCTCCCAGCCTACA	24	Diff	bta-mir-664b,cfa-mir-664,ssc-mir-664,	3	3	5	4	14	34	21	37	5.58993	10.1159	7.77056	11.426	16.9433	18.8182	25.1491
208	ame-mir-500	ctcctctgctccccctctctAATCCTTGCTATCTGGGTGCTTAGTgctatctcaatgcAATGCACCTGGGCAAGGGTTCAgagaaggtgagc	74	GL192563.1	-	265052	265145	ame-miR-500-5p	AATCCTTGCTGTCTGGGTGCTAGT	24	Diff	mmu-mir-500,ppy-mir-502,ppy-mir-501,mml-mir-502,rno-mir-500,eca-mir-502,cfa-mir-502,ggo-mir-502a,cgr-mir-500,	9	13	6	7	19	16	4	3	24.223	12.139	13.5985	15.5067	7.97332	3.58442	2.03911
209	ame-mir-24-1	ctccggTGCCTACTGAGCTGATATCAGTtctcattttacacacTGGCTCAGTTCAGCAGGAACAGgag	75	GL192745.1	+	657283	657362	ame-miR-24-1-3p	TGGCTCAGTTCAGCAGGAACAGT	23	Diff	hsa-mir-24-1,mmu-mir-24-1,ptr-mir-24-1,mdo-mir-24-1,cfa-mir-24-1,ssc-mir-24-2,	6	147	65.5	401	347.5	341	123.5	422	273.906	132.518	778.998	283.61	169.931	110.669	286.835
210	ame-mir-23a	ggccggctGGGGTTCCTGGGGATGGGATTTgcttcctgtcacaaATCACATTGCCAGGGATTTCCaaccgacc	73	GL192799.1	-	914479	914553	ame-miR-23a-3p	ATCACATTGCCAGGGATTTCC	21	Yes	hsa-mir-23a,mmu-mir-23a,bta-mir-23a,mdo-mir-23a,rno-mir-23a,eca-mir-23a,cfa-mir-23a,ssc-mir-23a,cgr-mir-23a,age-mir-23a,lca-mir-23a,	11	264.5	130.5	655.5	625.5	467	234	1484.5	492.845	264.024	1273.4	510.497	232.721	209.689	1009.02
211	ame-mir-23b	ctcaggtgctctggctgctTGGGTTCCTGGCATGCTGATTTgtgacttaagattaaaATCACATTGCCAGGGATTACCacgcaaccacgaccttggc	76	GL192745.1	+	656520	656625	ame-miR-23b-3p	ATCACATTGCCAGGGATTACCACT	24	Diff	hsa-mir-23b,mmu-mir-23b,bta-mir-23b,mdo-mir-23b,rno-mir-23b,eca-mir-23b,cfa-mir-23b,ggo-mir-23b,ssc-mir-23b,cgr-mir-23b,	10	291.5	151.5	206.5	528.5	2577	1383	2428.5	543.154	306.511	401.155	431.331	1284.2	1239.31	1650.66
212	ame-mir-429	cctgctgatggatGTCTTACCAGACATGGTTAGAtctggatgcatctgtcTAATACTGTCTGGTAATGCCGTccatccacggc	84	GL194360.1	+	56444	56527	ame-miR-429-3p	TAATACTGTCTGGTAATGCCGT	22	Yes	mmu-mir-429,bta-mir-429,rno-mir-429,eca-mir-429,cfa-mir-429,cgr-mir-429,	6	488	585	190	1392	3081	782	1189	909.295	1183.56	369.101	1136.07	1535.36	700.754	808.168
213	ame-mir-20b	agtacCAAAGTGCTCATAGTGCAGGTAGttttggcatgactctACTGTAGTATGGGCACTTCCAGtact	69	GL192626.1	+	742452	742526	ame-miR-20b-5p	CAAAGTGCTCATAGTGCAGGTAG	23	Yes	hsa-mir-20b,bta-mir-20b,ptr-mir-20b,mml-mir-20b,eca-mir-20b,ssc-mir-20b-2,	6	24.3333	13	32	83	168.667	35.5	25.3333	45.3405	26.3013	62.1644	67.7398	84.052	31.8117	17.2192
214	ame-mir-19b-1	cactgttctatggttAGTTTTGCAGGTTTGCATCCAGCtgtgtgatattctgcTGTGCAAATCCATGCAAAACTGActgtggtagtg	87	GL193439.1	+	574223	574309	ame-miR-19b-1-3p	TGTGCAAATCCATGCAAAACTG	22	Diff	hsa-mir-19b-1,mmu-mir-19b-1,mdo-mir-19b-1,oan-mir-19b-2,eca-mir-19b,cfa-mir-19b-1,ssc-mir-19b-1,cgr-mir-19b,lca-mir-19b-1,	9	577	151.5	379	1213	2267	443	1151	1075.13	306.511	736.26	989.981	1129.72	396.975	782.34
215	ame-mir-19a	gcagtcctctgttAGTTTTGCATAGTTGCACTACAagaagaatgtagtTGTGCAAATCTATGCAAAACTGAtggtggcctgc	82	GL193439.1	+	573926	574007	ame-miR-19a-3p	TGTGCAAATCTATGCAAAACTGA	23	Yes	hsa-mir-19a,mmu-mir-19a,mdo-mir-19a,rno-mir-19a,eca-mir-19a,cfa-mir-19a,cgr-mir-19a,mne-mir-19a,age-mir-19a,	9	65	30.5	35	142	255	36	99	121.115	61.7068	67.9924	115.892	127.075	32.2598	67.2907
216	ame-mir-18b	tgtgtTAAGGTGCATCTAGTGCAGTTAGtgaagcagcttagaatctacTGCCCTAAATGCCCCTTCTGGCa	85	GL192626.1	+	742203	742296	ame-miR-18b-5p	TAAGGTGCATCTAGTGCAGT	20	Diff	hsa-mir-18b,mmu-mir-18b,bta-mir-18b,ptr-mir-18b,mdo-mir-18b,eca-mir-18b,cfa-mir-18b,ggo-mir-18b,ssc-mir-18b,	9	0.5	0	46	22	17	5.5	1.5	0.931654	0	89.3614	17.9551	8.47165	4.92858	1.01956
217	ame-mir-326	tctgtctgttgggctggaggcagggcctttgtgaaggcgggtggtgatcggatcgCCTCTGGGCCCTTCCTCCAGcccagaggcggattca	66	GL192425.1	+	1319245	1319321	ame-miR-326-3p	CCTCTGGGCCCTTCCTCCAGA	21	Diff	cfa-mir-326,ssc-mir-326,	2	5	0	17	37	74	22	31	9.31654	0	33.0249	30.1973	36.8766	19.7143	21.0708
218	ame-mir-16-1	gtcagcagtgcctTAGCAGCACGTAAATATTGGCGttaagattctaaaattatctCCAGTATTAACTGTGCTGCTGAagtaaggttgac	89	GL192977.1	+	807567	807658	ame-miR-16-1-5p	TAGCAGCACGTAAATATTGGCG	22	Yes	hsa-mir-16-1,mmu-mir-16-1,bta-mir-16a,mdo-mir-16-1,eca-mir-16-2,cfa-mir-16-1,ssc-mir-16-2,cgr-mir-16,lla-mir-16,lca-mir-16,	10	1140	939.833	3259	4016.5	5004.67	1312.33	3037.83	2124.17	1901.45	6331.06	3278.04	2493.99	1175.99	2064.83
219	ame-mir-15a	ccttggagtaaagTAGCAGCACATAATGGTTTGTGgattttgaaaaggtgCAGGCCATATTGTGCTGCCTCAaaaatacaagg	53	GL192977.1	+	807429	807519	ame-miR-15a-5p	TAGCAGCACATAATGGTTTGT	21	Diff	hsa-mir-15a,mmu-mir-15a,mdo-mir-15a,oan-mir-15a,eca-mir-15a,cfa-mir-15a,ssc-mir-15a,cgr-mir-15a,	8	123	187	481	582.5	978.5	119	253	229.187	378.334	934.409	475.403	487.618	106.637	171.965
220	ame-mir-181d	acaattAACATTCATTGTTGTCGGTGGGTtgtgaggaggcagccagaCCCACCGGGGGATGAATGTCActgt	98	GL192799.1	+	940362	940477	ame-miR-181d-5p	AACATTCATTGTTGTCGGTGGGTT	24	Diff	mmu-mir-181d,bta-mir-181d,rno-mir-181d,cfa-mir-181d,ggo-mir-181d,ssc-mir-181d,cgr-mir-181d,	7	21	43	139	156	0	6	11	39.1295	86.9965	270.027	127.318	0	5.37663	7.47675
221	ame-mir-147	actctatgaatctagtggaaacattgctgcacaaactagattatggataccaGTGTGCGGAAATGCTTCTGCTAcatttttagggc	84	GL193707.1	-	325324	325409	ame-miR-147-3p	AGTGTGCGGAAATGCTTCTGCT	22	Diff	cfa-mir-147,	1	0	6	17	18	0	4	3	0	12.139	33.0249	14.6906	0	3.58442	2.03911
222	ame-mir-7-3	agattagagtggctgtggtctagtgctgtgTGGAAGACTAGTGATTTTGTTGTtctgatgtactacgacaacaagtcacagccggcctcatagcgcagactcccttcgac	105	GL194164.1	+	127991	128099	ame-miR-7-3-5p	TGGAAGACTAGTGATTTTGTTGTT	24	Diff	hsa-mir-7-3,bta-mir-7-3,ppy-mir-7-3,mml-mir-7-3,eca-mir-7-2,cfa-mir-7-3,	6	154	82	99	104.5	197	139.5	303.5	286.95	165.9	192.321	85.2869	98.1714	125.007	206.29
223	ame-mir-33b	GTGCATTGCTGTTGCATTGCacgtgtgtgaggcgggtgcagtgcctcggcagtgca	42	GL193001.1	+	881201	881248	ame-miR-33b-5p	GTGCATTGCTGTTGCATTG	19	Diff	eca-mir-33b,	1	2	9	16	20	80	11	22	3.72662	18.2086	31.0822	16.3228	39.8666	9.85716	14.9535
224	ame-mir-19b-2	acttacgattAGTTTTGCAGATTTGCAGTTCAGCgtatatgtgaatatatggcTGTGCAAATCCATGCAAAACTGAttgtggga	80	GL192626.1	+	742563	742653	ame-miR-19b-2-3p	TGTGCAAATCCATGCAAAACTGAT	24	Diff	mmu-mir-19b-2,bta-mir-19b-2,rno-mir-19b-2,eca-mir-19b-2,cfa-mir-19b-2,ssc-mir-19b-2,sla-mir-19b-2,	7	6	0	2	11	12	2	2	11.1799	0	3.88528	8.97757	5.97999	1.79221	1.35941
225	ame-mir-1-1	tgggaaacatacttctttatatgcccatatggacctgctaagctaTGGAATGTAAAGAAGTATGTATctca	83	GL193326.1	-	551454	551549	ame-miR-1-1-3p	TGTAATGTAAAGAAGTATGTAT	22	Diff	hsa-mir-1-1,mmu-mir-1a-1,bta-mir-1-1,ptr-mir-1-1,mml-mir-1-1,mdo-mir-1-2,eca-mir-1-2,cfa-mir-1-1,ssc-mir-1,	9	0	9.5	30	19	1.5	0.5	1.5	0	19.2202	58.2792	15.5067	0.747498	0.448053	1.01956
226	ame-mir-1-2	acctactcagagtacatacttctttatgtacccatatgaacatacaatgctaTGGAATGTAAAGAAGTATGTATttttggtaggc	83	GL192346.1	-	108255	108364	ame-miR-1-2-3p	TGTAATGTAAAGAAGTATGTAT	22	Diff	hsa-mir-1-2,mmu-mir-1a-2,ptr-mir-1-2,mml-mir-1-2,mdo-mir-1-1,eca-mir-1-1,cfa-mir-1-2,ggo-mir-1,	8	0	9.5	30	19	1.5	0.5	1.5	0	19.2202	58.2792	15.5067	0.747498	0.448053	1.01956

## Sheet: Novel
Supplementary Table 1.2 Putative new miRNA group identified in this study.
"Consensus miRNA sequence" is the assembly sequence of the most abundance sequences in seven libraries, which was chosen as a report reference sequence in our study.
ID	Pre-miRNA name	Pre-miRNA sequence	Length (nt)	Genomic location of pre-miRNA based on Sscrofa9 genome assembly				miRNA name	consensus sequence	length	Raw data（reads）							Normlized data（reads per million mapped reads, RPM ）
				1st location
				Genome ID	Strand	Start	End				0 d	3 d-1	3 d-2	3 d-3	7 d	15 d	30 d	0 d	3 d-1	3 d-2	3 d-3	7 d	15 d	30 d
1	Novel-mir-1	ttagtcagccacaccgccctcattacTGTGAGTCTGGACATTACTTAGAaacatagtccatagtctatgagagaagagTTTCTAAGTAATGTCCAGACTcacggtaatgagtgcggtgtggctaacgat	123	GL193355.1	+	704594	704722	Novel-miR-1-3p	TTTCTAAGTAATGTCCAGACT	21	6.5	0	0	5.5	5	3	2.5	12.1115	0	0	4.48878	2.49166	2.68832	1.69926
2	Novel-mir-2	atcgttagccacaccgcactcattacCGTGAGTCTGGACATTACTTAGAaactcttctctcatagactatggactatgTTTCTAAGTAATGTCCAGACTcacagtaatgagggcggtgtggctgactaa	123	GL193355.1	-	704546	704674	Novel-miR-2-3p	TTTCTAAGTAATGTCCAGACT	21	6.5	0	0	5.5	5	3	2.5	12.1115	0	0	4.48878	2.49166	2.68832	1.69926
3	Novel-mir-3	catccccataggaaggtgcctGCCCACCCTCTGTCTGCCTGTAgcatgcatccaaggccggagctCAGGTCTGCAGACTGGGTTGGTGCCTcttttgcctcaggggcgtgggagct	85	GL193001.1	-	553067	553182	Novel-miR-3-5p	GCCCACCCTCTGTCTGCCTGTA	22	0	0	0	0	4	0	2	0	0	0	0	1.99333	0	1.35941
4	Novel-mir-4	caaggcagagatccagcaccgtaccaagtggttccatttgccttcaCGTTGTCCAAAGGTCTCTGCTagc	64	GL192369.1	-	1068584	1068653	Novel-miR-4-3p	CGTTGTCCAAAGGTCTCTGCT	21	0	3.5	0	0	0	0	0	0	7.08111	0	0	0	0	0
5	Novel-mir-5	caaggcagagatccagcaccgtaccaagtggttccatttgccttcaCGTTGTCCAAAGGTCTCTGCTagc	64	GL199082.1	+	1116	1185	Novel-miR-5-3p	CGTTGTCCAAAGGTCTCTGCT	21	0	3.5	0	0	0	0	0	0	7.08111	0	0	0	0	0
6	Novel-mir-6	atatagggtcggtgaccCGGAGATCGAGGCTGCGGACTggggtcttctgccgccgtcgctgccatggctcCGCACCGCTCTGCGCCCGcgctgcgctgcgcgct	79	GL192453.1	-	996049	996152	Novel-miR-6-5p	CGGAGATCGAGGCTGCGGACT	21	0	0	0	0	0	3	1	0	0	0	0	0	2.68832	0.679704
7	Novel-mir-7	gcccttccaGCCCCCAGTTCCTCCCGAgaagacagcgccctctggagcctGCTGGGAGGATCGCTGCCTGgaagcac	71	GL192378.1	+	523582	523658	Novel-miR-7-5p	GCCCCCCGTTCCTCCCGA	18	0	0	0	1	5	4	4	0	0	0	0.816142	2.49166	3.58442	2.71882
8	Novel-mir-8	aaggatttttgctACTGACAGATACCTCTCCCTTCaataccttgtcatactcatgttgaaaatgaccctggagtagctattaAGGCAGCGTTTGTAGGGCCtgtatctgtgagtc	101	GL192634.1	-	696116	696230	Novel-miR-8-5p	ACTGACAGATACCTCTCCCTTC	22	0	0	0	5	0	0	1	0	0	0	4.08071	0	0	0.679704
9	Novel-mir-9	agaggcaaagcagcaaTGGTTCTTTGGTCTTTCAGCCAtgacccgaccttctgTCTGCAAGGCCAAAGAGCCACTctgctgggccacc	82	GL192581.1	-	1912048	1912135	Novel-miR-9-3p	TCTGCAAGGCCAAAGAGCCACT	22	0	0	1	8	8	2	3	0	0	1.94264	6.52914	3.98666	1.79221	2.03911
10	Novel-mir-10	TCAGCAGTAGCCCGGGGAGcagaactccatctgtacccacTGCTCTCTCTGGGTCACTGCAGGa	57	GL193569.1	+	271153	271216	Novel-miR-10-3p	TGCTCTCTCTGGGTCACTGCAGT	23	0	0	0	10	2	0	0	0	0	0	8.16142	0.996664	0	0
11	Novel-mir-11	GGAAGCACTGCTTGAGGAGACTGCagataagtttttcgcttaaaaactaggaatgaatacagttctTCAGGAAGTGTAAATAGC	73	GL192492.1	-	755747	755830	Novel-miR-11-5p	GGAAGCACTGCTTGAGGAGACTGC	24	4	0	0	0	1	0	0	7.45323	0	0	0	0.498332	0	0
12	Novel-mir-12	cagatctcagctccatgtttGCTCTGTTGCTGTGCGGCCAAAGagcgcccacccgcatgcccgtgagcctcaccgacaGGGTGGCGTGGTGCAGAGGTGTG	101	GL192398.1	+	3231056	3231156	Novel-miR-12-3p	GGGTGGCGTGGTGCAGAGGTGTG	23	0	0	0	4	0	0	0	0	0	0	3.26457	0	0	0
13	Novel-mir-13	gtggtctcttGTCTATTAGTTTGGTTTGAATTatTAATACTATCCTGTAGACCcagagacata	57	GL192496.1	+	1811880	1811942	Novel-miR-13-5p	GTCTATTAGTTTGGTTTGAATT	22	3	0	0	0	0	0	0	5.58993	0	0	0	0	0	0
14	Novel-mir-14	cactctccgttggcagtcgccttctctgcctgtgcaCCAGGCGGCTCTGGCGGCagacacaatcctcacaccagagcttgccagggCGGCCCTTGCCCCTCGGCacccc	54	GL192926.1	+	812905	813013	Novel-miR-14-3p	CGGCCCTTGCCTCTCGGC	18	0	0	0	1	3	0	2	0	0	0	0.816142	1.495	0	1.35941
15	Novel-mir-15	tttctccagtgcctaggctactgtcttggggtccgtccTGTGGGCTCTGGAGGTGCCaaggcctggagCTAGCAGTTCAAGCCGGGGCccagctccaggccccggcaggtgcacttacactgagaggagcgaa	65	GL194365.1	+	199820	199952	Novel-miR-15-5p	TGTGGGCTCTGGAGGTGCC	19	0	0	0	0	1	6	4	0	0	0	0	0.498332	5.37663	2.71882
16	Novel-mir-16	gctgggcaggagccgggccctggtgagaagagggcctgttgcatCAGCCTCTGACCCTGGCTAGCgcccgccctgcctccactggctttctggtgccccactcccaccccagccccaggACCGTTCCCTGGCCTGTGGGTCCa	75	GL193527.1	+	78788	78930	Novel-miR-16-5p	CAGCCTCTGACCCTGGCTAGC	21	0	4	0	0	0	0	0	0	8.0927	0	0	0	0	0
17	Novel-mir-17	taaaggtttttaaattgtttcatatctggtcaAGTTGAGATTTTTAAGAACCTCatttttaatttgtaataaaagtttacaacttgatttttTCAAAAAAGTCAACAAACGGC	50	GL193595.1	-	2707	2819	Novel-miR-17-5p	AGTTGAGATTTTTAAGAACTTC	22	0	0	5	0	0	0	0	0	0	9.71319	0	0	0	0
18	Novel-mir-18	nnaagggagcataaagattcggggaaacaattctgcttttgcatttcagTTTCTTTTTTGTATGGACCCtctaatgtgttgcttgtagcaatgtcccctagcgctaataaacaGTTTTCCAGGGTTAGACG	67	GL194278.1	+	69064	69194	Novel-miR-18-5p	TTTCTTTTTTGTATGGACCC	20	0	6	2	0	0	0	0	0	12.139	3.88528	0	0	0	0
19	Novel-mir-19	ggGGGGGACGCGAGGCCGGAGGGCggccggcgtgcgctcgcgccgggcacgcgccCTTGCCGCGCTCCCTTTTCCCCCctccc	80	GL253482.1	-	21	103	Novel-miR-19-5p	GGGGGACGCGAGGCCGGAGGGC	22	3	0	6	0	0	0	0	5.58993	0	11.6558	0	0	0	0
20	Novel-mir-20	gaatTGTTCTGTAATATTACTGAATTtgtaagatctttagcAAAGATTTTTGAGCAATTtataaatatagagcaaatg	72	GL192981.1	+	880687	880764	Novel-miR-20-3p	AAAGATTTTTGAGCAATT	18	0	5	0	0	0	0	0	0	10.1159	0	0	0	0	0
21	Novel-mir-21	ccaccatggcctccGCTTTGGGCTTTTCCTGCttgcgcctgggatggagcccAGAGCGGATGCTGCGGATC	65	GL192588.1	+	1359687	1359757	Novel-miR-21-5p	GCTTTGGGCTTTTCCTGC	18	0	5	0	0	0	0	0	0	10.1159	0	0	0	0	0
22	Novel-mir-22	nncagctccaggaaAGCACTTAACGTTAACTCATGtatattttaggttccGTGAGTTAACATTTGGAGTGCTTtcttggagctttg	80	GL193028.1	-	185983	186068	Novel-miR-22-3p	GTGAGTTAACATTTGGAGTGCTT	23	0	0	0	0	3	1	0	0	0	0	0	1.495	0.896105	0
23	Novel-mir-23	aggggtgctgacagcccaggactggtcaccaaggggacaacccacccactgcacccACTTTCTGTTTGCCGTCTGCaccagaagagctttgctgggcccggcttccctgctctcACCTTTCACTCTGCTGGCAG	76	GL193939.1	-	25597	25730	Novel-miR-23-5p	ACTTTCTGTTTGCTGTCTGC	20	0	0	0	0	1	3	0	0	0	0	0	0.498332	2.68832	0
24	Novel-mir-24	acaccaccaatttccattgagctatttcacatgagttccaaatcaattatGTTCATGTAGCTTAACGAATAaagcaaggtactgaaaatgcctagatgggtcacgctaccccatagacat	58	MT	+	1305	1424	Novel-miR-24-3p	GTTCATGTAGCTTAACGAATA	21	0	3	1	5	13	20	36	0	6.06952	1.94264	4.08071	6.47832	17.9221	24.4694
25	Novel-mir-25	tggtttatgccTTCATGGAGGGGCTGGCCatgtgtgtgtcttgaagaagacataatccacaaacagtttaccTCCGTAGGCCTGAGTTACAGAGTGGT	89	GL192507.1	+	1782856	1782953	Novel-miR-25-5p	TTCATGGAGGGGCTGGCC	18	0	6	0	0	1	0	0	0	12.139	0	0	0.498332	0	0
26	Novel-mir-26	aatggtagaaggagtgagtggtagggatgctACATGGGGTCTGATGTGAAACCagggtggagAGGGAGACTCCTGGGCAGCCAttttcctcgtctttccctcctcccggtcctttcccgaacacagggcctcc	97	GL192379.1	+	3009057	3009189	Novel-miR-26-5p	ACATGGGGTCTGATGTGAAACC	22	0	0	0	0	1	2	3	0	0	0	0	0.498332	1.79221	2.03911
27	Novel-mir-27	ccgGCCTGTGGACCTGTGGGGACTgctgtgcagcagctcccacctcACCAGGCAGTTGGGCACGTAGCTT	50	GL194524.1	-	64212	64281	Novel-miR-27-5p	GCCTGTGGACCTGTGGGGACT	21	0	0	0	0	0	0	3	0	0	0	0	0	0	2.03911
28	Novel-mir-28	cattgtcaaggttcttggagggaaaactgtcagttcaagtcAGTACGGAAGGCAGTCAGTAGCTggcttacctgccctTGCTGAACTGCGAGGTGCCCAGCTtgcaggagccgggcttacgctgcctctttgtcctggtc	97	GL192859.1	+	739271	739410	Novel-miR-28-5p	AGTACGGAAGGCAGTCAGTAGCT	23	0	0	0	0	0	4	0	0	0	0	0	0	3.58442	0
29	Novel-mir-29	gcctggggcctttgcctctaaggcttgtttcttTGAGCTGGGCGCTGAGAGCTGCcctgacacgcAGCTCTCAGCAACCAGCTCCCGCAaacctggagcatcagccccaacg	106	GL192667.1	-	382465	382576	Novel-miR-29-3p	AGCTCTCAGCAACCAGCTCCCGCA	24	3	0	0	0	1	3	0	5.58993	0	0	0	0.498332	2.68832	0
30	Novel-mir-30	tactgAGCGTGCTCCCCTCTGAGACTGGAgtgagAGGGTCTTCTGGTAAGTGGGGGAGGagcacccttaatg	66	GL192844.1	-	1081723	1081794	Novel-miR-30-5p	AGCGTGCTCCCCTCTGAGACTGGA	24	0	0	0	5	0	0	1	0	0	0	4.08071	0	0	0.679704
31	Novel-mir-31	tgagttcaagataccgtaatGTTGGTGATGAACTTTACCcactgaagttcgttgtcccttcatttaattctcttggaccgt	78	GL192449.1	+	2636614	2636694	Novel-miR-31-5p	GTTGGTGATGATCTTTACC	19	0	0	3.5	0	0	0	0	0	0	6.79924	0	0	0	0
32	Novel-mir-32	tgagttcaagataccgtaatGTTGGTGATGAACTTTACCcactgaagttcgttgtcccttcatttaattctcttggaccgt	78	GL197995.1	+	308	388	Novel-miR-32-5p	GTTGGTGATGATCTTTACC	19	0	0	3.5	0	0	0	0	0	0	6.79924	0	0	0	0
33	Novel-mir-33	gaacggtcttctgttccctccacaagtggcttctgcaggcgATGGAGGCTTCAGAAGAGACCcgatcctcttggagcccagtgtccAACACAGTGGGGGCTGCCGG	67	GL193536.1	-	265929	266034	Novel-miR-33-5p	ATGGAGGCTTCAGAAGAGACC	21	0	0	0	0	0	3	0	0	0	0	0	0	2.68832	0
34	Novel-mir-34	cttggatttTACCCTCTGTAGTTTCCACCTTTCCagctgttgtgttgtagttggtcgctGCAGAGCGTGCACTGTCCTGt	74	GL192383.1	+	3602860	3602939	Novel-miR-34-5p	TACCCTCTGTAGTTTCCACCTTTCC	25	0	0	0	0	3	0	0	0	0	0	0	1.495	0	0
35	Novel-mir-35	gaaggaagagatttaaccaggtgaaacatctggagacatctgtTATTTCAATGTTTCTACTAAATctaactggatgaagaTTTAGTGGTGGTATTGAAATGacagatgtttccagaatacttcttgtttttagtcctact	135	GL192372.1	-	3447095	3447234	Novel-miR-35-3p	TTTAGTGGTGGTATTGAAATG	21	1	5	0	8	2	4	3	1.86331	10.1159	0	6.52914	0.996664	3.58442	2.03911
36	Novel-mir-36	tgtgtgggactgtgtcgtacaggcgcgtggagatgccgtccgagggcagcttgccgTGAGCGGTCCTCCCGGGCCagttccgcctcctccccacgtctcaggctgctctgcccctggggccggcagccCCCGTGGCCTGGAGGACA	80	GL193937.1	-	80378	80523	Novel-miR-36-5p	TGAGCGGTCCTCCCGGGCC	19	0	0	0	0	4	1	0	0	0	0	0	1.99333	0.896105	0
37	Novel-mir-37	tccagacacaAGCAGGATGGGAGCGTTCAGTctttgtggaagcgtCTGCACGTTTCCATCCTGACTGTgcctcca	69	GL193358.1	+	469189	469263	Novel-miR-37-3p	CTGCACGTTTCCATCCTGACTGT	23	0	0	0	4	0	0	0	0	0	0	3.26457	0	0	0
38	Novel-mir-38	ccttgtccctgtaGTCAGTAGGGGGCAGTCTTGCTTtattcatcctccatctcAAAATGAACTTGGAGTTAAGTgttttagtgtaagatatgtataatgctggccatttcaaaggg	115	GL192344.1	-	2734724	2734839	Novel-miR-38-5p	GTCAGTAGGGGGCAGTCTTGCTT	23	0	0	0	0	0	4	3	0	0	0	0	0	3.58442	2.03911
39	Novel-mir-39	aaagccccAAGGCCTCTCCTCTGAAATGActtttactttggaaaggtCCATTCAGTGGGGAGGCTGAggggccgc	69	GL192974.1	-	257805	257879	Novel-miR-39-5p	AAGGCCTCTCCTCTGAAATGA	21	0	6	0	0	3	0	0	0	12.139	0	0	1.495	0	0
40	Novel-mir-40	tcttttttgaccagtacaacgATCCCACCATGTGTATTTTTTGaagggtggcatttcaAAAAATACACATGGTGTGGTCAttgtactgggtcataaacat	94	GL193341.1	-	442829	442928	Novel-miR-40-5p	ATCCCACCATGTGTATTTTTTG	22	0	0	0	0	4	0	2	0	0	0	0	1.99333	0	1.35941
41	Novel-mir-41	aatacccaaatcacattcttcatccatctttttgatacagaaaatcttggcAATGGAAGAAGCTTTGAATtgggtgaaatacacaggtgatgtaacaattctacctaaattaggagCAGTTGACAATTGTTGGCC	74	GL198639.1	+	882	1016	Novel-miR-41-5p	AATGGAAGAAGCTTTGAAT	19	0	0	4	0	0	0	0	0	0	7.77056	0	0	0	0
42	Novel-mir-42	gcagcagtcgtcacgctacggagaGCATGGGACTGAAAGGCGTCtgactTGTTCTTGGGTTCCTCTCACTtttcagtctcctggctcttgtttctggggcctgtggctgcccg	107	GL192615.1	+	1540936	1541048	Novel-miR-42-5p	GCATGGGACTGAAAGGCGTC	20	0	0	0	6	0	0	3	0	0	0	4.89685	0	0	2.03911
43	Novel-mir-43	acctctttctgagaccTAGAGCCTGCCCTCTGCTAGGAtcagtcagctcgtgATCCTCACAGGAGGCGGGCTCTaggtctcagaaagatga	85	GL194910.1	-	66012	66102	Novel-miR-43-3p	ATCCTCACAGGAGGCGGGCTCT	22	0	0	0	9	3	6	6	0	0	0	7.34528	1.495	5.37663	4.07823
44	Novel-mir-44	gactagagtgcctgggctgggctggCTGGGGTCTGGGAGGACTGacctatagccatccaagnnnnnnnnnggggggggtgtcaGTGACTTCCAGAATCAGACCCcgtccacgtctcgcctctac	120	GL192354.1	+	1764002	1764125	Novel-miR-44-5p	CTGGGGTCTGGGAGGACTG	19	0	0	0	3	0	0	0	0	0	0	2.44843	0	0	0
45	Novel-mir-45	cgagtttccttagatgtttcttagtaataccggaaggaatcACGGAACTACTTAGGAAATCCattcatttgtttcagtatgtgggtaaacaaagttTGTCATTAAACTTACCTTT	57	GL193260.1	-	594652	594766	Novel-miR-45-5p	ACGGAACTACTTAGGAAATCC	21	0	0	0	0	3	0	0	0	0	0	0	1.495	0	0
46	Novel-mir-46	gtagctagaattttgacactagacagagCTTGTACATCGCGTGCTGCATGGATTcgtgcccatgtgcagttgaaatcatcAGCGTGTGGAACTGTAGAAGcctggatttgagattgtggccctaggtgtccggatagttgtgtgt	117	GL194035.1	-	134496	134640	Novel-miR-46-3p	AGCGTGTGGAACTGTAGAAG	20	0	0	6	4	1	1	1	0	0	11.6558	3.26457	0.498332	0.896105	0.679704
47	Novel-mir-47	tgaggaTGGAGAAGGAAGCGGAAAGTTCaaggtccgtcttgCACTTCCGGTTTCTGTCTCAGTtccagc	63	GL194015.1	+	121344	121412	Novel-miR-47-3p	CACTTCCGGTTTCTGTCTCAGT	22	0	0	6	0	0	0	4	0	0	11.6558	0	0	0	2.71882
48	Novel-mir-48	acaactcacatgtTAGCAATTTGTTTTCCAGTGATtgtggagtgaattaTCACTGGAAAATAAATTGTTaacccatgagtaat	77	GL192645.1	+	972543	972625	Novel-miR-48-5p	TAGCAATTTGTTTTCCAGTGAT	22	3	0	0	0	2	0	1	5.58993	0	0	0	0.996664	0	0.679704
49	Novel-mir-49	accgggccagctgcacacccggcctctttccttccaacgGGCTTCGTGCTCTGCAGCTCTGCCtctcctctcccttcctctcctgctgccgccggccacacctgcacctggtgccgcccCGTGGGGGCTGCAGGACAGGGgtg	59	GL193170.1	+	39006	39148	Novel-miR-49-5p	GGCTTCGTGCTCTGCAGCTCTGCC	24	0	0	0	0	0	3	2	0	0	0	0	0	2.68832	1.35941
50	Novel-mir-50	tttttaaaaatcctttcctaaatggtataacttcttAAACACTGTACATGAGCCCAGTaaattagagtagatcttgtacctttactgggctcatgtacagtgtttaagaagttataccatttaggaaaggatttttaa	135	GL193138.1	+	5134	5271	Novel-miR-50-5p	AAACACTGTACATGAGCCCAGT	22	0	4	0	0	0	0	0	0	8.0927	0	0	0	0	0
51	Novel-mir-51	tttttaaaaatcctttcctaaatggtataacttcttAAACACTGTACATGAGCCCAGTaaaggtacaagatctactctaatttactgggctcatgtacagtgtttaagaagttataccatttaggaaaggatttttaa	135	GL193138.1	-	5181	5318	Novel-miR-51-5p	AAACACTGTACATGAGCCCAGT	22	0	4	0	0	0	0	0	0	8.0927	0	0	0	0	0
52	Novel-mir-52	GCAGCCAGAACGAACTCCACCtccggggacactTCGGAAGGCAGAGTTCGGCTggcatc	53	GL193226.1	+	461404	461462	Novel-miR-52-3p	TCGGAAGGCAGAGTTCGGCT	20	0	0	0	0	0	3	0	0	0	0	0	0	2.68832	0
53	Novel-mir-53	aaaagtaccttctgtccacacacacacaatctgcatgtattggttggtggtcctgtcccCTCAAGATCAAGCTACACATGagttttacgatataaatacttgtactaccttaatgataagGAAGCGCCTAGTGGACTCCttgca	52	GL192787.1	-	1039761	1039904	Novel-miR-53-5p	CTCAAGATCAAGCTACACATG	21	0	0	0	0	0	1	4	0	0	0	0	0	0.896105	2.71882
54	Novel-mir-54	tgccgctacgcagctctgtcccgccggctttgtctctccctggacCGAAGGCGCAGCCTGTGAGCccgggatggccctgccacgggccgcagtctgccccgagcctggcaaACGGGGACTGAGCCAGGCCattg	50	GL193039.1	+	1021107	1021240	Novel-miR-54-5p	CGAAGGCGCAGCCTGTGAGC	20	7	0	6	0	8	6	1	13.0432	0	11.6558	0	3.98666	5.37663	0.679704
55	Novel-mir-55	gcaagtttttaaatcattaaattagctttgaagatatgcattacAGTTTTCAAGGCTCAAATgtaaaactaAAGTATCGGACAACTAAACTGAACCCattacaaggcgatccatactctctgtatacatgcc	67	GL194662.1	+	34970	35101	Novel-miR-55-5p	AGTTTTCAAGGCTCAAAT	18	0	0	0	3	0	2	0	0	0	0	2.44843	0	1.79221	0
56	Novel-mir-56	caaggagAAAGGGCGAATCAGAGGCTGCCttcaggtgtcccaggcacacgtTTCTGAAACCTTTCTCCAGCC	65	GL192457.1	-	1579867	1579938	Novel-miR-56-3p	TTCTGAAACCTTTCTCCAGCC	21	0	0	0	0	2	0	4	0	0	0	0	0.996664	0	2.71882
57	Novel-mir-57	naaccTAAAGAGTGTCATAGGATGCGTtgctctggccagtagtggctgttcaCCTGTCCTGTGTCTCTCTTAGGaat	71	GL195143.1	+	2318	2394	Novel-miR-57-3p	CCTGTCCTGTGTCTCTCTTAGA	22	0	4	0	1	0	0	2	0	8.0927	0	0.816142	0	0	1.35941
58	Novel-mir-58	cttcgcaAGGGTTTCTGGGCGCTGCCtgctgtgcggtcagcgcctgcctctagcagccCGGCTGGAACGTGGCACTG	50	GL192421.1	-	148881	148957	Novel-miR-58-5p	AGGGTTTCTGGGCGCTGCC	19	0	6	0	2	0	1	0	0	12.139	0	1.63228	0	0.896105	0
59	Novel-mir-59	atatgtccatgttgaaaatgctgtttgGTATAATAGGTGTAAAATAAATTctgtaaaagtggaatgcagaagctagcCATGTAGATTTATTGGTGcatgtaatgaaacctacagcttcattggggtgatg	124	GL192976.1	-	20964	21093	Novel-miR-59-5p	GTATAATAGGTGTAAAATAAATT	23	3	4	0	0	0	0	1	5.58993	8.0927	0	0	0	0	0.679704
60	Novel-mir-60	gatgcttttgctgctgctTAATCCAACCCCCTCTCCaGAGCAGAGGGGGATTTGGAGAGCAaaggcccctgcccc	69	GL192492.1	-	1729990	1730064	Novel-miR-60-3p	GAGCAGAGGGGGATTTGGAGAGCA	24	0	0	0	0	0	0	3	0	0	0	0	0	0	2.03911
61	Novel-mir-61	nnatctcacacttcacaccagtgcattacactaACTTTGTTCACTGGATTGTCtgggatgacttgggctcatatccacaatacttggtataaggtagtagattgttgggggtggggaggg	116	GL192480.1	-	1366816	1366935	Novel-miR-61-5p	ACTTTGTTCACTGGATTGTC	20	0	0	0	0	3	0	0	0	0	0	0	1.495	0	0
62	Novel-mir-62	gccccttccaaaggtgcccagaggcgttTGCGCAGGTTTGAATCCTTTGgcctcgcggttttaccactttggttccaggccaagggaagagcggaggcgcagatttaggacgcttcccagcccttcagg	126	GL193215.1	+	132541	132669	Novel-miR-62-5p	TGCGCAGGATTGAATCCTTTG	21	0	0	0	0	4	0	0	0	0	0	0	1.99333	0	0
63	Novel-mir-63	gttgTTCTCTTTTCTTTGTGAAGTttgaaacactttgcttagctaaaaagagaaccnn	52	GL192947.1	+	58500	58557	Novel-miR-63-5p	TTCTCTTTTCTTTGTGAAGG	20	4	28	13	19	29	4	19	7.45323	56.6489	25.2543	15.5067	14.4516	3.58442	12.9144
64	Novel-mir-64	ccacagaAAAGGAGGGTACTCGGAACAAGTgcagccccaacgtattcttgtcccgtcccctccttctgnnn	65	GL193710.1	+	402324	402394	Novel-miR-64-5p	AAAGGAGGGTACTCGGAACAAGT	23	0	0	0	1	4	1	1	0	0	0	0.816142	1.99333	0.896105	0.679704
65	Novel-mir-65	tgtccccaggcctGTCCACCGTGCTGCACTGTTcagaggtgccctccagaagtgagcggtgggcagggcttgggcggag	75	GL192344.1	-	2918309	2918387	Novel-miR-65-5p	GTCCACCGTGCTGCACTGTT	20	0	0	0	0	0	0	3	0	0	0	0	0	0	2.03911
66	Novel-mir-66	tttagggcccttttttaactcatttattcattacacaattatgtaagtactaAGTACTCTGCTGTGTGTTTtctggatgtcgggagtttcattgtaaataaatccagggtctttag	110	GL192554.1	+	1298289	1298404	Novel-miR-66-3p	AGTACTCTGCTTTGTGTTT	19	0	0	0	0	0	4	4	0	0	0	0	0	3.58442	2.71882
67	Novel-mir-67	aaagtgccttcctttccCTTCCCTCTGCTTCTCACTtctccactgggcagtaagggaactcctgaaagcaccct	68	GL194197.1	+	14265	14338	Novel-miR-67-5p	CTTCCCTCTGTTTCTCACT	19	0	0	0	5	0	0	0	0	0	0	4.08071	0	0	0
68	Novel-mir-68	cacgcgctctgggagcgggcaggtgaatgttacgctTTTCATCGGCTGGCTCTTCGGGCgcctt	58	GL193117.1	-	611151	611214	Novel-miR-68-3p	TTTCATCGGCTGGCTCTTCGGGC	23	0	0	0	0	7	0	0	0	0	0	0	3.48833	0	0
69	Novel-mir-69	ggggcaggacaggcctttcctgcaggggctggggaggccagcctttcctccTCTGGAGAGAATAGCCTGAGCTgtgct	72	GL193010.1	+	513630	513707	Novel-miR-69-3p	TCTGGAGAGAATGGCCTGAGCT	22	0	0	0	0	2	5	3	0	0	0	0	0.996664	4.48053	2.03911
70	Novel-mir-70	ccttggggaggggggttccgggtcgccatgataccgcccgcggccagctctgaaggtggtccCCGCCCGCCCTCCTCTCCCcacta	80	GL194344.1	-	218458	218543	Novel-miR-70-3p	CCGCCCGCTCTCCTCTCCC	19	0	3	0	2	7	1	2	0	6.06952	0	1.63228	3.48833	0.896105	1.35941
71	Novel-mir-71	agggttttatagtttggagagtattaactcaaatccaaCATTTGGTGTATGTGCTTtgaacactgaaacata	66	GL192438.1	-	2292662	2292733	Novel-miR-71-3p	CATTTGGTGTATGTGCTT	18	14	33	48	9	31	22	29	26.0863	66.7648	93.2467	7.34528	15.4483	19.7143	19.7114
72	Novel-mir-72	agagtccggcggcgggCCCGGGAGGGGGCGGGGCGTtctgaccgccaccggtccacagccccgcagctctcccctaaccctggacgcc	82	GL192444.1	+	1574835	1574922	Novel-miR-72-5p	CCCGCGAGGGGGCGGGGCGT	20	1	2	0	0	0	1	4	1.86331	4.04635	0	0	0	0.896105	2.71882
73	Novel-mir-73	ggtactcacactctggggcctgaggtTGCTTGGCCTGGCTGCGCCTCCggaactgtgcatggaggcacggagcaggctgtgccagcctcaggctctgcactgtggagagtggc	109	GL193215.1	-	182983	183095	Novel-miR-73-5p	TGCTTGGCCTGGCTGCGCCTCC	22	0	0	0	0	0	2	3	0	0	0	0	0	1.79221	2.03911
74	Novel-mir-74	gattcagtggtgctgccgaagtcccatgtgggCCCCCGGGGCCGCGGCTCCgctggctg	53	GL192348.1	+	2892172	2892230	Novel-miR-74-3p	CCCCCGGGGCCGCGGTTCC	19	0	0	8	0	0	0	0	0	0	15.5411	0	0	0	0
75	Novel-mir-75	taacgtctcttagcactttctgcacttccacgccatgccggtgggatacctggctgtgcgaaaggggacTGCAAATGGGATTAGAGACggaa	86	GL192543.1	-	2058745	2058836	Novel-miR-75-3p	AGCAAATGGGATTAGAGAC	19	12	9	0	0	0	0	0	22.3597	18.2086	0	0	0	0	0
76	Novel-mir-76	taAGAAAAAGGCAGAACTTCACTgtttccagagtgtacacaagatttactttgagtatcaagggccagtgaatggttaatcttttttcatt	85	GL194609.1	+	157449	157539	Novel-miR-76-5p	AGAAAACGGCAGAACTTCACT	21	0	3	0	0	0	0	0	0	6.06952	0	0	0	0	0
77	Novel-mir-77	gcagcatagGCCCTGTGACCTGTCAGCCTggggacatgacttatagggcctcgcagg	51	GL192398.1	-	2441328	2441384	Novel-miR-77-5p	GCCCTGTGGCCTGTCAGCCT	20	0	0	0	0	3	0	1	0	0	0	0	1.495	0	0.679704
78	Novel-mir-78	agagtgttttcagcttatTATAATCAGTGGGAGGCCCctagatatcctggaaatgatggcttgattcaggatagtacagccccctgataataatgctggaagtcatccg	103	GL192367.1	+	3651674	3651782	Novel-miR-78-5p	TATAATAAGTGGGAGGCCC	19	0	8	3	2	25	30	14	0	16.1854	5.82792	1.63228	12.4583	26.8832	9.51586
79	Novel-mir-79	nnntcaccccccactcccctatataaaagcttccatgaaagtctgagtgtgtaAACCGTAGGGAGGGGGATGaaat	70	GL193378.1	+	301740	301815	Novel-miR-79-3p	AACCGTAAGGAGGGGGATG	19	0	3	0	0	0	0	0	0	6.06952	0	0	0	0	0
80	Novel-mir-80	nnnaagatgaggaatgcagaaagagGAGTTGGTAGGGACCTGGgacttggtgttttaaacaaattcttaattcttaatgtactctaaaattgtaaagttttctaatcttgat	106	GL192808.1	-	947903	948014	Novel-miR-80-5p	GAGTTGGTAGGGACCTGG	18	0	0	4	0	0	0	0	0	0	7.77056	0	0	0	0
81	Novel-mir-81	atcacagtataagttaggccaaaaagagacttctgtgtgcctgctgtgcagataaattaaaatattttcTGAACAGCCTCAGGCATGTactctgaggtgctgctgttac	103	GL192779.1	+	1382589	1382697	Novel-miR-81-3p	TGAACAGCCTCTGGCATGT	19	50	71	43	10	27	99	91	93.1654	143.645	83.5335	8.16142	13.455	88.7144	61.8531
82	Novel-mir-82	TGTGGTCACAAGTGCGGTCtggaattctcgcccgggtatggacgtccccaccagggcggcgcgcctgtaccctcctgcccactgagcggccgct	92	GL192358.1	-	2953390	2953483	Novel-miR-82-5p	TGTGGTCACAAGTGCGGTC	19	3	0	0	0	0	0	0	5.58993	0	0	0	0	0	0
83	Novel-mir-83	ttcctccCTGCAGTGGTTGGCATCTGggtgggtaagtcatagaccaattgctgttgagcct	55	GL194093.1	-	9524	9584	Novel-miR-83-5p	CTGCAGTGGTTGGCTTCTG	19	3	0	0	0	0	0	0	5.58993	0	0	0	0	0	0
84	Novel-mir-84	ctgggtcattgtttcatgtgcttgagataaatattgatgataatggaacttactatagtggtattaggtctTGTTTTCTCATGTTTTGATttggcttcg	93	GL192528.1	-	1838756	1838854	Novel-miR-84-3p	TGTTTTCTCAGGTTTTGAT	19	0	0	4	0	0	0	0	0	0	7.77056	0	0	0	0
85	Novel-mir-85	cacctccacgaggagccagccctcttctctgctgtcgcttcttcctgtagtgcaAAGGGCGGACGGGGCTGGCgtcctgtggggacg	81	GL192380.1	-	3383002	3383088	Novel-miR-85-3p	AAGGGCGGACGGGGCGGGC	19	0	4	0	0	0	0	0	0	8.0927	0	0	0	0	0
86	Novel-mir-86	agatctgtcatggaAGGGTTGCAGGTGAGGGCTgtcaccctcagcctgtattcccttcctctgtcgaggg	66	GL192354.1	+	1829852	1829921	Novel-miR-86-5p	AGTGTTGCAGGTGAGGGCT	19	0	6	3	0	0	0	0	0	12.139	5.82792	0	0	0	0
87	Novel-mir-87	actgtatccgaggccacctgagagaAGAGTGAGGATTTTTGGAagacagggtatttgagatgtcctcatttgtcggttagctttcactggtggtgggtgccag	102	GL192342.1	-	436399	436501	Novel-miR-87-5p	AGAGTGAGGATTTTTGGA	18	0	0	3	0	0	0	0	0	0	5.82792	0	0	0	0
88	Novel-mir-88	catgagGTTCTGTAAGCCAATGAAGGaatgaattcatacatgtaaacatgagcctctct	53	GL192689.1	-	639499	639557	Novel-miR-88-5p	GTTCTGTAAGCCGATGAAGG	20	0	12	0	0	0	0	0	0	24.2781	0	0	0	0	0
89	Novel-mir-89	CAGAATAGGAAAAAGGCTGCTgaggttggagagagtccactggccaatatggagctagggaacttctagagcacaggtcctcctttttcactgtccc	90	GL193888.1	+	13146	13242	Novel-miR-89-5p	CAGAATAGGAAAAAGACTGCT	21	0	0	3	5	0	0	0	0	0	5.82792	4.08071	0	0	0
90	Novel-mir-90	ggggcggggctgctgcggtcccgccccctggaggtcgcgtcacaGGGGGCGGGGCCGTGGGTGcgcgcgac	65	GL192357.1	-	1639006	1639076	Novel-miR-90-3p	GCGGGCGGGGCCGTGGGTG	19	0	6	0	0	0	0	0	0	12.139	0	0	0	0	0
91	Novel-mir-91	cccgcgaccggcgcagctgcaggcccCGCCCCGGGCGGCTCGCGgcgggagggactgagccccgagcagcccacaggggccgggccgcgcccgcgccggccgcccc	100	GL192381.1	-	1673469	1673574	Novel-miR-91-5p	CGCCCCGGGCGGGTCGCG	18	1	7	4	8	4	20	15	1.86331	14.1622	7.77056	6.52914	1.99333	17.9221	10.1956
92	Novel-mir-92	ttggggactttaaaagtctgtcagtgtctttacagtcttgcacagagcgAGCAAAGAAGCCGATGGGCatgacctctcggg	75	GL192396.1	+	1886689	1886769	Novel-miR-92-3p	AGCAGAGAAGCCGATGGGC	19	0	0	14	0	0	0	0	0	0	27.1969	0	0	0	0
93	Novel-mir-93	cTCGTGTCGTTGACCGTTGCGCCCtgctcgacggtgggcgcggcggggaggacactag	52	GL192350.1	+	170304	170361	Novel-miR-93-5p	TCGTGTCGTTGACCGTTGCGCCC	23	0	0	0	0	0	0	5	0	0	0	0	0	0	3.39852
94	Novel-mir-94	agtggaaccatctttctctctgccttttgattgtgaaggtgaaggtatcagactcataTTTGTGAAGGGCAGGGGGaaagatctgtcccaa	85	GL192385.1	+	1221608	1221698	Novel-miR-94-3p	TTTGTGAAGGGCAGGGCG	18	0	5	6	1	16	18	18	0	10.1159	11.6558	0.816142	7.97332	16.1299	12.2347
95	Novel-mir-95	aatgctattttaaccacatttccacaatactgtattaagCATTATACTCTGAAAAAAatttttcaatttaatttagaatatttatttgcgtctaatgatataaaacatattgttgagactttaattgagccat	127	GL193868.1	-	432212	432344	Novel-miR-95-5p	CATTATACTCTGTAAAAA	18	3	0	4	0	0	0	0	5.58993	0	7.77056	0	0	0	0
96	Novel-mir-96	nnnccctgctcccctggcccctgcccccgcccagctgccgggcctaatccaggcttgtGGGAAGCGGATGGGGGATGGggcgcggaggcggccggggac	93	GL192537.1	+	513208	513306	Novel-miR-96-3p	GGGAAGCGGATGGGGGCTGG	20	0	2	18	2	0	0	0	0	4.04635	34.9675	1.63228	0	0	0
97	Novel-mir-97	tgcagagcagagccaGCACGCCCGGGGCTCCCCccgcacaggccgagggctgcgggaaaccttggatgagccggagggcatccccctgggccggcgctgcctgcc	103	GL192807.1	-	822498	822602	Novel-miR-97-5p	GCACGCCCGGGGCACCCC	18	0	0	0	0	10	1	1	0	0	0	0	4.98332	0.896105	0.679704
98	Novel-mir-98	CATTTGGACAGACATCCTCTgcaccaccctaattagcagcatagcaacacaagccctgtggagaactggcctaatttggtagagcggtgttgagcaccag	97	GL194058.1	-	150893	150992	Novel-miR-98-5p	CATTTGGACAGACATGCTCT	20	0	0	0	3	0	0	0	0	0	0	2.44843	0	0	0
99	Novel-mir-99	ttttaaagcagcctagcattggggtcacAGAAACTCTAATGGCTAAGGgctttgtga	51	GL193017.1	+	569388	569444	Novel-miR-99-3p	AGAAACTCTCATGGCTAAGG	20	2	0	0	0	5	0	0	3.72662	0	0	0	2.49166	0	0
100	Novel-mir-100	tacggcatcagtgCTTGAATTGTGTTTCTTATgactaataaaaatgatgaaacgtgcacagaaagcagctgtgccctt	72	GL192391.1	+	3022172	3022249	Novel-miR-100-5p	CTTGAATTGTGTTTGTTAT	19	0	0	0	0	4	0	0	0	0	0	0	1.99333	0	0
101	Novel-mir-101	gctgtgctcgtcacagcgCCTCTGGACTGCTATGCTGGGCCgcctgctgcggggcctgtggcagcgatggcgccgttacaagtaccgc	88	GL193800.1	+	185915	186002	Novel-miR-101-5p	CCTCTGGACTGCTATGCTGGGCC	23	0	0	0	0	0	3	0	0	0	0	0	0	2.68832	0
102	Novel-mir-102	cgcggtagggaccggttaggcgacagcgcccgctcttctcagggaacacgaaggtggttccccagtgctcaaatTTCCGGACCACCTTTGCTTTCTCCtctccgacctgggcagtgctgtccccgtaatcctcagcccccctacctcc	142	GL192568.1	-	1299973	1300120	Novel-miR-102-3p	TTCCGGACCACCTTTGCTTTCTCC	24	0	3	0	0	0	0	0	0	6.06952	0	0	0	0	0
103	Novel-mir-103	gacgggctgaggggtcggttacggggagaatgatgagaagaggaaacccaacgtgtcattgaattCGGTGGTTTCCCTTTCCGatcctgggcaccttc	92	GL192521.1	-	718962	719059	Novel-miR-103-3p	CGGTGGTTTCCCTTCCCG	18	1	12	0	5	134	138	142	1.86331	24.2781	0	4.08071	66.7765	123.663	96.518
104	Novel-mir-104	ntcgccacctcttctgctctgcagtggcgtgtcacccagCAGTCAGCTCGGGGTGGCACA	54	GL192375.1	-	3528900	3528959	Novel-miR-104-3p	CAGTCAGCTCGGGGTGGCACA	21	0	0	0	0	3	0	0	0	0	0	0	1.495	0	0
105	Novel-mir-105	ccttctctgccttagcccattatgagcactgaatgtatgggctattttGCGTTCAGTCTCATAATCTgtatggtcagggatgc	77	GL192784.1	+	343768	343850	Novel-miR-105-3p	GCGCTCAGTCTCATAATCT	19	0	3	0	0	3	0	4	0	6.06952	0	0	1.495	0	2.71882
106	Novel-mir-106	atcatgaagatatcgcgccttgatttatgtcccagggttggcactgccgctccccacgcaATCACCTCGCTGTGTCTTCatcat	78	GL192897.1	+	1059133	1059216	Novel-miR-106-3p	ATCACCTCGCTGTGGCTTC	19	0	0	0	0	2	0	3	0	0	0	0	0.996664	0	2.03911
107	Novel-mir-107	aaggctcatatcacttgattctgtgatgggttataTTAGAATTGAGGATGTGGCaca	51	GL192342.1	+	5434878	5434934	Novel-miR-107-3p	TTAGAATTGAGGATGTGGC	19	0	0	0	0	4	0	0	0	0	0	0	1.99333	0	0
108	Novel-mir-108	nngtTTGATGTTGTGTTGTTGTTGCTGtggattgtctctgagtatttccaatatgcagccagcaccccaaattagaact	73	GL192852.1	-	672945	673023	Novel-miR-108-5p	TTGATGTTGTGTTGTTGTTGTTG	23	0	0	0	0	0	0	4	0	0	0	0	0	0	2.71882
109	Novel-mir-109	gacagttgagtgtggacgcagcgctgtcaggggatggccgtgccgtaattgCTGTCGCTGTAGCACTTTCCTCAt	69	GL192388.1	-	1027048	1027122	Novel-miR-109-3p	CTGTCGCTGTAGCACTTTCCTCA	23	5	0	0	0	0	0	0	9.31654	0	0	0	0	0	0
110	Novel-mir-110	ccccccTGCTGGCCCCAGGTGCTCTGACgaggttgcactactgtgctctgagaagcagtgcaatgatattgtcaaagcatctgggaccagccttgggnnn	96	GL193412.1	+	413571	413670	Novel-miR-110-5p	TGCTGGCCCCAGGTGCTCTGAT	22	0	0	0	4	0	0	1	0	0	0	3.26457	0	0	0.679704
111	Novel-mir-111	ATTTTGTGAGGAGTAAGAGgaacagatgggatgataatgcttctctcttccctccgctcctttgcaacag	64	GL193138.1	+	784896	784965	Novel-miR-111-5p	ATTTTGTGAGGAGTAAGTG	19	0	0	8	0	0	0	0	0	0	15.5411	0	0	0	0
112	Novel-mir-112	catgGCTGTACCACCTTGTCGGGtagcttatcagactgatgttgactgttgaatctcatggcaacagcagtcgatgggctgtctgacattttggtatctt	90	GL193022.1	-	197918	198017	Novel-miR-112-5p	GCTGTACCACCTTGTCGGG	19	15	6	0	15	2	3	8	27.9496	12.139	0	12.2421	0.996664	2.68832	5.43763
113	Novel-mir-113	caaaaggatgttggtgggggcaccgttgagtgacatccaaaatgaCTCAGGTCCCACCAGATTCcttcat	64	GL192691.1	+	464902	464971	Novel-miR-113-3p	CTCAGGTCCCACCAGATTC	19	0	0	0	0	4	0	0	0	0	0	0	1.99333	0	0
114	Novel-mir-114	gctggccggcaggaggctgagctgaagtggagtcacatgtcgagagggcaggggtggcactgtgctcggagcCCCATGCCCGTGGCACCCCtgcactgagtcgctcaagctccagggcggccctaggatgcctgcaggcctca	137	GL193259.1	-	699157	699299	Novel-miR-114-3p	CCCACGCCCGTGGCACCCC	19	0	0	0	0	0	3	0	0	0	0	0	0	2.68832	0
115	Novel-mir-115	caggactcagggcaggatggggcagggagggggctgaggaccatggtgtgacaggTCCTCTCCCACTCTGGCCAGGtatgtagccctgacgtcatt	90	GL192801.1	+	1193111	1193206	Novel-miR-115-3p	TCCTCTCCCACTCTGGCCAGT	21	0	0	0	6	6	0	0	0	0	0	4.89685	2.98999	0	0
116	Novel-mir-116	catacagcgagtaaagagtgacacttctgcaaagctcggggttgaacccactgcttgctggagtTCTCTTCCTGCTCCAAAGTTgtttt	83	GL192697.1	-	320186	320274	Novel-miR-116-3p	TCTCTTCCTGCTCCAACGTT	20	5	0	0	0	0	0	0	9.31654	0	0	0	0	0	0
117	Novel-mir-117	gctcggcGTGGGGGGCCCCCGGCGCCcccggccctgcacgtgcgcacccggatccctggcccgggcctccccgcgctgcnn	75	GL192437.1	-	634917	634997	Novel-miR-117-5p	GTGGGAGGCCCCCGGCGCC	19	0	6	0	0	2	5	10	0	12.139	0	0	0.996664	4.48053	6.79704
118	Novel-mir-118	atctattgacaagctcagcctTTTCATTAATTGGGAAGTCccttagggtatgaatgctggcagtggggagattctcaatacctggaaataactggtttggaaatgttt	102	GL192398.1	-	1846953	1847060	Novel-miR-118-5p	TTTCATTAATTTGGAAGTC	19	0	7	0	0	0	0	0	0	14.1622	0	0	0	0	0
119	Novel-mir-119	tatgcaaactgatcagctgccatctgtgtacaaagcactgtgatcagcagagacctgtttgtgccacTGTGTAGACTGATAGCAGCAGAtcaatttagctga	96	GL192846.1	+	939909	940010	Novel-miR-119-3p	TGTGTAGACTGATAGCAGCAGA	22	0	0	0	4	0	0	0	0	0	0	3.26457	0	0	0
120	Novel-mir-120	tgtctgtattttaactacatttgcagtATTTGTTTTTTATTTTGGTtttgctttgcttcttgggaaagtcctgtgtgaaaagattctaatgctgacgtaaagagagcagtgc	106	GL192621.1	-	1000831	1000942	Novel-miR-120-5p	ATTTGTTTTTTCTTTTGGT	19	0	3	0	0	0	0	0	0	6.06952	0	0	0	0	0
121	Novel-mir-121	tttccgttttCATGTGGGCTTCTTTGACTcacaagagaaagtgtcctgatgaatacggctc	55	GL192549.1	-	460179	460239	Novel-miR-121-5p	CATGTGGGCTTCTTTCACT	19	0	12	0	0	0	0	0	0	24.2781	0	0	0	0	0
122	Novel-mir-122	gaagggcccagagccccagctccccaggataaaactgcagaagtgcGGGGTCTGGGGTGCAGGCGttttggggtatccaca	75	GL192386.1	-	101771	101851	Novel-miR-122-3p	GTGGTCTGGGGTGCAGGCG	19	0	0	1	0	0	3	8	0	0	1.94264	0	0	2.68832	5.43763
123	Novel-mir-123	tcactccatggGAAGGCAGCCTCCTGGTCCatgcggctgctaggggcttcagggctatgccttcctaggagcag	68	GL193051.1	+	638788	638861	Novel-miR-123-5p	GAAGGCAGCCTCCTGGGCC	19	0	5	0	0	0	0	0	0	10.1159	0	0	0	0	0
124	Novel-mir-124	gcaggtagcagCGAGGAAAAGAAACTCACCccataaaagtgaaggtgatgctgaggtcatcgtggcagatgctatcatt	73	GL193188.1	+	83590	83668	Novel-miR-124-5p	CGAGGAAAAGAAACTAACC	19	0	0	0	5	0	0	0	0	0	0	4.08071	0	0	0
125	Novel-mir-125	aaataatcagagaatttaaccgcctgtgctgtaatcttgtagcatcacaaacgatGTTAAGAGACAAGAGAGGTtttttggttaatg	81	GL192431.1	-	447951	448037	Novel-miR-125-3p	GTTAAGAGACATGAGAGGT	19	0	3	0	0	1	0	0	0	6.06952	0	0	0.498332	0	0
126	Novel-mir-126	nnagagatattctcattgggtgaattaattcaCCCAATGAATGAAGATATTCTcctg	51	GL194011.1	-	338690	338746	Novel-miR-126-3p	CCCAATGAATGAAGATAGTCT	21	4	0	0	0	0	0	0	7.45323	0	0	0	0	0	0
127	Novel-mir-127	agatgcaaatgaggctttccatacactgaagagaagggaagatcaccctctgttgaaTGGAAGAGCCTGAGCAAAGG	70	GL195176.1	+	27785	27861	Novel-miR-127-3p	TGGAAGACCCTGAGCAAAGG	20	0	0	0	0	0	1	5	0	0	0	0	0	0.896105	3.39852
128	Novel-mir-128	gttgtgatgaactcactcactgactaaggaccttgagcatgatgtattcttatcccaggaCCTGTCTTCTGAGTGGTAGGcattgctgg	83	GL192359.1	-	810851	810939	Novel-miR-128-3p	CCTGTCTTCTGAGTGGTAGC	20	6	0	0	0	0	0	0	11.1799	0	0	0	0	0	0
129	Novel-mir-129	acccccttctcttgggtGGTCGGTAGGGCTGGGGCagaagctgtgggtctggccctgtgccggcttgggtaggaggaggggct	79	GL193088.1	-	8913	8995	Novel-miR-129-5p	GGTCGGTCGGGCTGGGGC	18	1380	23	17	5	18	22	33	2571.37	46.533	33.0249	4.08071	8.96998	19.7143	22.4302
130	Novel-mir-130	ttggtgacatgcctactatatcttcaaggcagaaagcttgACTGGTGAAGAGGTGGTAGAattcacatt	63	GL192968.1	+	781704	781772	Novel-miR-130-3p	GCTGGTGAAGAGGTGGTAGA	20	0	0	0	0	8	0	0	0	0	0	0	3.98666	0	0
131	Novel-mir-131	atTGCAAGCAACACTCTGTGGCAGAtgatggaagttgtctgacacaatttgagcttgctat	55	GL192632.1	-	844598	844658	Novel-miR-131-5p	TGCAAGCAACACTCTGTGGCAGA	23	0	1	0	12	0	1	0	0	2.02317	0	9.79371	0	0.896105	0
132	Novel-mir-132	tGTGGGGTCGGCGGGGGTCtcggcagcccgctccgggcgcaggctctcctccgaccccctg	55	GL193005.1	+	478344	478404	Novel-miR-132-5p	GTGGGGTCGGCGGGGGAC	18	0	10	9	9	4	5	13	0	20.2317	17.4837	7.34528	1.99333	4.48053	8.83616
133	Novel-mir-133	tcaagtagatatttgggtcacttgtattaaagaatAAATTATGATTGCTTACAGGATAatctttggatacaaatagtatgctgacatcatataatttactttctaagataagtgtccttattttattttt	126	GL192354.1	-	1043347	1043476	Novel-miR-133-5p	AAATTATGATTGCTTACAGGATA	23	3	0	0	0	0	0	0	5.58993	0	0	0	0	0	0
134	Novel-mir-134	ctcccttggagaggcttcagcctaggtgcgatctgggtttgtgggcagggatggggcagggacagagcccaggagctgctGACCCTGCCCTCTGCCTGCAGTgagtacctcatgatgctgatgccgcccagcccggaggaggag	141	GL193377.1	-	350631	350774	Novel-miR-134-3p	GACCCTGCCCTCTGCCTGCAGT	22	1	0	0	1	7	5	1	1.86331	0	0	0.816142	3.48833	4.48053	0.679704
135	Novel-mir-135	acacCGTGCTGAGCACCCAAGCAGTggcggccgcagccggggacccaccatcccagcttcagcgctgcaggctgcctggctgagaggctcgcccagcacggg	98	GL192483.1	-	2423557	2423658	Novel-miR-135-5p	CGTGCTGAGCTCCCAAGCAGT	21	11	48	1	2	15	12	5	20.4964	97.1124	1.94264	1.63228	7.47498	10.7533	3.39852
136	Novel-mir-136	tgaccgggaggggaatctcgtctggggctggcccctccccaggcccaagaGGAGGTCCCCCGCCGGGCCc	63	GL192492.1	-	1149348	1149417	Novel-miR-136-3p	GGAGGTCCCCCGCGGGGCC	19	1	0	0	1	7	14	15	1.86331	0	0	0.816142	3.48833	12.5455	10.1956
137	Novel-mir-137	agcgcctgaggagaggcgggggggatggcaggggagcgctggctggtggatgacccgagggggCCACGCTCTCCCCCCTCCtctctagccaccccaaggcttg	97	GL192808.1	-	1137165	1137267	Novel-miR-137-3p	CCGCGCTCTCCCCCCTCC	18	0	0	0	2	10	2	2	0	0	0	1.63228	4.98332	1.79221	1.35941
138	Novel-mir-138	cttttcctctgtttccacctcggggatgcagctgaggacgctgagcccgcacatcctgcaggcttctctctcTGTGGCTCCGGCTGTGGCTgcgcggaatga	96	GL192397.1	+	2726720	2726821	Novel-miR-138-3p	TGTGGCTCCGCCTGTGGCT	19	0	0	0	0	0	0	3	0	0	0	0	0	0	2.03911
139	Novel-mir-139	gcccgcgccgctgggggagaaggcagggggcggtgagagcgagggatgcccaggcttcCGGCCCCCTTCGCCGCCGCaccaactgtattcactgtggcccacggcgcgccc	105	GL193342.1	+	604365	604475	Novel-miR-139-3p	CGGCCCCCCTCGCCGCCGC	19	0	0	2	1	3	0	1	0	0	3.88528	0.816142	1.495	0	0.679704
140	Novel-mir-140	tagttaatcccccttcagtatgttttacagctgttaggattccgtgacctttacgcaaagacacagagaatcgcactgatCAGAGAGCAAGCTGGGGGTGgggtgggcagg	106	GL192890.1	+	710335	710445	Novel-miR-140-3p	AAGAGAGCAAGCTGGGGGTG	20	0	4	0	0	0	0	0	0	8.0927	0	0	0	0	0
141	Novel-mir-141	tgcctctgggcctgctgcagctagagaacccacctgggaggccccagcccctccaagaaccAGCAGGCTGGCCTCTCTCGGCagctggtccggggggt	94	GL192362.1	-	3476213	3476310	Novel-miR-141-3p	AGCAGGCTGGCCTCTCTCGGC	21	3	0	0	0	0	0	0	5.58993	0	0	0	0	0	0
142	Novel-mir-142	gaaggtccaggaggcgggcggacgtggctctcgggcctggagcgtaagccctgctcccggccagCCTGTCTGAGGCCCGGCTtcgggccact	86	GL192350.1	+	1982998	1983089	Novel-miR-142-3p	CCTGTCTGAGGGCCGGCT	18	0	150	262	66	35	3	3	0	303.476	508.971	53.8654	17.4416	2.68832	2.03911
143	Novel-mir-143	tagaccctggagagcttgttttgcgtggtcctttaccataaccattttcataagcgtaggaagttagaagtttgccaataGACCTTGGAGAGCTTGTTTtgcatggtcctt	106	GL194102.1	-	33614	33724	Novel-miR-143-3p	GACCTTGGAGATCTTGTTT	19	7	0	0	0	0	0	0	13.0432	0	0	0	0	0	0
144	Novel-mir-144	atgggcccataaagagaagAAGTTGGGAAGACGGAGCGgttgttttctgttgcgcctcattagttttgagtttgggctggc	75	GL193053.1	-	713095	713175	Novel-miR-144-5p	AAGTTGGGAAGACGGAGCC	19	0	9	0	0	0	0	0	0	18.2086	0	0	0	0	0
145	Novel-mir-145	gtggagccggcggacgTGGACATGCTTTGTGGTCAggacaaggactcagaggggatgtcttggctcagt	63	GL192420.1	-	2456916	2456984	Novel-miR-145-5p	TGGACATGCCTTGTGGTCA	19	6	0	0	0	0	0	0	11.1799	0	0	0	0	0	0
146	Novel-mir-146	aatgggtgcagtgctgagctagccaggagcccaaggcagtcctCTGGCTTCACTCTGCCCCAgt	60	GL192366.1	+	2009637	2009700	Novel-miR-146-3p	CTAGCTTCACTCTGCCCCA	19	0	0	0	3	0	0	0	0	0	0	2.44843	0	0	0
147	Novel-mir-147	cagttcatgagtcattagatgtaatggttgtgggagatcttggcacattctataaAACAGAACCAGAAATTTAATGatatggaggt	80	GL193325.1	-	566551	566636	Novel-miR-147-3p	AACAGAACCAGAAATTAAATG	21	0	0	0	4	0	0	0	0	0	0	3.26457	0	0	0
148	Novel-mir-148	tgccttggtaagagcaccttgaactattctgcacttccccttgtccttatatgggtgccttcagcaacaggATGAGCAGGATAAAGGTTgagtctgcaccaagaaa	100	GL195111.1	-	32124	32229	Novel-miR-148-3p	ATGAGCAGGATGAAGGTT	18	3	0	0	0	1	0	0	5.58993	0	0	0	0.498332	0	0
149	Novel-mir-149	caaggtccctttcagactcgtgtactttaatcctacatttgttgaacagaaagtgaagtaaagttaatgtcttagccaagGTGCTGAAATAAAACTGTGTTttctttctttttagtaaaatggaacattgaaagccattaccaaa	139	GL192364.1	+	434017	434161	Novel-miR-149-3p	GTGCTGAAATCAAACTGTGTT	21	7	0	0	0	0	0	0	13.0432	0	0	0	0	0	0
150	Novel-mir-150	tgagggtgtgggcttccaggaacagatatgAGGATGTTTGCCTAGAAGCagagctgcacacacccaag	62	GL192891.1	-	1064735	1064802	Novel-miR-150-3p	AGGAGGTTTGCCTAGAAGC	19	0	4	0	0	0	0	0	0	8.0927	0	0	0	0	0
151	Novel-mir-151	ttgggtcagaccgctgaggtacagagctaagatAATGATCCTGAGTGGTCTGGccaaa	52	GL193219.1	-	331610	331667	Novel-miR-151-3p	AATGATCCTCAGTGGTCTGG	20	0	0	0	0	0	0	4	0	0	0	0	0	0	2.71882
152	Novel-mir-152	cagccttgtctgctgccctgtcctgctcaggagccgcacaaaccccgggactgacagtcctcgtgcaattcatctcctgcAAGAGGACAGGCTTGCGGTcagagaggctcag	108	GL192912.1	+	429474	429585	Novel-miR-152-3p	AAGAGGAAAGGCTTGCGGT	19	0	6	0	0	0	0	0	0	12.139	0	0	0	0	0
153	Novel-mir-153	aTCAAATAAATTCTTTGGGAGGATtacagtcaagaggataaatttcattctgttgccatgcttttttgcccaatttatggatttatttctt	85	GL194278.1	+	67796	67886	Novel-miR-153-5p	TCAAATAAATTCTTTGGGAGGAT	23	0	5	0	0	0	0	0	0	10.1159	0	0	0	0	0
154	Novel-mir-154	gaACACAGGTGGCTAGGTAGAagcgggtgtgggcgctagcagacacccagcctcagtctagtgcccagctgtgccg	70	GL192699.1	-	1567535	1567610	Novel-miR-154-5p	ACACAGGTGGGTAGGTAGA	19	0	28	0	0	1	0	0	0	56.6489	0	0	0.498332	0	0
155	Novel-mir-155	gaggtGAGGAATCAGAAGGGACCcacgtaccggttttttccttgatttcacacagg	50	GL194271.1	+	206257	206312	Novel-miR-155-5p	GAGGAATCAGTAGGGACC	18	0	0	0	0	6	3	6	0	0	0	0	2.98999	2.68832	4.07823
156	Novel-mir-156	AGCCAAGTGTGGAGAGGAAattttatctcaagtagaggttctttctgcacttgacc	50	GL193385.1	-	96945	97000	Novel-miR-156-5p	AGCCAAGTGTGGAGAGGAT	19	0	13	0	0	0	0	0	0	26.3013	0	0	0	0	0
157	Novel-mir-157	nctGTGGGTGGTGGTGGATGGgccaggcaactgggagcctcctagaatttgccccccaacacttcttatacctattgg	72	GL195008.1	-	60599	60676	Novel-miR-157-5p	GTGGGTGGTGGTGCATGG	18	0	1	0	0	5	3	5	0	2.02317	0	0	2.49166	2.68832	3.39852
158	Novel-mir-158	aggtggcctggtggcctgatGCCCTGGGGGACTGAGGAACtccttggaaaatgtcttatcttcaaaggaaagggagttcagggctcccaggggaggacccccagtccaaag	105	GL192789.1	-	1271803	1271913	Novel-miR-158-5p	GCCCTGGGGGACTGAGGAAC	20	0	0	0	3	0	0	0	0	0	0	2.44843	0	0	0
159	Novel-mir-159	ggctcaacgcagatcatggcaagaggaagaacaaagaatgtaacaaacctcttcatggtacattccatatacttttcttaTGGCCCTGAGATTGTTGGCctta	100	GL194209.1	+	130978	131080	Novel-miR-159-3p	TGGCGCTGAGATTGTTGGC	19	0	0	6	0	0	0	0	0	0	11.6558	0	0	0	0
160	Novel-mir-160	ttctgttcgggagagagactgtcctcacGTCCGTCGCGCTCCCTCGacggcagagcttgctcgctcgcccgtgggagcgtcccggccg	61	GL192369.1	-	1680253	1680340	Novel-miR-160-5p	GTCCGTCGCGCTCCCTCG	18	0	0	7	0	0	6	1	0	0	13.5985	0	0	5.37663	0.679704
161	Novel-mir-161	cactgtgcagtctcccgtgctgagtaagggaatacagcaaaagaaccagcagtcttgcctgtactttgcaCATGTTTTCCTTATGAAGTCgcttgcacattt	96	GL193580.1	-	381060	381161	Novel-miR-161-3p	CATGTTTTCCTTATGAAGTC	20	0	0	5	0	0	0	0	0	0	9.71319	0	0	0	0
162	Novel-mir-162	tatGTCTAGTCTGAATGAGAAGCTCtggaattcttcggagtgcttggatgtgactggaccct	56	GL192412.1	+	1513749	1513810	Novel-miR-162-5p	GTCTAGTCTGAATGAGAAGCTC	22	3	0	0	0	0	0	0	5.58993	0	0	0	0	0	0
163	Novel-mir-163	tacccactgtctctgctcagtgtgtctctctcgacataggcacgttagAGCAGGAAAGACAATGGCTt	62	GL192351.1	-	1409407	1409474	Novel-miR-163-3p	AGCGGGAAAGACAATGGCT	19	0	6	0	0	0	0	0	0	12.139	0	0	0	0	0
164	Novel-mir-164	gcagtgtgtggacagcttgccccggcaggtgggtgaggaccagggcacgtcgcccccgcCCCACTGGGCCGCCTGGGCtgcccgcccacccc	86	GL192733.1	-	1117410	1117501	Novel-miR-164-3p	CCCACTGGGCCGCCTGGGC	19	0	0	6	0	0	0	0	0	0	11.6558	0	0	0	0
165	Novel-mir-165	tccacccTCCCCTGCACCTCCACCAccaccaaactgtcctgctcgagatgccaggggggagggtaac	61	GL192405.1	-	1572909	1572975	Novel-miR-165-5p	TCCCCTGCACCTCCACCA	18	0	0	0	1	3	1	1	0	0	0	0.816142	1.495	0.896105	0.679704
166	Novel-mir-166	aaagctggggtccagttaccctaattttgacagatctagaggaactggagggatgACCGGGGAAACTGGGCGGTagcaga	74	GL192874.1	+	40199	40278	Novel-miR-166-3p	ACCGGGGAAGCTGGGCGGT	19	0	0	8	0	0	0	0	0	0	15.5411	0	0	0	0
167	Novel-mir-167	agcttcccatGCTCTGACTTCTGGCCTTCCgttctcagcccaggagttttgcattcaaggaatac	59	GL192595.1	-	607613	607677	Novel-miR-167-5p	GCTCTGACTTCTTGCCTTCC	20	0	0	0	0	4	63	44	0	0	0	0	1.99333	56.4546	29.907
168	Novel-mir-168	cccctctgggcctcactctcaccctctctggcccgggtgggTGGCTAAGTGAGGCGTTGGaggcc	61	GL192348.1	+	1216779	1216843	Novel-miR-168-3p	TGGCTCAGTGAGGCGTTGG	19	0	5	0	0	0	0	0	0	10.1159	0	0	0	0	0
169	Novel-mir-169	ccaaggtagtaagtagccccttgtgtttaacctgcctgcaaggacattaacccaCTGTGGCATGTTGGAACGctacaatgctaactttccatcttcactgcctcct	100	GL192372.1	+	856611	856716	Novel-miR-169-3p	CTGTGGCATGTTGGAACA	18	0	4	0	1	0	2	0	0	8.0927	0	0.816142	0	1.79221	0
170	Novel-mir-170	GCAGGAATCTGGGAGGCCCcacctctcttttcagtgtctcaactacgaagatttacattggcattggccctcttggtttccctt	78	GL192815.1	+	874110	874193	Novel-miR-170-5p	GCAGGAATCTGGGAGGACC	19	0	0	0	4	0	0	0	0	0	0	3.26457	0	0	0
171	Novel-mir-171	agacatctacttcctgaacgagggctgcgccaaccgtctccccaatggacacgtcaactttGAGGTAGGGTCCAGGGGCtcggacggtcaaagcccccactggacaggggcactggatgaat	116	GL193683.1	-	38018	38139	Novel-miR-171-3p	GAGGTAGGGTCCAGCGGC	18	7	27	0	0	0	1	0	13.0432	54.6257	0	0	0	0.896105	0
172	Novel-mir-172	cttgcctccccaagggccaggcttggcttctggaagaaagagccagggggttggccgctttcagCCAGCTGCTGTGAACCCCAggcatcgaactaaggagggagccccacgcaggtccgaggctca	120	GL192919.1	-	292903	293028	Novel-miR-172-3p	CCAGCTGCTGTGAACCCGA	19	0	3	0	0	2	0	0	0	6.06952	0	0	0.996664	0	0
173	Novel-mir-173	gggcggggcaGGCGCGAAGCGGGGCAGGaactttccagtaggcgtccggtttaagccaggaagtttaagcaccgcccttcgcatgggtcctgaaa	89	GL193552.1	+	120782	120876	Novel-miR-173-5p	GGCGCGAAGCGGGGCTGG	18	189	110	125	146	444	711	813	352.165	222.549	242.83	119.157	221.259	637.131	552.6
174	Novel-mir-174	acctgctggccacgcgtcccatcaccatagcAACCCCGGCCGTGCCTCCcgacccggcaaggagtgaatggggtgggggtggcccggggccgatgggacagtgtgcacagacacac	110	GL192483.1	+	1559057	1559172	Novel-miR-174-5p	AACCCCGTCCGTGCCTCC	18	8	0	4	10	4	11	8	14.9065	0	7.77056	8.16142	1.99333	9.85716	5.43763
175	Novel-mir-175	tctcCGGGTCAGGGATTTTGTCCgaccactcacaggtgcttaacaagtgagtgaaagaaggagagaaggctctggcctggtcc	77	GL193358.1	-	671178	671260	Novel-miR-175-5p	CGGGTCAGGGATTTTGCCC	19	4	0	0	0	0	0	0	7.45323	0	0	0	0	0	0
176	Novel-mir-176	gacgcccccggagtccatcccggagaagtgctcctggccccactagtgcctGCGGGCAGGACTCTGGCCTcagggccgcctgtgctggaagagccccagttgccctctgccctctcc	60	GL194365.1	+	196334	196450	Novel-miR-176-3p	GCGGGCAGGACTCTGGCCT	19	0	0	0	0	3	0	1	0	0	0	0	1.495	0	0.679704
177	Novel-mir-177	aCTTGGTTGGTGCGTCATTCCGGCCattagaggatagctcaggaatgccgcgctctccaccg	56	GL192628.1	+	152206	152267	Novel-miR-177-5p	CTTGGTTGGTGCGTCATTCCGGCC	24	0	0	0	5	0	0	0	0	0	0	4.08071	0	0	0
178	Novel-mir-178	acagaccgcaggctggcccgggtccctCGCGGGCCCCCGGGGGCCTgagtgtcgggcgcctcgggtcagcgcgcgcccctcctccggcctgagtcacg	92	GL192592.1	-	1914868	1914965	Novel-miR-178-5p	CGCGGGCCCACGGGGGCCT	19	2	1	0	3	0	0	6	3.72662	2.02317	0	2.44843	0	0	4.07823
179	Novel-mir-179	ttgtgaagcctatggaatctgttatttttagtttgatttagcacaactggtctcttcGAATTCCACTTTCCCTTGGcttcaaat	78	GL193963.1	-	262855	262938	Novel-miR-179-3p	GAATTCCACTTTCCCGTGG	19	10	0	0	0	0	0	0	18.6331	0	0	0	0	0	0
180	Novel-mir-180	gggtcagagtccccgtgattagcccagatcaaggttgAGAGGGACAGTCGGGGGCtctgaatg	57	GL192871.1	-	930069	930131	Novel-miR-180-3p	ATAGGGACAGTCGGGGGC	18	10	57	32	30	2	0	3	18.6331	115.321	62.1644	24.4843	0.996664	0	2.03911
181	Novel-mir-181	taataatcaaggatatttgcatgggcaagtttttTAAGCAGTAGAGTATCCTttgattgaat	56	GL192655.1	-	970161	970222	Novel-miR-181-3p	TAAGCAGTAGAGTAGCCT	18	0	6	3	2	0	0	0	0	12.139	5.82792	1.63228	0	0	0
182	Novel-mir-182	cccgcaCCCTGTCTTCGGCATCAGCGTgacgtgacctctctgtttctgtttgctggtgctgaagaccgaggggcccc	71	GL192914.1	+	1152136	1152212	Novel-miR-182-5p	CCCTGTCTTCGGCATCAGCGT	21	0	6	0	0	0	1	1	0	12.139	0	0	0	0.896105	0.679704
183	Novel-mir-183	tgTGGGAGCCCCGGGGAGAGTcgcctgggctagaagctgagaggagctcccccacggggtttcann	59	GL193270.1	+	434601	434666	Novel-miR-183-5p	CGGGAGCCCCGGGGAGAGT	19	3	2	0	0	4	4	3	5.58993	4.04635	0	0	1.99333	3.58442	2.03911
184	Novel-mir-184	gtgggggctggcaggtggggggtgtggtaggggcacccgctgaggccggTTCCCGCCCGCACCCCACAGAggcctgccagacagccccggc	85	GL192348.1	+	4680026	4680116	Novel-miR-184-3p	TTCCCGCCCGCACCCCACAGT	21	0	0	0	1	5	0	1	0	0	0	0.816142	2.49166	0	0.679704
185	Novel-mir-185	ctcccacccccctgccagggattctgtacAGCCCAAGTCGGGGAGCCActggtctccatccttggcccttgttgggggttgctattctctgcagactttggttt	98	GL244895.1	-	20	123	Novel-miR-185-5p	AGCCCAGGTCGGGGAGCCA	19	5	0	0	0	0	0	0	9.31654	0	0	0	0	0	0
186	Novel-mir-186	aagcgggggcggcgcggaccttctcctggccggctgcagggcgggaactggccaaacgcagtttccagcctcgcccggttTCCGCGGCGCCGCTGCTCAg	96	GL193616.1	+	8673	8772	Novel-miR-186-3p	TCGGCGGCGCCGCTGCTCA	19	0	0	0	0	0	4	0	0	0	0	0	0	3.58442	0
187	Novel-mir-187	taatttgcttctagtgtataatttcttctttttccttacaaatatgacTCTGGAAGAGGGCAAGAACagctgcaaaataaagtgagaag	83	GL193498.1	-	635397	635485	Novel-miR-187-3p	TCTGGAAGAGGCCAAGAAC	19	0	3	0	0	0	0	0	0	6.06952	0	0	0	0	0
188	Novel-mir-188	gcatgGTGGTCTGGGTTCCAGGCTgcgggcagcaagcagctgagctgcgggtctagcagagctggcccaggacaccgggg	74	GL193075.1	-	972220	972299	Novel-miR-188-5p	GTGGTCTGGGTTGCAGGCT	19	0	0	0	1	5	7	7	0	0	0	0.816142	2.49166	6.27274	4.75793
189	Novel-mir-189	attgcttGGTTCAGTTTCTGGAGAATCaaagcttgtgattggttttgtctctatttgagctgagcttt	62	GL193311.1	+	13258	13325	Novel-miR-189-5p	GGTTCAGTTTCTGGAGAATG	20	0	0	6	0	0	0	0	0	0	11.6558	0	0	0	0
190	Novel-mir-190	aatgtgtgagtgtgctaggggtgagagggggaaggcagaGGGTCTCCCTTTCTGGTCCCataatgtgttcaactct	70	GL192914.1	-	720758	720833	Novel-miR-190-3p	GGGTCTCCCTCTCTGGTCCC	20	0	0	0	0	2	3	2	0	0	0	0	0.996664	2.68832	1.35941
191	Novel-mir-191	ttttggGCTCAGGATGCCGAAGTCTGacacagcgtggttacatcagaagggggtttctgcagcccacac	63	GL194101.1	-	298141	298209	Novel-miR-191-5p	GCTCAGGATGCCCAAGTCTG	20	0	0	0	0	4	0	0	0	0	0	0	1.99333	0	0
192	Novel-mir-192	tttggtctttggtaaaaTTCTGATGGAGGCCCAGCCtgccttcctgccctggtcttcttccagaagcctccactcttcctct	76	GL192465.1	-	834845	834926	Novel-miR-192-5p	TTCTGATCGAGGCCCAGCC	19	6	16	5	3	41	38	77	11.1799	32.3708	9.71319	2.44843	20.4316	34.052	52.3372
193	Novel-mir-193	gcccgggggaggctagcggggagctgcgctctgtCCCGCCGGGTCCTCCCCCgtgg	55	GL192385.1	+	3110915	3110970	Novel-miR-193-3p	CCCGCCGGGTCCGCCCCC	18	51	25	51	87	224	101	104	95.0287	50.5794	99.0746	71.0044	111.626	90.5066	70.6893
194	Novel-mir-194	caagcagagacagatgtagttcccatcactaaaatGACGTGCGAAACTGCATCACTtccttgcgga	60	GL192631.1	-	1280250	1280315	Novel-miR-194-3p	GACGTGCGAAACTGCATCACT	21	0	0	4	0	0	0	2	0	0	7.77056	0	0	0	1.35941
195	Novel-mir-195	tgaaagcagcCATGAAAATCCGGGGGAGgaaattggaatggaacatacctaccctggggatggggcttgac	65	GL193286.1	-	168049	168119	Novel-miR-195-5p	CTTGAAAATCCGGGGGAG	18	6	5	5	5	3	1	2	11.1799	10.1159	9.71319	4.08071	1.495	0.896105	1.35941
196	Novel-mir-196	accttagcctcaGGTGCAGGGACAGGGGACAGTgttcctaccctgcctggttgatag	51	GL194412.1	-	189849	189905	Novel-miR-196-5p	GGTGCAGGGAGAGGGGACAGT	21	0	0	0	4	0	1	0	0	0	0	3.26457	0	0.896105	0
197	Novel-mir-197	ccactcacctcctggaccctggacgcgtgtgagCTTGGGCTTCAAGCACGCTctgaagaagagcgtttgtggagaaaaagtaacacacttgacaacgcgacagtgtccccttgagggaagaga	117	GL194011.1	-	195860	195982	Novel-miR-197-5p	CTTGGGCTTCAAGCATGCT	19	0	3	0	0	0	0	0	0	6.06952	0	0	0	0	0
198	Novel-mir-198	acctcgatggccttctcttTTGTCAGGTGAGGAGTTTGcacttctacacaaactcttcacctgacagaaaagagaaggccattgaaaa	82	GL192843.1	-	1116591	1116678	Novel-miR-198-5p	TTGTCAGGTGGGGAGTTTG	19	0	4	6	0	0	0	0	0	8.0927	11.6558	0	0	0	0
199	Novel-mir-199	catggagacacgctaaggggagattaaactggagaatgcagaagacgcttcattcctgcgagcccaGTGTGCATGATCTCCAGCTgtctgtgtcatcctca	95	GL192632.1	+	522014	522114	Novel-miR-199-3p	GTGTGCATGATCTCCAACT	19	4	0	0	0	0	0	0	7.45323	0	0	0	0	0	0
200	Novel-mir-200	gcttaacagcagtgatgaaattccactccattggtccgtgtttctgaatcaatgtgattttCCTGGATGTTCTGATGCTGTtgctg	84	GL192385.1	-	2851560	2851645	Novel-miR-200-3p	CCTGGATGTTCTGATGCTGT	20	0	0	15	2	0	1	1	0	0	29.1396	1.63228	0	0.896105	0.679704
201	Novel-mir-201	actggttctgaggctgttaggtaattcaatggtccaataagtggttccttacttcccacctctgtgctgttccttcttcCCAGAATGCCTTGACTATCTcacaaagcccat	105	GL192777.1	-	700963	701073	Novel-miR-201-3p	CCAGAATGCGTTGACTATCT	20	7	0	0	0	0	0	0	13.0432	0	0	0	0	0	0
202	Novel-mir-202	GTAGGACGTCGTCAGGCAtgctgttctctgggctgctgtggtaaatctaggccagtaaactgcttcgagtacttgacgaattccgct	81	GL193111.1	+	213813	213899	Novel-miR-202-5p	GTAGGACGTCGCCAGGCA	18	5	0	0	0	0	0	2	9.31654	0	0	0	0	0	1.35941
203	Novel-mir-203	ttccctattaatgctgaaattcatatatcgcagctgtatttTACTTGATGACTGTTGGTCAgcaaattgtgggtct	70	GL192435.1	+	1986414	1986489	Novel-miR-203-3p	TACTTGATGACTGTTGGTCA	20	4	0	0	0	0	0	0	7.45323	0	0	0	0	0	0
204	Novel-mir-204	aaagttgggtgacctaAAATTGTAGTCTTGTTATTggaaggtaattttccagcacaggcaggactggcagctgtagaaaactcagccct	83	GL193177.1	-	831040	831128	Novel-miR-204-5p	AAATTGTAGTCTTGTGATT	19	3	0	0	0	0	0	0	5.58993	0	0	0	0	0	0
205	Novel-mir-205	ccttgaggactatgaaaaagttcactggagttcagcagatgccctcatttcagccagcaagtaGGCTTCTGTGGGATTTGCTcattcatctctctggttcctgtttgttcgtagtttttgccttagtc	124	GL193165.1	-	365384	365511	Novel-miR-205-3p	GGCTTCTGTGGGACTTGCT	19	4	0	0	0	1	3	0	7.45323	0	0	0	0.498332	2.68832	0
206	Novel-mir-206	tctccctggctctttggtgggaaggcttggctctgtagggaggatggcaggctgtcctcccatacctgccatctgggttcCTTTGGGATTAGGGAGGCCG	97	GL192458.1	-	2118678	2118777	Novel-miR-206-3p	CTTTGGGATTGGGGAGGCCG	20	4	0	0	0	0	0	0	7.45323	0	0	0	0	0	0
207	Novel-mir-207	cgaataaagctgggtaacgcctgtcaattttaaagtgagtatgATCGTATCCTGTTCAGCTTTGtaat	62	GL193121.1	+	683560	683627	Novel-miR-207-3p	ATCGTATTCTGTTCAGCTTTG	21	5	0	0	0	0	0	0	9.31654	0	0	0	0	0	0
208	Novel-mir-208	gtgctcctgaccatggtctcggagtgactgcctgtgcacttgaagatgccatcaaaacagggacctattaTGTTGGGAGCATTCTTGAGAgctggggctgaaattcaagatcttgacaggagaaa	119	GL192359.1	+	3542790	3542914	Novel-miR-208-3p	TGTTGGGAGCATTCTTAAGA	20	0	0	5	0	0	0	0	0	0	9.71319	0	0	0	0
209	Novel-mir-209	aaggcccgggaccatctctgaacgtgctgcgggcggggggcgtgggagccgaggggttcgcggcctttgtgtggcggcttCTCTCTTCTACCCCCTTCCCttgcctttgtgcgctcaaactctggtctttgttgtggttgt	135	GL195090.1	-	32403	32543	Novel-miR-209-3p	CTCTCTTCTCCCCCCTTCCC	20	0	0	1	1	4	0	2	0	0	1.94264	0.816142	1.99333	0	1.35941
210	Novel-mir-210	actgcagtgaggagggaaaatgtcttgttttgGGGGTTGATGAAACAAAAGACgtcctttcttttgctcacagcttcatcgcgtccctcctgacttggcctc	96	GL192972.1	+	295072	295173	Novel-miR-210-5p	GGGGTTGATGAAACAAAAGAC	21	0	0	0	6	0	0	0	0	0	0	4.89685	0	0	0
211	Novel-mir-211	atgcttttattgtgctgctgatattcattCCCCAGATATTTTTAAGTTtctttgtcctaaaaattcatcaagatttgagcacacttaaaaaaaggggggcatcgacaccaatgaaaggta	114	GL194169.1	+	159467	159586	Novel-miR-211-5p	CCCCAGATATTTTGAAGTT	19	4	0	0	0	0	0	0	7.45323	0	0	0	0	0	0
212	Novel-mir-212	tctaatgtGTGAAGTTTGGGTTTATAATCaaatgtcttttattctagtccctgagaaaaatagactgccaatttttagcctctttaccattttt	88	GL192718.1	-	711823	711916	Novel-miR-212-5p	GTGAAGTTTGGGTTTCTAATC	21	9	0	0	0	0	0	0	16.7698	0	0	0	0	0	0
213	Novel-mir-213	aggggtaGGAGTGGAAGAAGCAGCTAgaaaacacatttttttccttatattgtgtatgcttttttctccttatcaca	71	GL192748.1	-	271962	272038	Novel-miR-213-5p	GGAGTGGAAGAAGCAGTTA	19	0	3	0	0	0	0	0	0	6.06952	0	0	0	0	0
214	Novel-mir-214	gactcaatgAATTCAAGTCTGTGATACTctctcaggcttccttgacaataaagagtgctcgcgggtgatgttattgatga	74	GL193947.1	+	219579	219658	Novel-miR-214-5p	AATTCAAGTCTCTGATACT	19	0	0	10	0	0	0	0	0	0	19.4264	0	0	0	0
215	Novel-mir-215	caagcttcgagctaatcacggccctgggaattgagttctcaagtgtgtatacaagccccTTGACTCTCAGTTCCCAGCGTcgactgttggctccgaatcctgcccg	100	GL192438.1	+	2572471	2572576	Novel-miR-215-3p	TTGACTCTCAGTTCCCAGCGT	21	0	0	0	0	3	0	0	0	0	0	0	1.495	0	0
216	Novel-mir-216	cctccgcaccccgtcacCCCGCCCCCGCGGGCTTCCgcagtcctgctggggcgggcggggggcggccn	62	GL194467.1	+	7505	7572	Novel-miR-216-5p	CCCGCCCCCGCGGCCTTCC	19	0	1	0	0	0	0	3	0	2.02317	0	0	0	0	2.03911
217	Novel-mir-217	ccagctgcgacgtccccatcccaggcctgcGCTGGGCCTGTTGGGACCCgcagccga	51	GL192430.1	-	1885374	1885430	Novel-miR-217-3p	GCTGGGCGTGTTGGGACCC	19	0	0	0	0	0	3	1	0	0	0	0	0	2.68832	0.679704
218	Novel-mir-218	acatgtatataaaacaatagcttactactactctatgactttgcaactttgggcatattcaagttgatgctGTTTTGAGTTTTGATATGCactg	88	GL193499.1	-	226786	226879	Novel-miR-218-3p	GTTTTGAGTTTTGATATGG	19	7	0	0	0	0	0	0	13.0432	0	0	0	0	0	0
219	Novel-mir-219	gcacattttggtatagAGGAAATGTATAAGGAACattgaagttgtatacaaaaatctgtacatagaggaaatatactaagacagttcccgagtaccacctttatatcatatgtt	111	GL194809.1	-	66241	66354	Novel-miR-219-5p	AGGAAATGTATAAGGAAC	18	0	5	0	0	0	0	0	0	10.1159	0	0	0	0	0
220	Novel-mir-220	attttctgtcccttgcgagaaggctcggctgcacgagggccttgcactcagccctccgctgtgtgcAGTACCCCTCTGCCGCCACtagggccgtcagaatccagggtcggaatag	109	GL192815.1	-	125770	125884	Novel-miR-220-3p	AGTACCCCTCTGCCGTCAC	19	0	0	0	3	0	0	0	0	0	0	2.44843	0	0	0
221	Novel-mir-221	atcattATTCTGAATTTGTCAAACATTggaaaatatagagagtgagtcaagatttgattgttcagataatttt	67	GL194268.1	+	87678	87750	Novel-miR-221-5p	ATTCTGAATTTGTCTAACATT	21	3	0	0	0	0	0	0	5.58993	0	0	0	0	0	0
222	Novel-mir-222	ccaccgcccagtggcggaaggagggggcgtctttgaagccgggctggcctgagGGGCGGCCCCAGCCCGGGCTccggcccccgcctgctccgcctcactgggcggaag	102	GL192573.1	-	1360917	1361024	Novel-miR-222-3p	GGGCGGCCCAAGCCCGGGCT	20	3	0	0	0	0	0	0	5.58993	0	0	0	0	0	0
223	Novel-mir-223	tcaggAAGGTTTGGTTCTAAGGGCtgagctggtttaggaaggcttcttggaggaggcagcccttaaggctaagaaatcccaa	76	GL192815.1	+	463772	463853	Novel-miR-223-5p	AAGGTTTGGCTCTAAGGGC	19	0	0	6	0	0	0	0	0	0	11.6558	0	0	0	0
224	Novel-mir-224	ggGGTGGGAGATGCAGATCTGAAGGGacagtgcacagagcgttccctctgccacggcccagaatccgaatctcccacggc	74	GL194292.1	+	77426	77505	Novel-miR-224-5p	GGTGGGAGATGCAGATCTGAAGGG	24	0	0	5	0	0	0	0	0	0	9.71319	0	0	0	0
225	Novel-mir-225	cccaccaccattacctccgccacagtagtgcctcgaatactaaaaatgccAGAGGTGATGTTTTTGGTaaa	65	GL192823.1	+	223899	223969	Novel-miR-225-3p	AGAGGTGATGTTTTTGGT	18	0	0	6	0	0	0	0	0	0	11.6558	0	0	0	0
226	Novel-mir-226	gagaaggtggtggtcccaccGCCCTCCCCAGCCTGCCCTCTgacctttgcagggcacagacacaggtgggagggtgttggaagagtgctgcacttggc	92	GL195353.1	+	27342	27439	Novel-miR-226-5p	GCCCTCCCCAGCCTGGCCTCT	21	0	0	0	0	3	0	0	0	0	0	0	1.495	0	0
227	Novel-mir-227	gccgcacgcgtgtgaCCTGGGGTTGAAGGACACTtcctccgggatgtctacctcattgcatcccaagtgccttcagcatcagccctcacacctgcccc	92	GL193124.1	-	74194	74291	Novel-miR-227-5p	CCTGGGGTTGTAGGACACT	19	19	0	0	0	0	0	1	35.4029	0	0	0	0	0	0.679704
228	Novel-mir-228	nnagaatttgtcaatagatgtctattttgtttgttttccctattttagAGACTCAAAAAGAGATTGAtttgacaaaattcacg	77	GL194701.1	+	7415	7497	Novel-miR-228-3p	AGACTCAAAAAGAGATTGC	19	0	2	2	5	2	1	1	0	4.04635	3.88528	4.08071	0.996664	0.896105	0.679704
229	Novel-mir-229	cagatgggccctcggagaccagaggagtcgaagaatggacaggaggggggcaagtcacCTCTCCTCTTCCCCTTCCCCatctcccctggctttcccaggagtctatatt	103	GL192595.1	-	497453	497561	Novel-miR-229-3p	CTCTCCTCTCCCCCTTCCCC	20	0	0	0	0	4	0	0	0	0	0	0	1.99333	0	0
230	Novel-mir-230	GCACGCAGGCAGCCAGGATGgggccaggggctagggccatctctgcggggcctgcaca	51	GL193692.1	-	309636	309693	Novel-miR-230-5p	GCACGCAGACAGCCAGGATG	20	0	5	0	0	0	0	0	0	10.1159	0	0	0	0	0
231	Novel-mir-231	gcagggctggggagccggccgggagtccgccccgcgCGCCGCGGTTCCCCTGCCCCCg	52	GL192440.1	+	1550965	1551022	Novel-miR-231-3p	CGCCGCGGTTCCCCTCCCCCC	21	8	0	0	0	2	0	0	14.9065	0	0	0	0.996664	0	0
232	Novel-mir-232	taacttctattttatatctatcttctcccagaaaacaaaggtagggttaacGGAAAATAATGGATGTTATGTAGaaggag	74	GL193022.1	-	200329	200408	Novel-miR-232-3p	GGAAAATAATGGATGTTATGTAG	23	3	0	0	0	0	0	0	5.58993	0	0	0	0	0	0
233	Novel-mir-233	agtcctagaattctaagagtactgtgaatggagtggatgtgacaaagggcactcaatTGGAGTAGGTTGTAGAGTTgtaggtga	78	GL192890.1	+	398812	398895	Novel-miR-233-3p	TGGAGTAGGTTGTATAGTT	19	0	1	3	0	0	0	0	0	2.02317	5.82792	0	0	0	0
234	Novel-mir-234	aacccaatgtcttatcgagaatatcaatttgaaagttggtgacaggacctaaaaatcatcatttaaTACCATTATTTTCAACAGCtttttcatttgacatggatg	99	GL192534.1	-	702871	702975	Novel-miR-234-3p	TACCATTATTTTCAAGAGC	19	3	0	0	0	0	0	0	5.58993	0	0	0	0	0	0
235	Novel-mir-235	catgatgcggcgtgcggagaagggttcgtgggatctcatccctgctgcTCCCTCCTCCTCCCCACCCtgctcatc	73	GL192640.1	-	1295442	1295516	Novel-miR-235-3p	TCCCTCCTCCGCCCCACCC	19	0	2	0	1	5	2	1	0	4.04635	0	0.816142	2.49166	1.79221	0.679704
236	Novel-mir-236	tctgtgcacattgaagcagTCAGACAACTCTTAGCTGctaatttggccccgtgaattgtatgaaactgtgccattgtgcattga	78	GL193425.1	-	201958	202041	Novel-miR-236-5p	TCAGACAACTCTTAGCGG	18	0	22	0	0	7	0	0	0	44.5098	0	0	3.48833	0	0
237	Novel-mir-237	tTAGCAGACTAGCAGTCCCTCTGggagaatacttggtgtcccatggggagtgctaggtcagcatc	59	GL192509.1	+	1485654	1485718	Novel-miR-237-5p	TAGCAGACTAGCAGTCCCTCTG	22	0	0	0	0	0	0	5	0	0	0	0	0	0	3.39852
238	Novel-mir-238	tcttgtagttaaaaaacttttcagaattaacatattactaattattgatttagttttgaAGTGTGGGTTTGACTATAGTTgaaatggtaggagtgttgtttt	76	GL193656.1	+	459145	459246	Novel-miR-238-3p	AGTGTGGGTTTGACTATAGTT	21	0	0	0	0	4	1	0	0	0	0	0	1.99333	0.896105	0
239	Novel-mir-239	gatcggcgggcagttggTGGGCACGGGGGTCCCGGTCtgcgtgtcccgcgccgggtccgacggcaccaccctactgcaacccgccgcgg	83	GL193651.1	-	493179	493267	Novel-miR-239-5p	TGGGCACGGGGGTCCCAGTC	20	7	0	0	0	0	0	0	13.0432	0	0	0	0	0	0
240	Novel-mir-240	aGATGCCAGGGAAGCCGGCtaagcctaaatcgccaggatccggctgggttcactggccag	53	GL192509.1	-	471493	471552	Novel-miR-240-5p	GATGACAGGGAAGCCGGC	18	2	8	0	0	1	0	0	3.72662	16.1854	0	0	0.498332	0	0
241	Novel-mir-241	agCGGCAGTCGGAGCAGCGCtgggctccccgcccccgcagggcagaggggcaccaccgcgcttaatctgtctcg	68	GL192487.1	+	1874897	1874970	Novel-miR-241-5p	CGGCAGTCGGAGCAGCGC	18	0	24	10	0	0	0	0	0	48.5562	19.4264	0	0	0	0
242	Novel-mir-242	acggcaggtgtGGGGTGGGGGCGATGAGGCGGggccctccggcccatcccggacctcctgggttccgtgcgctcctcctcccatggctgcgat	87	GL192483.1	-	1877369	1877461	Novel-miR-242-5p	GGGGTGGGGGCGGTGAGGCGG	21	0	0	0	4	0	1	0	0	0	0	3.26457	0	0.896105	0
243	Novel-mir-243	tgttcattgtattcttcccatttgaaaatatccctctggagttaatgataatccaaagacttCCATAGGAATCTGGATGGTtggagttggaaatgactt	93	GL192456.1	-	1956308	1956406	Novel-miR-243-3p	CCATAGGACTCTGGATGGT	19	0	0	18	0	0	0	0	0	0	34.9675	0	0	0	0
244	Novel-mir-244	attagaattcttgcttctGACTGTTGGTTAGTGGATAggtgaatctagaacaaacatcaatgcatcagaagttcggcctcttag	78	GL194349.1	+	236050	236133	Novel-miR-244-5p	GACTGTTGGTTAGTGAATA	19	0	16	8	0	4	2	2	0	32.3708	15.5411	0	1.99333	1.79221	1.35941
245	Novel-mir-245	tccttcacgatgactctttctcaggaggctggaccaatttatatttaagATTCTGCCGGGGCTTCCAgtgagactgtgcctagtttgtgtggtgaatgg	98	GL194822.1	-	90376	90474	Novel-miR-245-3p	ATTCTGCCGGGGCTTCCA	18	2	2	0	3	10	1	7	3.72662	4.04635	0	2.44843	4.98332	0.896105	4.75793
246	Novel-mir-246	caactgaccgGAGGAACGAGGAGGCTGACTggtggctgtacctgagtcaggctctgcccttacaggaa	62	GL192654.1	+	69729	69796	Novel-miR-246-5p	GAGGAACGAGGAGGCTGACT	20	0	8	0	0	1.5	0.5	1	0	16.1854	0	0	0.747498	0.448053	0.679704
247	Novel-mir-247	ccggtgagtgtatttaAGAATACCGTGGAGACTGtaggcagaactctgatgcttctcttattattttttcatatattcacaaa	77	GL192352.1	+	1185975	1186057	Novel-miR-247-5p	AGAATACCGTGGAGACCG	18	0	0	0	0	8	15	2	0	0	0	0	3.98666	13.4416	1.35941
248	Novel-mir-248	tctgggctcagagaaggctggaggcttgcgagggTCCCCGGCCGCCTGAGTCCctc	50	GL192770.1	+	503318	503373	Novel-miR-248-3p	TCCCCGGCCGCCTGAGCCC	19	0	0	0	0	3	0	0	0	0	0	0	1.495	0	0
249	Novel-mir-249	tCCTTTCTCTTCTCCCCTCCtcccaatcctcctcccaattatgacccaattcctaacagggagctgagcactgcatgaggttagaaggagaaaagg	95	GL194476.1	+	47247	47342	Novel-miR-249-5p	CCTTTCTCTTCTCCCCTCC	19	1	0	0	0	14	5	3	1.86331	0	0	0	6.97665	4.48053	2.03911
250	Novel-mir-250	attggtttatacttgtttactaaagaatcctTAATGATTTGGGCAATGTCTtcattgactttgattcaaattattatttgcctttctaaaccatgtgtacccctca	100	GL193427.1	+	239086	239191	Novel-miR-250-5p	TAATGATTTGGGCACTGTCT	20	0	0	4	0	0	0	0	0	0	7.77056	0	0	0	0
251	Novel-mir-251	gggtCTGACTGAGGCTCTGAGGGatggctgtgcgttccatagtgtctggtggggtcc	57	GL192539.1	+	662374	662430	Novel-miR-251-5p	CTGACTGAGGCTCCGAGGG	19	3	0	0	0	0	0	0	5.58993	0	0	0	0	0	0
252	Novel-mir-252	ttagaatgtccatcatctgtgccccgcaggcattttgatcaCATCGTGCCTGTGGGATTCAtggacttccgg	66	GL193069.1	+	478489	478560	Novel-miR-252-3p	CATCGTGCCTGTGGGATTCA	20	4	0	0	0	0	0	0	7.45323	0	0	0	0	0	0
253	Novel-mir-253	aagggccaccgcagactctcgGAAATTGCAGGGAGGGAAGgactgatgtgtgcttgggtggaagcacttattggattaacctcttcagatttagtttgcaactgtggctagg	106	GL192433.1	-	698797	698908	Novel-miR-253-5p	GAAATTGCCGGGAGGGAAG	19	0	4	0	0	0	1	0	0	8.0927	0	0	0	0.896105	0
254	Novel-mir-254	ttaagggtggcttgtcttgagcaactggtgggtGGTGGTGAGGATGGGAACCctggg	51	GL192870.1	-	959875	959931	Novel-miR-254-3p	GGTGGTGAGGCTGGGAACC	19	0	8	0	0	0	0	0	0	16.1854	0	0	0	0	0
255	Novel-mir-255	aagagaaatgtcatcaaattatgagttactgtgtaaaagaaAAAGGCTGTTTGTTGATGCTgaggtgattcagttccttcttacagaagtattaactcagcctacactggaaacacagcatctttcttggtggataggtct	138	GL193399.1	-	297536	297676	Novel-miR-255-5p	AAAGGCTGTTTGTTGATGCT	20	3	0	6	0	0	0	1	5.58993	0	11.6558	0	0	0	0.679704
256	Novel-mir-256	tgtgatacaatttatgttctattttagaaggatcagacgggcagctataaaatccttggcaaaaagtaacggaccaaATAGATCATTGCAATTGTatccca	99	GL193391.1	+	665070	665170	Novel-miR-256-3p	ATAGATCATTGCAATTGT	18	3	1	0	0	0	0	0	5.58993	2.02317	0	0	0	0	0
257	Novel-mir-257	cccgcaggtaggatggggctgtggggccccgccagcgaggaccgcttcaactgtgcgacccaaGCAGTCGGTTCCTCCAGCCcagcttgctgttcccccatgacatagacggtgacggcgctcagga	90	GL192412.1	+	1211460	1211586	Novel-miR-257-3p	GCAGTCGGTTCCTCCAGCC	19	0	0	0	0	0	2	3	0	0	0	0	0	1.79221	2.03911
258	Novel-mir-258	gtagcggtgcctcgggAGCGACGACGGAGGCAAAGGCCcgtcggggtgcgcctgcagccaggccttggcctcctcgtcgtcctcgtcgtccgtact	95	GL192830.1	+	1325127	1325222	Novel-miR-258-5p	AGCGACGACTGAGGCAAAGGCC	22	0	0	3	0	0	0	0	0	0	5.82792	0	0	0	0
259	Novel-mir-259	agagcagacctgggtcctaagcgcttctgctttgcagctgggcgagtggtttctgcagTATGGGGATCGGGGATTGCgga	74	GL192486.1	-	2290949	2291028	Novel-miR-259-3p	GATGGGGATCGGGGATTGC	19	17	70	63	25	24	20	34	31.6762	141.622	122.386	20.4036	11.96	17.9221	23.1099
260	Novel-mir-260	caggggatccaggcatcacgtgatgttaagcagctcaggatctgtaaccgtgatAGCGGTCTGAGGGCTGGATTGctgccgatcaaaggagtatctggcttccact	100	GL192559.1	-	44625	44730	Novel-miR-260-3p	AGCGGTCTAAGGGCTGGATTG	21	1	5	9	1	5	15	6	1.86331	10.1159	17.4837	0.816142	2.49166	13.4416	4.07823
261	Novel-mir-261	agggacagaaggcaggtgaggaacagggtggtgcacagccTGGCTCGCTTTCTCTCTGTCAGa	57	GL193026.1	+	948341	948403	Novel-miR-261-3p	TGGCTCGCTTTCTCTCTGTCAG	22	0	0	0	0	3	0	0	0	0	0	0	1.495	0	0
262	Novel-mir-262	ttcagtgtcgacaagcccatggcgcggccttcTGTGCACTGTCCTGTCCTCacttgc	51	GL193860.1	+	384110	384166	Novel-miR-262-3p	TGTGCACTGTCCTGTCCCC	19	0	0	0	0	0	1	3	0	0	0	0	0	0.896105	2.03911
263	Novel-mir-263	tggggctCCGGGGTGGGGGCGGGGACGCcggcaccgagctgccggccgaggcttccgaccccaccccagccacg	68	GL193062.1	-	854300	854373	Novel-miR-263-5p	CCGGGGTGGGGGCGGGGAGGC	21	4	0	3	16	2	1	5	7.45323	0	5.82792	13.0583	0.996664	0.896105	3.39852
264	Novel-mir-264	cgcaggtgacagttcctcaactcatttttgtgggcaaatacAATTTGGGGTTGTAGGACCttttaccttac	65	GL192534.1	+	1866204	1866274	Novel-miR-264-3p	ATTTTGGGGTTGTAGGACC	19	0	3	0	0	0	0	0	0	6.06952	0	0	0	0	0
265	Novel-mir-265	aggtatgttgGGGGATGAGGTGTGGGTAGgcatttaaggctggtaaaaaattatctgaagctcagatgaatatattcagataaattcctttatataggt	93	GL193333.1	+	37251	37349	Novel-miR-265-5p	GGGGATGAGCTGTGGGTAG	19	0	2	0	0	4	0	0	0	4.04635	0	0	1.99333	0	0
266	Novel-mir-266	gaaaTTAGTGAAATTTAACTGGActtctactgagagaagtcccaccgtaaataagatactaatcaa	60	GL192658.1	+	1647072	1647137	Novel-miR-266-5p	TTAGTGAAATTTAACCGGA	19	0	5	0	0	0	0	0	0	10.1159	0	0	0	0	0
267	Novel-mir-267	cgtccgggcagcactgaaatggcactctccaaaccgaagcagggagcttccatgaggcACACAGGTGGTGCCTGGCtt	75	GL193431.1	-	335707	335784	Novel-miR-267-3p	ACACAGGTGGTGCATGGC	18	4	9	0	0	0	0	0	7.45323	18.2086	0	0	0	0	0
268	Novel-mir-268	cccgtggccatcgggggggcctttcatcagcacaaaccctgctcagaGCCCTCTGATGCCCGCTCTG	60	GL192962.1	+	257391	257457	Novel-miR-268-3p	GCCCTCTGATGCCCTCTCTG	20	0	0	0	7	0	1	0	0	0	0	5.713	0	0.896105	0
269	Novel-mir-269	nncggcagaaagccgccgccaccggctttggtacctGCTGGCCGCGGCGCCGCCGCCtgcccct	58	GL192369.1	-	1027898	1027961	Novel-miR-269-3p	GCTGGACGCGGCGCCGCCGCC	21	0	0	0	3	8	5	16	0	0	0	2.44843	3.98666	4.48053	10.8753
270	Novel-mir-270	caataatttcttatggtctgaaagcttggtggcctctaaattataaatacttatgaggtcacaggcctTCAAATAGACCGTATGGAGTTacca	87	GL193795.1	+	23467	23559	Novel-miR-270-3p	TCAAATAGACCGTATGGAGCT	21	8	0	0	0	0	0	0	14.9065	0	0	0	0	0	0
271	Novel-mir-271	atcaagagcggcagagatgcctgagaagtagtatTGCTTAGGAATCTCTTCACCtggtcttccc	58	GL192737.1	-	986081	986144	Novel-miR-271-3p	TGCTTAGGAATTTCTTCACC	20	0	0	6	0	0	0	0	0	0	11.6558	0	0	0	0
272	Novel-mir-272	gctttgaagagttaaaggtatttataaatggagatagcagtattttcttctgaggagatgtaAAGCTCTTTAAGGGAGAATtgtttccattttaaagtatttaacattttggttt	109	GL192584.1	-	290676	290790	Novel-miR-272-3p	ATGCTCTTTAAGGGAGAAT	19	3	0	0	0	0	0	0	5.58993	0	0	0	0	0	0
273	Novel-mir-273	tgcgTGGGCGAGCTCCGTTCCGAgccctcggtttcgcagagggaaggaacgctagcgcgaccacacc	61	GL192580.1	+	1269291	1269357	Novel-miR-273-5p	TGGGCGAGCGCCGTTCCGA	19	8	3	23	6	0	4	1	14.9065	6.06952	44.6807	4.89685	0	3.58442	0.679704
274	Novel-mir-274	ctgaagcatatgcataaactcttaagaatgagggtgaatatttgacctatgaTTCAATGTATTTTTAAGAGATccaagatgtattgtttaat	86	GL194458.1	+	18335	18426	Novel-miR-274-3p	TCCAATGTATTTTTAAGAGAT	21	0	3.5	0	8	1	0	0	0	7.08111	0	6.52914	0.498332	0	0
275	Novel-mir-275	ggcagacagacctttttgaatcataggatggtcagatactatattaccTCTGAATATCAGATATGACatcatttaaaagaacaggaactgtctttt	90	GL192432.1	-	2327376	2327471	Novel-miR-275-3p	TCTGAATATTAGATATGAC	19	4	0	0	0	0	0	0	7.45323	0	0	0	0	0	0
276	Novel-mir-276	ggtccagaggttttctgcccacctctcaagAAGGGGAAGAGAAAATGCCTgctggtgg	52	GL192375.1	-	1744420	1744477	Novel-miR-276-3p	AAGGGGTAGAGAAAATGCCT	20	4	22	0	1	0	0	0	7.45323	44.5098	0	0.816142	0	0	0
277	Novel-mir-277	ttcttcctacttcctcacctccctaaactgagaggggtggagggctggccgaagcctgaagccgaggccaccaggatggGATGGGGAAGGTGAGTGATTGttgaaagcaggaaact	110	GL193914.1	+	320277	320392	Novel-miR-277-3p	GATGGGGAAGGGGAGTGATTG	21	0	0	0	0	3	0	0	0	0	0	0	1.495	0	0
278	Novel-mir-278	tcagaagctgccaacccaccttcctaagagtgccttctgcaaaatcatgaaataagactctgtttctaaagccCGAAGTTTCTCTCAGGATtgtgcttcaaa	96	GL192448.1	-	836249	836350	Novel-miR-278-3p	CGAAGTTTCCCTCAGGAT	18	4	10	8	4	4	7	3	7.45323	20.2317	15.5411	3.26457	1.99333	6.27274	2.03911
279	Novel-mir-279	tccgcgCCCGAGCGGGCGGCCTCCCctccgaccggcaggtggcagcacccgcccgggttggggtcgggcctacgcggcgggcgctcg	81	GL192699.1	-	1249389	1249475	Novel-miR-279-5p	CCCGAGCGGGCGGCGTCCC	19	0	0	0	0	1	0	4	0	0	0	0	0.498332	0	2.71882
280	Novel-mir-280	taccaaccctcactttaatttcaTAACACCTTTCAGGGGACCagtctctgagtgttcttcaaaggaaaaaagaaaaaggttgaaa	79	GL192917.1	+	877353	877437	Novel-miR-280-5p	TAATACCTTTCAGGGGACC	19	0	0	5	0	0	0	0	0	0	9.71319	0	0	0	0
281	Novel-mir-281	gaacccctctccGTGTGCTCAGGCTGGGAGCagtagcatgcagcttggaatgacgactcctggcctccgggagcttgcggcgaagggcag	84	GL192340.1	-	3554344	3554433	Novel-miR-281-5p	GTGTGCTCGGGCTGGGAGC	19	1	13	5	1	11	24	27	1.86331	26.3013	9.71319	0.816142	5.48165	21.5065	18.352
282	Novel-mir-282	gATGGACAGAGATGCTGGAAAGTTTgaaggtctaggaggcaagatgctatggggttcttggctgatggtttctctttccagcagtatttgtcctac	90	GL192699.1	-	330705	330800	Novel-miR-282-5p	ATGGACAGAGATGCTGGAAAGTTT	24	0	0	3	0	0	0	0	0	0	5.82792	0	0	0	0
283	Novel-mir-283	tttgCCAGGGAAGGGCTTGGTAGCTGCcttcagagactgtgccggggtcctgatggcatcttcccccttcctacagctgg	74	GL192389.1	-	829364	829443	Novel-miR-283-5p	CCAGGGAAGGGCTTGGTAGCTGC	23	0	0	0	0	0	0	3	0	0	0	0	0	0	2.03911
284	Novel-mir-284	tctggtccAAGTGGGAGGCCCCCGCCagccgcggggctttatctgggctgccgggggccaggccctggacttgc	68	GL192358.1	-	3020108	3020181	Novel-miR-284-5p	AAGTGGGAGGCCCCCGGC	18	2	0	0	1	3	4	7	3.72662	0	0	0.816142	1.495	3.58442	4.75793
285	Novel-mir-285	ggagcccgggaccgctcgcttcccgcctgcgccgcgcgcaccgtccctgctcattcattcgagcacctcccgggtgcgGGGCGCGGAGGCGGGGCGGGGGgtgccgggtcag	106	GL192871.1	-	1233573	1233684	Novel-miR-285-3p	GGGCGGGGAGGCGGGGCGGGGG	22	0	0	1	3	1	1	2	0	0	1.94264	2.44843	0.498332	0.896105	1.35941
286	Novel-mir-286	gcagtgccccggcgcccctgtctggggacttggactccgccgggtcccacaggactcGTGGGGCGGTCGGGGCGCCga	72	GL193243.1	-	146814	146891	Novel-miR-286-3p	GTGGGGCGGTCGGCGCGCC	19	0	0	0	0	0	3	0	0	0	0	0	0	2.68832	0
287	Novel-mir-287	caagatcaatcttaagcattggcgaagttcttttcaggtgagatgaagggactttctatttcagtgggccttaATGGACTTGAGTATTTTCCcctaatctttcttgctgctggagcttttatagttgagagattaatcact	135	GL192565.1	+	367446	367586	Novel-miR-287-3p	ATGGACTTGAGTATTTGCC	19	3	0	0	0	0	0	0	5.58993	0	0	0	0	0	0
288	Novel-mir-288	ggggcgctgcgcaggtcttcggcgccggcggcattgcggcaGCGGTCCCGAGTCCTCTGCAgtgcagc	62	GL192440.1	+	1444588	1444655	Novel-miR-288-3p	ACGGTCCCGAGTCCTCTGCA	20	0	0	0	0	0	3	0	0	0	0	0	0	2.68832	0
289	Novel-mir-289	ctcctatattggaatgcctggacatcTCGAAAGGCTGAAACTTAAatgaacaaatgaatggatttgtcagtctcttcatgagatctccaagcttatccaattcagtac	102	GL192416.1	+	59041	59148	Novel-miR-289-5p	TCGCAAGGCTGAAACTTAA	19	217	53	11	28	3	4	6	404.338	107.228	21.369	22.852	1.495	3.58442	4.07823
290	Novel-mir-290	aacgagaaaggaggagggcgctccaggcgaaagcactgcagacgccaTTACCCTCTGTTTCTCTGCTgctgcaa	60	GL192411.1	-	656261	656334	Novel-miR-290-3p	TTACCCTCTGTTTCTCTGCT	20	0	0	0	0	0	0	4	0	0	0	0	0	0	2.71882
291	Novel-mir-291	cTCAATGATCTGACAGCATCacgcaaatgtctaagtacaccttgcgatactgttgctctcagaacattttc	65	GL192930.1	+	287563	287633	Novel-miR-291-5p	TGAATGATCTGACAGCATC	19	3	0	0	0	0	0	0	5.58993	0	0	0	0	0	0
292	Novel-mir-292	actcagtccatttaggcagtcccaaGGCGCTGGAGCGTGGGGTccaacgggagagccttcgcgagaccagagctgggagcctgggactggcg	88	GL192519.1	-	2221123	2221214	Novel-miR-292-5p	GGCGCTGGAGCGTCGGGT	18	0	0	8	0	0	0	1	0	0	15.5411	0	0	0	0.679704
293	Novel-mir-293	ttcccacggtctGGTGTCTGCCAGTGCTGTCTgcaggcctggtgacttccatcccatggcta	56	GL192439.1	-	1696861	1696922	Novel-miR-293-5p	GGTGTCTGCCGGTGCTGTCT	20	0	0	0	0	3	8	3	0	0	0	0	1.495	7.16884	2.03911
294	Novel-mir-294	tcgtggaaggtgctgtgggcGAGAATTCTGGGAAGAGGAggctactttgttgtgactctcctttcccattttattccaagagccgacattttactcccagat	101	GL193077.1	-	225471	225572	Novel-miR-294-5p	GAGAATTCTGAGAAGAGGA	19	0	0	0	0	4	0	0	0	0	0	0	1.99333	0	0
295	Novel-mir-295	gcagccagcggggacactggtgggagggggtggctgagggctcctgtctgtccctcctCCTGTGCCTGCCCCTCCCGCCccccgcccatggtacc	89	GL193067.1	+	212961	213055	Novel-miR-295-3p	CCTGTGCCTGCCCCTCCCACC	21	0	0	4	9	0	0	0	0	0	7.77056	7.34528	0	0	0
296	Novel-mir-296	tgtggactttggagaaattgttatgaaaatgttaagtgcatgaagaatcgatgacacttaaagTTAGAATTCTCTCCTGTTTccacactatcatagtaatttgtccatgttccaga	112	GL193594.1	+	503907	504022	Novel-miR-296-3p	TTAGAATTCTCGCCTGTTT	19	0	0	0	0	0	5	23	0	0	0	0	0	4.48053	15.6332
297	Novel-mir-297	accccaacgtgaagagcgaaacataagtcatacggtaccaggaggcagggctgcagttcttgccctgctctggACATGGTTTTTTGTGGATCtgcattttattaggatt	103	GL193313.1	-	69936	70044	Novel-miR-297-3p	ACGTGGTTTTTTGTGGATC	19	0	4	0	0	0	0	0	0	8.0927	0	0	0	0	0
298	Novel-mir-298	CCGCCTCCGCGCCGCCCCCTGCgcccccgagctgcgagggcgcggggtgtggcccgagagagc	61	GL192415.1	-	2607753	2607815	Novel-miR-298-5p	CCGCCTCCGCGCCGCCCCCCGC	22	0	0	0	3	0	0	0	0	0	0	2.44843	0	0	0
299	Novel-mir-299	aggcctgtactgttggtgacatctccttcatctcagggcttaggtaactttttatttagggcacaccgaatttgagaggtTGAATGAGAAGGAGAAGGTAaaaagatttaatttaacagattggcaan	123	GL192753.1	-	1373092	1373219	Novel-miR-299-3p	TGAATGAGAAGGAGATGGTA	20	0	0	0	0	4	0	0	0	0	0	0	1.99333	0	0
300	Novel-mir-300	aggagAAGCGTGGGCTCAGAATCTCTTGGCagggctgcgttatgacatggtcatcccgatcctctggcccatgcttttatt	75	GL212502.1	+	311	391	Novel-miR-300-5p	AAGCGTGGGCTCAGAATCTCTTGGC	25	3	0	0	0	0	0	0	5.58993	0	0	0	0	0	0
301	Novel-mir-301	tcaggggccagaggcaggatgagtttggaatgtgggtggtgttggtcctaacCTCCAGACTTGCTCCTGCCTAGAaacccaag	77	GL193175.1	-	660377	660459	Novel-miR-301-3p	CTCCAGACTTGCTCCTGCCTAGT	23	0	0	0	5	3	2	0	0	0	0	4.08071	1.495	1.79221	0
302	Novel-mir-302	tgcacggcgttcgcagggacattgccttactccaGGTTCTGCTCCTGGGTGGCtgtatt	53	GL192340.1	-	3991211	3991269	Novel-miR-302-3p	GGTTCTGCTCCTGGCTGGC	19	0	3	0	0	1	2	2	0	6.06952	0	0	0.498332	1.79221	1.35941
303	Novel-mir-303	gctggagctctcgccgaagaaacagggcaggagagaggcgacccctgccttcacttctccctctgcagagaaggaggcagCCTCCTGCCTGACTTCCCCggtccgcaaccctgagtccagccct	121	GL192619.1	-	1625873	1625996	Novel-miR-303-3p	CCTCCTGCCTGACTGCCCC	19	0	0	0	0	0	3	0	0	0	0	0	0	2.68832	0
304	Novel-mir-304	gctgcctgcttccaggatctgtccgaggccccctccaCGGACCTGGCCCAAGTTCaaaggccct	58	GL192709.1	-	1110952	1111015	Novel-miR-304-3p	CGGACCGGGCCCAAGTTC	18	11	8	6	0	0	0	0	20.4964	16.1854	11.6558	0	0	0	0
305	Novel-mir-305	cttggaaatggacacctgaagggagaaaggaggacaggaatctgCTGATAGCAAGCTGTCCTTgacaagtcacagctctcctgtcagtacagttttccattcttcagcctccctttattattgtttgtcctct	127	GL192795.1	-	628952	629084	Novel-miR-305-5p	CTGATAGCAAGCTGTACTT	19	0	5	0	0	1	0	0	0	10.1159	0	0	0.498332	0	0
306	Novel-mir-306	ttagtagcccccagccttccgttccaagcagctgtctgcttctagacttctacagcccgaACCAGCAGAGGCTTGGAGCAGGatgctgtggggggcacact	95	GL192360.1	+	3636297	3636397	Novel-miR-306-3p	ACCAGCAGAGGCTTGGAGCAGT	22	0	0	0	0	0	4	1	0	0	0	0	0	3.58442	0.679704
307	Novel-mir-307	gccgcctctcacttttcccagggcggatgcgcctgcgctcagctgcCTGGGCGGGCTGGGAGGCGCg	66	GL192732.1	+	822055	822121	Novel-miR-307-3p	CTGGGCGGGCTGGGAGGCGC	20	0	0	6	0	0	0	0	0	0	11.6558	0	0	0	0
308	Novel-mir-308	gcagcctctcttTTGTTGCTGACCTTGACCTgtctagggtcagtaggagacgcagc	56	GL192628.1	-	453395	453450	Novel-miR-308-5p	TTGTTGCTGATCTTGACCT	19	0	0	0	0	3	0	0	0	0	0	0	1.495	0	0
309	Novel-mir-309	agaaattaaggcagactggggtagaaagggacacggaaGGTGGTCTTCTCTGCTCCCacttgtgaagattata	67	GL193275.1	+	710112	710184	Novel-miR-309-3p	GGTGGTATTCTCTGCTCCC	19	3	0	0	0	0	0	0	5.58993	0	0	0	0	0	0
310	Novel-mir-310	ggggtgggagtgggtattggtgttgcttggtgttggttgttcctgagtaAGGGACAGAGGAGGCTAGGTagggagagacaggaaggggcccactaaaggaggctcacaga	104	GL193503.1	+	606181	606290	Novel-miR-310-3p	AGGGACGGAGGAGGCTAGGT	20	0	8	0	2	0	0	0	0	16.1854	0	1.63228	0	0	0
311	Novel-mir-311	aAAGCCCGGGGCACCCCCGCaagggcagaagcaccctgcaccggagggcccagggcgaa	53	GL192386.1	+	1883496	1883554	Novel-miR-311-5p	ACGCCCGGGGCACCCCCGC	19	4	0	0	0	33	16	26	7.45323	0	0	0	16.445	14.3377	17.6723
312	Novel-mir-312	aaaccctgcacacctcttatttactcctgcatggcctgtggctttctcgaaggccctgcctctaGGCTGAGTTTGGAGGAGTGCTtgggaca	86	GL192674.1	-	321132	321223	Novel-miR-312-3p	GGCTGAGATTGGAGGAGTGCT	21	0	12	0	0	0	0	0	0	24.2781	0	0	0	0	0
313	Novel-mir-313	ttttgagactgacttgcaagcatgtctccctcccCTTCCATGGCTTTTGCAGGTttctctcacac	59	GL192963.1	-	1075631	1075695	Novel-miR-313-3p	CTTCCATGGCTTTTGCAGGT	20	0	0	0	0	3	0	0	0	0	0	0	1.495	0	0
314	Novel-mir-314	cactttacatttcctttatatgcatatgaaatattccttcccatttatttatagttaggaataataaaatcataaaaataTACGGATTTGTACAAAGTCat	97	GL192406.1	-	845239	845339	Novel-miR-314-3p	TACGGAGTTGTACAAAGTC	19	3	2	0	0	0	0	0	5.58993	4.04635	0	0	0	0	0
315	Novel-mir-315	agattaaactacacgcccctaaccagctagatttccgtgcttttgcatggctctataacTTAGGCCACTGAAGTTTGAaga	75	GL192809.1	-	422632	422712	Novel-miR-315-3p	TTAGGCCACGGAAGTTTGA	19	3	1	1	0	0	0	0	5.58993	2.02317	1.94264	0	0	0	0
316	Novel-mir-316	aggtagattcagtgtgtcagtgtagtttgtgatccttgaatattaTTTTAAGAGTTGTGGTCTCcctggttcatgccacttttccttcatgatcttctccccatctttttttaagagaaatatttccc	88	GL192437.1	-	13370	13497	Novel-miR-316-5p	TTTTAAGAGTTGTGGTCTC	19	5	0	0	0	0	1	0	9.31654	0	0	0	0	0.896105	0
317	Novel-mir-317	cattcccacgttctgctccctcccactgagtttctgaaaggTGAGGCAGTATGTTGTGTGGAatc	63	GL192443.1	-	1512078	1512142	Novel-miR-317-3p	TGAGGCAGTAGGTTGTGTGGA	21	0	2	0	2	2	3	2	0	4.04635	0	1.63228	0.996664	2.68832	1.35941
318	Novel-mir-318	gaAGTAAGTAAATTGTTTTGttaatatttagttatacggtatgatttaagatatgtaatattttgaaccttcaacacagtattaagaataaccacttact	98	GL192451.1	-	1166660	1166759	Novel-miR-318-5p	AGTAAGTAAATTGTTTTG	18	0	0	5	0	0	0	0	0	0	9.71319	0	0	0	0
319	Novel-mir-319	ccgcctctgtgtagaccccagaaaaggtagaacttgagagagggcGCCTCGTGCAGTTGCTGCCttgggctggctgggaaggggtgcaggggacc	89	GL193598.1	+	369549	369643	Novel-miR-319-3p	GCCTCGTGCTGTTGCTGCC	19	0	5	0	0	0	0	0	0	10.1159	0	0	0	0	0
320	Novel-mir-320	cagtggccaagggcgcggcttcctcgctttcctgCAAAGCTGTGGTCTGCACCCgccaagc	55	GL192382.1	+	1955006	1955066	Novel-miR-320-3p	CAAAGCTGTGGTCTGCACCC	20	0	0	0	0	0	3	1	0	0	0	0	0	2.68832	0.679704
321	Novel-mir-321	gttgtattagctggactgagttctagttattggctataGAACTCACTGTATCCAGTaagtatctg	59	GL193475.1	-	310483	310547	Novel-miR-321-3p	GAACTCACTGTATCCACT	18	0	12	0	0	3	5	3	0	24.2781	0	0	1.495	4.48053	2.03911
322	Novel-mir-322	gaaaaacaaAGAAGAAGAAAGAAAGGTTtgctcaacagattgcctcaatttctgagccctttagtcgttctttcgtttact	75	GL193296.1	-	738010	738090	Novel-miR-322-5p	AGAAGAAGAAAGAAAGATT	19	5	0	0	0	0	0	0	9.31654	0	0	0	0	0	0
323	Novel-mir-323	tatttgactgttTTTAGTGTATGTGCTTGGTtctttcgggctaggtggatggcagtaaatgagctacagggatagccaagaaacagccaagagagtagctaagatgtgaat	107	GL192549.1	-	1315123	1315233	Novel-miR-323-5p	TTTGGTGTATGTGCTTGGT	19	0	0	0	0	3	0	0	0	0	0	0	1.495	0	0
324	Novel-mir-324	aacagggcagacaggctgacggggactggatgcttcagccggGGCGGCGGGGTTGGTCCCccaggctggccctcag	70	GL192354.1	-	1901928	1902003	Novel-miR-324-3p	GGCGGCGGGGTAGGTCCC	18	0	5	1	1	4	1	3	0	10.1159	1.94264	0.816142	1.99333	0.896105	2.03911
325	Novel-mir-325	AAATTGCATGAGGATTTGACtttatattttctgaaatggcaagataaagagaatatagtcttctcctgataggtaaaat	73	GL192396.1	-	1233423	1233501	Novel-miR-325-5p	AAGTTGCATGAGGATTTGAC	20	3	0	0	0	0	0	0	5.58993	0	0	0	0	0	0
326	Novel-mir-326	nncattgtcccctagcgccgcccggacaccgcgcaggcagccggcaCCATGAAGATCTGGACTTCAGAGcacgtctttgagtaagtttggggcgtgggacgggtcggcggggcgtacagggtaagtgcagagtgggcgggcagttcg	141	GL192436.1	+	971871	972017	Novel-miR-326-5p	CCATGAAGATCTGGACTTCAGAG	23	0	0	0	0	0	2	6	0	0	0	0	0	1.79221	4.07823
327	Novel-mir-327	aaAGACATGAATATGAATGCTtattttatgaggttacttatgaaggtatttgtagtcccatgtcagt	61	GL192466.1	-	1111528	1111594	Novel-miR-327-5p	AGACATGAATATGATTGCT	19	3	0	0	0	0	0	0	5.58993	0	0	0	0	0	0
328	Novel-mir-328	atgtctaaccttgtctcccttgccctctccctgccccacgcgattCAGTGGCGATGGATGATGAggatgggaga	68	GL192989.1	-	15148	15221	Novel-miR-328-3p	CAGTGGCGATGGATGATGA	19	0	0	5	0	0	0	0	0	0	9.71319	0	0	0	0
329	Novel-mir-329	aaagggccatccagactctgacggagagctcctgcctcAAGGAGAGTTTCTGGGGCCCCag	55	GL192375.1	-	2242907	2242967	Novel-miR-329-3p	AAGGAGAGTTTCTGGGGACCC	21	0	0	13	0	0	0	0	0	0	25.2543	0	0	0	0
330	Novel-mir-330	gaggggtgggcgtggcggagccacctcctcggcaaACTCTCGGTCTCGCTCACCCatc	52	GL193087.1	-	793993	794050	Novel-miR-330-3p	ACTCTCGGTCTCGCTCACCC	20	0	0	0	0	4	0	4	0	0	0	0	1.99333	0	2.71882
331	Novel-mir-331	ccgtgcagccagagccccaaaggaacagtcgaccttgagcagcctgagtcagggcgcggtcatggtgggctgctgagcggGGGTCGGGCTGCGGCGGCGG	97	GL194039.1	+	6109	6208	Novel-miR-331-3p	GGGTCGGGCGGCGGCGGCGG	20	10	0	0	0	0	0	0	18.6331	0	0	0	0	0	0
332	Novel-mir-332	gaaggacgtgctgcctctgcGGGTCTGTGTGGGCGGGCTGGgagcctcaccccgagcctgcctccaaacccgagactgcaggtcccac	82	GL193100.1	+	226799	226886	Novel-miR-332-5p	GGGTCTGTGTGCGCGGGCTGG	21	0	0	1	0	3	7	6	0	0	1.94264	0	1.495	6.27274	4.07823
333	Novel-mir-333	tcttggtgccacTATGGGGGCTGACTCCTGCtggggtcccggctcccagacaccacgg	56	GL192404.1	-	782063	782120	Novel-miR-333-5p	TATGGGGGCTGACGCCTGC	19	0	0	6	0	0	0	0	0	0	11.6558	0	0	0	0
334	Novel-mir-334	tccttagcagtatctagttaaagttgaatcaagtagaccccattcatgacatgatATCAACAACTGGGATCTGTtaatat	74	GL193238.1	+	616037	616116	Novel-miR-334-3p	ATCAACAACTGAGATCTGT	19	5	0	0	0	0	0	0	9.31654	0	0	0	0	0	0
335	Novel-mir-335	cactttccttttcagattctacccctgatataccaatagtgatgggtgctctgtacccactttgctgccacaggagaGAGAGGACGGAGAAGGGTaagggg	96	GL194155.1	-	240523	240623	Novel-miR-335-3p	GAGAGGACGGAGAAGGTT	18	0	0	7	0	2	0	0	0	0	13.5985	0	0.996664	0	0
336	Novel-mir-336	acagcggcagcctgaatcggtaagaggcAGGGAAAGGAGAAAAGAACCtgtcttgctggttcttcattccttcctctgccacctttctttcatcaagctctgcctt	100	GL192740.1	-	1027751	1027856	Novel-miR-336-5p	AGGGAAAGGCGAAAAGAACC	20	5	32	0	2	7	0	0	9.31654	64.7416	0	1.63228	3.48833	0	0
337	Novel-mir-337	tatctttgatagttttgGTTTTGATATTCTAATAGGTGatgctgacgtgtagccagttttcatttagtaattgatgaactagtgtaattattttcaaagttt	96	GL192403.1	-	498310	498411	Novel-miR-337-5p	GTTTTGACATTCTAATAGGTG	21	3	0	0	0	0	0	0	5.58993	0	0	0	0	0	0
338	Novel-mir-338	tctGTGTGGCTGGAGGTGGTAGAGAGagcaaccaggttcctcagatctgtcgtgacagggtgagttctttcttttcacatcttactacatgaa	92	GL194104.1	+	106689	106781	Novel-miR-338-5p	GTGTGGCTGGAGGTGGTAGAGAG	23	0	1	0	4	0	0	0	0	2.02317	0	3.26457	0	0	0
339	Novel-mir-339	tgAGAAGAAAATGGCTGTATGgataaagaaagacaactgcattttggagtagaatttacccagaccaggggtctccataaagcaatgttcttcgac	90	GL192955.1	-	473758	473853	Novel-miR-339-5p	AGAAGAAAATGGCTGTAAG	19	0	0	0	0	4	0	2	0	0	0	0	1.99333	0	1.35941
340	Novel-mir-340	ttaTTTCTGTGTAATCAGTGGATgaacgcaaatgatgaagaactgacccttctcatttctgataatatagaaagaa	70	GL192571.1	-	1523497	1523572	Novel-miR-340-5p	TTTCTGTATAATCAGTGGAT	20	0	0	5	0	0	0	0	0	0	9.71319	0	0	0	0
341	Novel-mir-341	nnngcgggcgcgtggcggtgcctcccacacagaacagAACGTGGTTGTGGGAGAGCagttagacccagatgtgccggcctg	75	GL194557.1	+	128016	128096	Novel-miR-341-3p	AACGGGGTTGTGGGAGAGC	19	9	43	0	0	1	0	0	16.7698	86.9965	0	0	0.498332	0	0
342	Novel-mir-342	GGTGGGCACCAAGGGCTGCagaaggaagaggcagctccgagtgcgttggccagggtgctcaag	59	GL192612.1	-	1324754	1324816	Novel-miR-342-5p	GGTGGGCAACAAGGGCTGC	19	0	3	0	0	0	0	0	0	6.06952	0	0	0	0	0
343	Novel-mir-343	caataagGGTGTGGGGGCGGGGAGGAattcagtttggaatcactaatccactcatgccgcttccttagcccttaatc	71	GL192920.1	-	863293	863369	Novel-miR-343-5p	GGTGTGGGGGCGGGGAGGC	19	0	6	1	6	2	1	1	0	12.139	1.94264	4.89685	0.996664	0.896105	0.679704
344	Novel-mir-344	cagccggggcctcatcgttgtctgggacctgcggggcagccgcgtgctctgccatttcctcagcagccaggtaggccatgCCGGGGACAGTGGCAGGTGccacgcggctctcccagacccccgtctcccacacaccctgtgctgaga	144	GL192703.1	+	769265	769411	Novel-miR-344-3p	CCGGGGACAGTGCCAGGTG	19	0	0	0	0	4	3	5	0	0	0	0	1.99333	2.68832	3.39852
345	Novel-mir-345	cttgcacttctgggccctgagaacccccagtgcactggctgggaagcatgtaggggGTGAGGGCTCAGGATCTGCTTg	72	GL193075.1	-	668194	668271	Novel-miR-345-3p	GTGAGGCCTCAGGATCTGCTT	21	5	0	24	16	0	4	4	9.31654	0	46.6233	13.0583	0	3.58442	2.71882
346	Novel-mir-346	gaagccttaGGCTCGGCGAGGCCTTCGGggccctccgcgcgttgtcgagaccgacggccgg	55	GL192884.1	-	109816	109876	Novel-miR-346-5p	GGCTCGGTGAGGCCTTCGG	19	0	7	0	0	0	0	0	0	14.1622	0	0	0	0	0
347	Novel-mir-347	gatgcggtcaCGTGGGGCGGCGGGCTGCGcaggggatcccggcggcggggtctggcgggcagtgctgttccagccgcctt	74	GL193760.1	+	196597	196676	Novel-miR-347-5p	CGTGGGGCGGCGGGCGGCG	19	5	11	0	0	1	0	0	9.31654	22.2549	0	0	0.498332	0	0
348	Novel-mir-348	tactctttatggcagggctattTTTTCCTTTTTAATTATGGCCtcagggtcaattaaatgcaaaagctgcctctgtcggcaaggaaca	82	GL193223.1	+	774073	774160	Novel-miR-348-5p	TTTTCCTTTTTAGTTATGGCC	21	0	0	0	8	0	0	0	0	0	0	6.52914	0	0	0
349	Novel-mir-349	catactcccagacatgtccaccatgacgcccaaggccaggggagTCATGGAAGACTGCCTGGaggtggc	65	GL193075.1	-	340475	340543	Novel-miR-349-3p	TCATGGAAGACTGCCGGG	18	0	5	0	0	0	0	0	0	10.1159	0	0	0	0	0
350	Novel-mir-350	ntactgtggggtgacaaatgagcaatcaatttaatttcactgcactcaacaAGGACGCGCACCAGATGGAaggccacagaaagtgctcagcgccttggaaggggaggggtgggctgtttggggggctgtcaccataacaacaggaa	140	GL192547.1	-	423301	423446	Novel-miR-350-5p	AGGACGCGCACCAGATGGC	19	0	0	0	0	0	0	3	0	0	0	0	0	0	2.03911
351	Novel-mir-351	gactgTATCAGGACGTAGATTTTTAGGaaggaaaaactaaagccgtcttccacttgatacaccc	58	GL192370.1	+	1360624	1360687	Novel-miR-351-5p	TATGAGGACGTAGATTTTTAGG	22	3	0	0	0	0	0	0	5.58993	0	0	0	0	0	0
352	Novel-mir-352	gaatcagtttttccaagttttgagactctgtttgcctctctgcagaagcgAGGAAGGCAAATCATCAGGGCTtgaagggagaactggctgatcc	84	GL192596.1	-	846433	846526	Novel-miR-352-3p	AGGAAGGCAAATCATCAGGGCT	22	0	0	0	0	0	4	0	0	0	0	0	0	3.58442	0
353	Novel-mir-353	ccacccgttccccacattgaggccagtcagcccaaggcccagggcccctgagagGCTGGAGTGGGAAGGGATGGGGcc	72	GL192588.1	-	1654662	1654739	Novel-miR-353-3p	GATGGAGTGGGAAGGGATGGGG	22	5	0	0	0	0	0	0	9.31654	0	0	0	0	0	0
354	Novel-mir-354	gaacttccatctggaactgaagaactagtaaggtgtgtgtgttggGGGTGCGGGGGAGGGCGGGCtgaacacgaaggcatcgctgcattccgcttcacccaagattagtatgcaaaacatcaaacaggtatcgtttatggggagg	141	GL192433.1	-	242591	242735	Novel-miR-354-5p	GGGTGCGGGGGTGGGCGGGC	20	0	0	0	1	9	0	3	0	0	0	0.816142	4.48499	0	2.03911
355	Novel-mir-355	acagtgccttcgtgccactctgccaggcctgggctgcCGCCCCAAGGGCCCGTGCAtgctcggtaccggcaccaa	69	GL193301.1	-	266995	267069	Novel-miR-355-3p	CGCCCCAAGGGCCCGTGCC	19	0	0	7	0	0	0	0	0	0	13.5985	0	0	0	0
356	Novel-mir-356	tTTAATTAGGAATCTCTTACTTTgatgacatctgctttttgtcctctcagtgtcccagcacccattggagtagatctcctgatttaa	81	GL193103.1	+	564008	564094	Novel-miR-356-5p	TTAATTGGGAATCTCTTACTTT	22	0	0	0	6	0	0	0	0	0	0	4.89685	0	0	0
357	Novel-mir-357	ccacccatccgccccgcctccaactcgcccgAGCAGGGTTGGGCTAGACGGGCgcgctctggggga	65	GL193372.1	-	706044	706109	Novel-miR-357-3p	AGCAGGGTTGGGCTAGACGGGC	22	0	0	0	0	3	0	0	0	0	0	0	1.495	0	0
358	Novel-mir-358	gactttcagtgaaaaagaaatagacaggcaagtttttctcagtattggtcccctgaatgggGATCAAAAGGATCAAAACTtttgtataatctttttctatgaagata	101	GL192512.1	+	158565	158671	Novel-miR-358-3p	GATCAAAAGGATGAAAACT	19	5	0	0	0	0	0	0	9.31654	0	0	0	0	0	0
359	Novel-mir-359	aatgaggacttgccaactaaatagggaatcacagtgtgttttgggcccaggATGAGCGCTGGGAAAAACCtattggagtcctcctt	80	GL192834.1	-	124456	124541	Novel-miR-359-3p	ATGAGCGCTGGGAAACACC	19	0	5	0	0	0	0	0	0	10.1159	0	0	0	0	0
360	Novel-mir-360	aatatcctgttactggtagttttaggttttaaagTTTTGAATACTTCCTGCCTGgttttaggatcta	61	GL192573.1	-	370591	370657	Novel-miR-360-3p	TTTTGAATACTTCCTGCCTG	20	4	0	0	0	0	0	0	7.45323	0	0	0	0	0	0
361	Novel-mir-361	ctttctgaggacctgtaggacgaagggctgtcgatccagctctggtaagcatctctctggttgatccCAAAGCTGGCCTGGCCCCTcaccttttcctctcacaccctctagaccc	109	GL192372.1	+	3193381	3193495	Novel-miR-361-3p	CAAAGCTGGCCTGGTCCCT	19	0	0	8	0	0	0	0	0	0	15.5411	0	0	0	0
362	Novel-mir-362	agagcccccagctgtggctgtcctggagacctcagccgtggctatcccagacccagcagctgtggctgtctCTGACCCAGTAGCTTTGGCTGTTCCagacccacctgctgaggctgt	113	GL192682.1	-	717686	717802	Novel-miR-362-3p	CTGACCCAGTAGCTTTGGCTGTTCC	25	0	0	0	0	3	1	0	0	0	0	0	1.495	0.896105	0
363	Novel-mir-363	gcctggtgcttgggcaatgcagagaaatagCAGCTCCTGCTCTGGTCCAttccttgggctcccagagagtggtctcagaggggagcccctccccacctgacagtgaccaggccccacac	113	GL192545.1	-	1541128	1541246	Novel-miR-363-5p	CAGCTCCTGCTCTGGTCCT	19	0	0	0	3	0	1	0	0	0	0	2.44843	0	0.896105	0
364	Novel-mir-364	tgagaccttgatgaccttatggaattagaagatctaggttGAACATCTGGTTTTAAGGTCgtg	57	GL193571.1	+	438223	438285	Novel-miR-364-3p	GAACTTCTGGTTTTAAGGTC	20	0	0	3	0	0	0	0	0	0	5.82792	0	0	0	0
365	Novel-mir-365	tttgtagcaacgtcccgagctcatccatttGTTACTATTCCCGTACCTGtaggacgaatggtgccattccatgtcttttccgtagttacgtc	88	GL192388.1	+	1893735	1893826	Novel-miR-365-5p	GTTAATATTCCCGTACCTG	19	0	12	0	0	0	0	0	0	24.2781	0	0	0	0	0
366	Novel-mir-366	cgggggagcgtgcaggTGTCTGTGGGCTCGGGCTggaggggaggcgctgcagccccccacaggactcacactcgcttccgct	76	GL194842.1	+	119373	119454	Novel-miR-366-5p	TGTCTGTGTGCTCGGGCT	18	0	0	0	2	9	19	17	0	0	0	1.63228	4.48499	17.026	11.555
367	Novel-mir-367	gcagctgacgAGGAAGTTGGTGCGTGGGTCCaatacacaagtgtcttctatcctgagtacagtatttctttaaggtaaa	73	GL192340.1	+	1795355	1795433	Novel-miR-367-5p	AGGAAGTTGGTGCGTGGGTCC	21	0	0	0	0	0	4	0	0	0	0	0	0	3.58442	0
368	Novel-mir-368	gCCTGACGGCCTCCTGGGGGCtatccctaacttaggtcagccccgagggtcccttccca	52	GL195132.1	+	34321	34379	Novel-miR-368-5p	CCTGACCGCCTCCTGGGGGC	20	0	0	0	8	0	4	2	0	0	0	6.52914	0	3.58442	1.35941
369	Novel-mir-369	ccctcCGGCTCCCCACGCTCTTCTgtgcctggaacttggaccccaaacacccatgagttccattctggcaaccagaggaactggaggcctgaaaa	89	GL194628.1	+	164640	164734	Novel-miR-369-5p	CGGCTCCCCACGCTCTCCT	19	0	0	0	4	0	0	0	0	0	0	3.26457	0	0	0
370	Novel-mir-370	ggcggaggggtctgcagcttgccgttcagttggttttcgtttCTGAATCCTTGTAAGCTGCAtgatccctcctga	69	GL192386.1	+	2947241	2947315	Novel-miR-370-3p	CTGAATCCTTGGAAGCTGCA	20	0	0	0	0	10	5	2	0	0	0	0	4.98332	4.48053	1.35941
371	Novel-mir-371	cttcgtgctcttcaggctgttttgtcttccccaaaGATTCTACAGTCCGAAGAaatgcca	54	GL194371.1	+	124441	124500	Novel-miR-371-3p	GATTCTACAGTCCGACGA	18	4	2	4	7	0	1	1	7.45323	4.04635	7.77056	5.713	0	0.896105	0.679704
372	Novel-mir-372	GTCAAGCAGGGTTTTAGGAGgtagtcatgagctggaccttaaagacatctccaagatcttgctcaa	59	GL192635.1	+	1621885	1621950	Novel-miR-372-5p	GTCAAGCAGGGTTTTAGGAG	20	0	0	0	0	3	0	0	0	0	0	0	1.495	0	0
373	Novel-mir-373	gtttggagtggggtggGGGGGCGGCGGGGCAGTGGgagggcaggagatggcgttcagcatcgcctttgcttctgagtaccgaccactcctctacctgcccctttgctcccagcca	112	GL192579.1	-	1412120	1412234	Novel-miR-373-5p	GGGGGCGGCGGGGCCGTGG	19	0	3	0	0	0	0	0	0	6.06952	0	0	0	0	0
374	Novel-mir-374	cttgccgaggtATCGATCACTCGGTGCTCGTCTgatcagcacggagtgcctagccgagcgccgagtgatcgatgccgaggccac	78	GL194078.1	-	221074	221157	Novel-miR-374-5p	ATCGATCACTCGGTGCTCGTCT	22	0	0	0	7	1	1	1	0	0	0	5.713	0.498332	0.896105	0.679704
375	Novel-mir-375	caagggagaagtctggtgatgAGGGCTGCGGTTCTGGACCtttccaccttctctcccggggaagggggcgggcactgtggctccgggctcagggtctcaccatc	98	GL193584.1	+	383764	383867	Novel-miR-375-5p	TGGGCTGCGGTTCTGGACC	19	0	5	0	0	0	0	0	0	10.1159	0	0	0	0	0
376	Novel-mir-376	cctgcagaagGCGGTTCTATTTTCTTGGatcgttcacataagataaaagaaccctgctgctac	57	GL193053.1	+	334132	334194	Novel-miR-376-5p	GCGGTTCTATTTTGTTGG	18	0	5	0	0	2	1	3	0	10.1159	0	0	0.996664	0.896105	2.03911
377	Novel-mir-377	GCCGAGGCGCCCCCGCCCCCgggtcgcatcctcccgcctcccgggctgcggtcctgcctccct	57	GL192633.1	-	695541	695603	Novel-miR-377-5p	GACGAGGCGCCCCCGCCCCC	20	1	0	0	0	1	1	3	1.86331	0	0	0	0.498332	0.896105	2.03911
378	Novel-mir-378	aacttttaaaagaaatatatacaagaaagaggcagatatcataacagtagttttgggatgccctgtttctAAATGTTTTCTTTAGAAATG	84	GL192518.1	-	226361	226450	Novel-miR-378-3p	AGATGTTTTCTTTAGAAATG	20	4	0	0	0	0	0	0	7.45323	0	0	0	0	0	0
379	Novel-mir-379	gccggaggaagcgcagcccggtccgttggggtcggctccggctgggccatggagctgttGCCTGAGCCCGCGCCCCGACccgggccccgctgtgttctgcttctctccctg	105	GL192391.1	-	2035285	2035395	Novel-miR-379-3p	GCCTGAGCCCGCGCCCCGAC	20	0	4	0	0	0	0	0	0	8.0927	0	0	0	0	0
380	Novel-mir-380	gctgactatgcctccccgcatcccctagggcattggtgtaaagctggagacccACTGCCCCAGGTGCTGCTGGGAgttgtagtctga	81	GL193146.1	-	416165	416251	Novel-miR-380-3p	ACTGCCCCAGGTGCTGCTGGTA	22	0	2	0	4	3	7	9	0	4.04635	0	3.26457	1.495	6.27274	6.11734
381	Novel-mir-381	gtTAAGTTCTTTGGTCTCAGATctcttctctaagttaggtgagggaccaataaactttta	54	GL193269.1	-	52709	52768	Novel-miR-381-5p	TGAGTTCTTTGGTCTCAGAT	20	0	0	7	0	0	0	0	0	0	13.5985	0	0	0	0
382	Novel-mir-382	TTATGGTGGATGTTTGGCTGCATtgcctttcagcatgttttggtttgacagacaccannn	54	GL192599.1	+	193136	193195	Novel-miR-382-5p	TTATGGTGGATGTTTGGCTGCAT	23	4	0	0	0	3	2	0	7.45323	0	0	0	1.495	1.79221	0
383	Novel-mir-383	atattctagaactttattctgttctcctttagacaagtttggctttgtttggtttAATGGTTGGCTCTGAGGACtgaacaggataatgttatacaggacta	95	GL192408.1	+	2874924	2875024	Novel-miR-383-3p	AATGATTGGCTCTGAGGAC	19	0	8.5	0	1	1.5	0	0	0	17.197	0	0.816142	0.747498	0	0
384	Novel-mir-384	ccctgccgcctccccaaaacacagcacgttgcacaggggcccagagctcttgtctgagcagcatgttcagggtttgaaggGGGTGGTGGTTAGGGGCA	95	GL192406.1	-	74669	74766	Novel-miR-384-3p	GGGTGGTGGTTAGGGGCT	18	0	5	0	0	2	0	0	0	10.1159	0	0	0.996664	0	0
385	Novel-mir-385	cttgtgtacaaagcaatcagcttagcccctctgtctatgaggagTCTGCTGGCTTTGTGCACTca	59	GL194008.1	-	191776	191840	Novel-miR-385-3p	TCTGCTCGCTTTGTGCACT	19	3	0	0	0	0	0	0	5.58993	0	0	0	0	0	0
386	Novel-mir-386	aGCCTGTCTGAGCTTCGTTTgactgacttcataaattctttaggatctcaggttttatggttttataaacaaaatggcttaggaagact	83	GL192379.1	-	1136442	1136530	Novel-miR-386-5p	GCCTGTCTGAGCTTCGCTT	19	16	47	29	22	69	56	55	29.8129	95.0892	56.3365	17.9551	34.3849	50.1819	37.3837
387	Novel-mir-387	nnngggCCGCCCCTCGCCGCCGGGGCgcttcgcgggctggtctttgtctcccgaagctcggcccctgacatctctccgggcggcgtgcggttcgtt	90	GL192699.1	-	1099591	1099686	Novel-miR-387-5p	CCGCCCCTCGCCGCCGCGGC	20	6	4	3	9	9	1	6	11.1799	8.0927	5.82792	7.34528	4.48499	0.896105	4.07823
388	Novel-mir-388	gaCCTCTCTGGGGACAGTGCCaccatcactccccctgctggagaaccgagtcaaagttctcttactggaggggcagtgtcacaggaaggcaacccagtgag	98	GL192378.1	-	3055100	3055200	Novel-miR-388-5p	CCTCTCCGGGGACAGTGCC	19	0	0	0	0	3	0	1	0	0	0	0	1.495	0	0.679704
389	Novel-mir-389	acttgggggtgtgggcctgctcTCCCCCGTCTTCCCCAGCCtggtcccaataccccgttgcctggagaccttgggcaggagtggccgtgctccgcccccacac	97	GL192392.1	+	2718669	2718771	Novel-miR-389-5p	TCCCCCGTCTTCCCCCGCC	19	160	194	78	109	773	427	409	298.129	392.496	151.526	88.9595	385.211	382.637	277.999
390	Novel-mir-390	gaGGAGGCCCTGTTGGTGCTccctgccctccacggcggcggccaggctgcagctgcaggagggagcccgtatttggcctcagg	77	GL193307.1	+	723664	723746	Novel-miR-390-5p	GGAGGCCCTGTTGGTTCT	18	0	0	8	0	0	0	0	0	0	15.5411	0	0	0	0
391	Novel-mir-391	tttaaatgtgtaatggcgtagctgtgctagattggttctgttataGAAAGCCTTTCAAGCAGTGttaacatttcatgttttat	77	GL192883.1	+	1102162	1102244	Novel-miR-391-3p	GAAAGCCTTTCAAGCAGTG	19	0	0	0	0	13	3	4	0	0	0	0	6.47832	2.68832	2.71882
392	Novel-mir-392	ggttgagttcacgctgggctgcgtccacaggcacagccagtttgagcattttaactgaattgCCAAACCAGTTGTGCCTGTAGAcactaccttcacctgcaactcaagg	105	GL192363.1	-	2589727	2589835	Novel-miR-392-3p	CCAAACCAGTTGTGCCTGTAGT	22	0	0	5	0	4	4	4	0	0	9.71319	0	1.99333	3.58442	2.71882
393	Novel-mir-393	acaggaaacggtggagccgacggcgggcagCGGCGCGGCCGCACCTGGcatgtgcgcagatccactggtcgatgatggccacgccgccgtccctgtacagctccagctcctcccac	110	GL192647.1	-	1261360	1261475	Novel-miR-393-5p	CGGCGCGGCCGCACCCGG	18	0	0	0	0	0	4	1	0	0	0	0	0	3.58442	0.679704
394	Novel-mir-394	tctcccAAAGTGCAGCACAGGCAGGGCctcggggccccgggtctgtgttccgctgtgggcgg	60	GL193398.1	-	532227	532288	Novel-miR-394-5p	AAAGTGCAGCACAGGCAGGGC	21	0	0	0	0	3	0	0	0	0	0	0	1.495	0	0
395	Novel-mir-395	tgcttcagagcagggcaaataatttaaatgacattgattttcaTTTATTTGCCCTGCTCTGGATtc	60	GL192469.1	-	530428	530493	Novel-miR-395-3p	TTTATTTGCCCTGCTCTGGAT	21	0	0	0	4	0	0	0	0	0	0	3.26457	0	0	0
396	Novel-mir-396	acggagccagtcccttcatcaccaacagagctgtgagacaGGTGGGGGTGTCTGGACTtnnn	56	GL192635.1	-	1184462	1184523	Novel-miR-396-3p	GGTGGGGGTGTCTGGACT	18	3	0	0	0	0	0	0	5.58993	0	0	0	0	0	0
397	Novel-mir-397	gaaacttcTTCGTGCTGGGACCTCCTccttcctgacttaaggaccatgggtttctcagtcgtca	51	GL193114.1	-	632743	632806	Novel-miR-397-5p	TTCGTGCTGGGACCTGCT	18	0	0	5	0	0	2	0	0	0	9.71319	0	0	1.79221	0
398	Novel-mir-398	ctctgTTGCTTCTTAGTCTCTAAACTctattgcagtgtggccaaaatacttattaaggtaagctcttcattgctaagtaagcaaatggagactttagagcagcaca	101	GL192878.1	-	675521	675626	Novel-miR-398-5p	TTCCTTCTTAGTCTCTAAACT	21	0	0	0	9	0	0	0	0	0	0	7.34528	0	0	0
399	Novel-mir-399	ccagctggctttcatttattcattcgtacacgggccccttcactgcagaggactctggaaccaggcagcttcctCCCGAGAGAGGGGCACGTgataaacagtgactgcttggcagcaggcacg	117	GL192859.1	+	310169	310291	Novel-miR-399-3p	CCCGAGAGAGGGGCCCGT	18	0	10	3	4	1	3	3	0	20.2317	5.82792	3.26457	0.498332	2.68832	2.03911
400	Novel-mir-400	caccctcttgttccccgcccTCTCCTTCCCTTTCACATTtcgaaaataacttggacagggacagtggagtcaaggaagacttggaggcag	84	GL192434.1	-	939483	939572	Novel-miR-400-5p	TCTCCTTCCCTTTCACACT	19	0	0	0	0	0	0	3	0	0	0	0	0	0	2.03911
401	Novel-mir-401	agaatccagagactcggcaggggcagccaaaaacccagagcaggggcggggccagccagcCTCTCGCCGTGTGCTGTGGGTGCt	78	GL192444.1	-	1973783	1973866	Novel-miR-401-3p	CTCTCGCCGTGTGCTGTGGGTGC	23	0	0	0	0	0	0	5	0	0	0	0	0	0	3.39852
402	Novel-mir-402	ataccagagctttcctgcacactcaacattataatcccaAAGTAGAAGGTGGGGAAAGGttggagg	60	GL193812.1	+	129985	130050	Novel-miR-402-3p	AAGTAGAAGGTAGGGAAAGG	20	0	0	4	0	0	0	0	0	0	7.77056	0	0	0	0
403	Novel-mir-403	gcttgtttggatataatgtattactagcattatgattctcatcatGCAGGAATACAATATAAATagaacacac	67	GL192906.1	-	851588	851660	Novel-miR-403-3p	GCAGGAATACAATGTAAAT	19	4	0	0	0	0	0	0	7.45323	0	0	0	0	0	0
404	Novel-mir-404	ccgcccggtccccccagcctcgtctgaaacccggaagcgcgccccctcctcgccgacgaccgtgggcggcgcatgctccgTGCGAGGGGGCGGGGCAGGgctcccgccggaagcattctctcccaggcggcttttccttcctgtgtgaggcaggctgagggct	99	GL192388.1	-	1574453	1574615	Novel-miR-404-3p	CGCGAGGGGGCGGGGCAGG	19	0	7	0	1	0	6	3	0	14.1622	0	0.816142	0	5.37663	2.03911
405	Novel-mir-405	ggatcccTCTGTCAGCAGCGTCTGAGgtgtgactgcccagggagcctttgatggcgggaagc	56	GL194330.1	-	134192	134253	Novel-miR-405-5p	TCTGTTAGCAGCGTCTGAG	19	3	0	0	0	0	0	0	5.58993	0	0	0	0	0	0
406	Novel-mir-406	ccGGCGATTCCTCCTCCGGGCtgggcgaggctcccagcggcgggggggagcagctta	53	GL192799.1	-	857126	857182	Novel-miR-406-5p	GGCGATTCCTCCACCGGGC	19	0	0	8	0	0	0	0	0	0	15.5411	0	0	0	0
407	Novel-mir-407	aaggtttttggatgacagatggcagtcaactcACGGCTGTCTCTCCAGTCagagacatg	53	GL194093.1	-	11738	11796	Novel-miR-407-3p	ACGGCTGTCTCTCCAGCC	18	0	10	0	0	0	1	0	0	20.2317	0	0	0	0.896105	0
408	Novel-mir-408	ccccagctcccggtttcagacttgttcgggtgtgtgctcagaactctcagtttcagTCTGGTTTCGCCGCTGCTA	69	GL197172.1	+	238	312	Novel-miR-408-3p	TATGGTTTCGCCGCTGCTA	19	4	0	0	0	0	0	0	7.45323	0	0	0	0	0	0
409	Novel-mir-409	cggagtttggagccagcagtagggggtgggAAGAGAAGACGGATGATGTCacagggtagtcagtctcctacttctgaactccttgaagttggcttctgactgtc	98	GL192340.1	+	831950	832053	Novel-miR-409-5p	AAGAGAAGAAGGATGATGTC	20	3	0	0	0	0	0	0	5.58993	0	0	0	0	0	0
410	Novel-mir-410	tgccctggaatgggagggcccaTGAGCTGGAACAGGAGAGGAtggagaaagtgaaagccacatcctgcagccctggtcctgccagatgccgatccctttccaggacg	101	GL192415.1	-	2789736	2789842	Novel-miR-410-5p	TGAGCTGGAACAGGAGAGAA	20	0	0	0	0	3	0	0	0	0	0	0	1.495	0	0
411	Novel-mir-411	gccgctgagccccaccCTCCCTCTGTGGGTCGGCTCCgatcctgccccagggggagagtgggcaagcctc	64	GL192618.1	+	257158	257227	Novel-miR-411-5p	CTCCCTCTGTGGGTCGGCTCC	21	0	0	0	0	0	3	0	0	0	0	0	0	2.68832	0
412	Novel-mir-412	aaaattagccTCAGTCAGGGCTGGAAGTTcagatgctggtttcgggttttctgctctgatttcataggcgaaatgca	62	GL193376.1	-	541362	541438	Novel-miR-412-5p	TCAGTCAGGGCTGGATGTT	19	3	0	0	0	0	0	0	5.58993	0	0	0	0	0	0
413	Novel-mir-413	gctggccagGCGGCTGGGCGAGGCGCTgcggccgcggagctctcctagcacctggtcccg	54	GL192492.1	-	1088349	1088408	Novel-miR-413-5p	GCGGCTGGGCGAGGCGCC	18	0	0	0	0	3	2	9	0	0	0	0	1.495	1.79221	6.11734
414	Novel-mir-414	ccctctgggtgggtgtggccAGCTGCTCTGACTTCCTGCCTgatgcccacaccctggcctctaggctagaaggagggtgaggctggccgccctccagactg	95	GL193014.1	-	499865	499965	Novel-miR-414-5p	AGCTGCTCTGACTTCTTGCCT	21	0	0	0	0	26	196	318	0	0	0	0	12.9566	175.637	216.146
415	Novel-mir-415	ggggagagatgtcaattacgacaggctggatcaatatggtaTCAAGGACAGGGTTTGAAAACAaggctttgtgtatttgtttcaacctcttggtccttattaccatgtctgagaacctctattcattgatatttctcaga	134	GL192981.1	+	196056	196195	Novel-miR-415-5p	TCAAGGACAGGGTTTGAAAACA	22	0	0	4	0	3	5	1	0	0	7.77056	0	1.495	4.48053	0.679704
416	Novel-mir-416	tgacttccaagatgtttcttctaggtttaagatgttaagttcatgctCTTTGGACACTCATCTACCTTgaagacggatgaaggaaaacaaagtggggagggg	96	GL192750.1	+	711479	711580	Novel-miR-416-3p	CTTTGGTCACTCATCTACCTT	21	0	0	0	0	0	1	3	0	0	0	0	0	0.896105	2.03911
417	Novel-mir-417	gtTGGGGTGGGCGGGGGACCgcggcgacaggtgcaggattcaggagagcccgaagccgtgaccctctgagcgctcttga	73	GL192767.1	-	852027	852105	Novel-miR-417-5p	TGGGGTCGGCGGGGGACC	18	10	77	32	13	45	22	26	18.6331	155.784	62.1644	10.6099	22.4249	19.7143	17.6723
418	Novel-mir-418	tttaaaaagcagatttggtatttaAATTTGGTATTTGGCAGGTGACttcgggagttaaatttttgcttttagtctcctcttcggagctccccttcccaacccccatttttgtagatgctgcttttt	123	GL192634.1	-	696763	696888	Novel-miR-418-5p	AATTTGGTATTTGGCAGGTGAC	22	0	0	0	0	5	0	1	0	0	0	0	2.49166	0	0.679704
419	Novel-mir-419	atctcagatcaaatagtatttttgtgcggattacatccctgtgccgagcagcaatagaaCCAATACTATGAGGTTTGaatg	75	GL192564.1	+	340319	340399	Novel-miR-419-3p	CCAATACTATGAGGTTTG	18	3	0	0	0	0	0	0	5.58993	0	0	0	0	0	0
420	Novel-mir-420	atgcgagacatgataattggggatgtagcaggcaCCAGGTGGCTCTTGCTCTTagggaccaagcctctgccacctgtattcaatacgtactagaagcttctgtcttgaaa	104	GL193357.1	+	118224	118333	Novel-miR-420-5p	CCTGGTGGCTCTTGCTCTT	19	0	0	0	0	0	3	0	0	0	0	0	0	2.68832	0
421	Novel-mir-421	aattccagctgcACCCGCGTGGCGTGGCGTGgcggcnnnnnnnnnnnnnnnnnccggcgccgggtgcgcccgcggaggtaaaggccggaggg	88	GL193207.1	-	95707	95798	Novel-miR-421-5p	TCCCGCGTGGCGTGGCGTG	19	16	3	5	14.5	99.5	55	74.5	29.8129	6.06952	9.71319	11.8341	49.5841	49.2858	50.638
422	Novel-mir-422	cccaccaagaagaagtttccccagagtcccttcactttcattccttccctggtttaGAGTGTATTGGTCTTTGTACAatttttggttgt	83	GL193077.1	+	429396	429484	Novel-miR-422-3p	GAGTGTATTGGACTTTGTACA	21	5	0	0	0	0	0	0	9.31654	0	0	0	0	0	0
423	Novel-mir-423	ccttgaccctcacctgccttcctcttcctccgtcctagtaaaactaaacagGAGATAGAAAGAGGAAGGGACGtggaggtcatgc	79	GL193243.1	+	639570	639654	Novel-miR-423-3p	GAGATAGAAAGAGGAAGGGACT	22	0	0	0	5	0	5	4	0	0	0	4.08071	0	4.48053	2.71882
424	Novel-mir-424	TTGCGGGGGTGGCGGGCGGGGCCcgcggggcaactcggtgaccccctccctcgctctggcccggtcgccgcctcctgg	71	GL193992.1	-	168661	168738	Novel-miR-424-5p	GTGCGGGGGTGGCGGGCGGGGCC	23	0	0	0	0	4	0	0	0	0	0	0	1.99333	0	0
425	Novel-mir-425	tattaccttatttgaacaagttttcctttattgagtaccaaaccatgtaatggtaacttggactttaataAAAGGGAAATGAGTTTGAACTgaaattaggtattg	99	GL192984.1	+	143163	143267	Novel-miR-425-3p	AAAGGGAAATGAGTTTGAACT	21	2	3	0	0	1	13	5	3.72662	6.06952	0	0	0.498332	11.6494	3.39852
426	Novel-mir-426	ccattagcaagtgtgtgctcattgctgacaaatttgagataattcccgtcagccatggtctcatCATTGTCGGATGGGCCATtggaagttgagtg	89	GL192420.1	+	481827	481921	Novel-miR-426-3p	CATTGTCGGATGGGCCAT	18	3	0	0	0	0	0	0	5.58993	0	0	0	0	0	0
427	Novel-mir-427	tccgcgtcccTCCCTGGGCCGGGCTGGCAttcttgcctgccccttcccacatggcgctgc	54	GL193446.1	+	216675	216734	Novel-miR-427-5p	TCCCTGGGCCGGGCTGGCA	19	0	0	3	0	0	0	0	0	0	5.82792	0	0	0	0
428	Novel-mir-428	accttctgttacatttacctaacctCCTTGGACGTGGCAGAACCttaacgtattctgtgagctttcatgagccagaagagtaatagaacca	85	GL192935.1	+	620829	620919	Novel-miR-428-5p	CCTTGGACGTGGCAGAACC	19	0	0	0	0	0	3	0	0	0	0	0	0	2.68832	0
429	Novel-mir-429	aacAGAGGGGAGCTGTTCTACTGGCCaggctcagggtgcagggctcctgtcccggagcaggcggaaggacagacccccctctccc	79	GL194224.1	+	286013	286097	Novel-miR-429-5p	AGAGGGGAGCTGTTCTACTGGCC	23	0	4	0	0	0	0	0	0	8.0927	0	0	0	0	0
430	Novel-mir-430	ATTAAGTCTCATGTGAAATCaccaactgcattctgtgcaggagatttcaccctttagactgag	56	GL192918.1	-	901194	901256	Novel-miR-430-5p	ATTAAGTCACATGTGAAATC	20	0	5	0	0	0	0	0	0	10.1159	0	0	0	0	0
431	Novel-mir-431	cgacagatcctctgacctcgcgctacctaggcacgtggcattttgagcggatgctattGGAAAGATCGCGGGGCGGggaagctgaac	81	GL194442.1	+	82975	83061	Novel-miR-431-3p	GGAAAGATCGCTGGGCGG	18	0	3	0	0	0	0	0	0	6.06952	0	0	0	0	0
432	Novel-mir-432	ataTTTTATTATTATGACTGAATtttgcctctcttctcccttcccgctaaaaggcagaaagggttagagtcagctttagtgttaaataaaaaac	88	GL192672.1	-	1515661	1515754	Novel-miR-432-5p	TTTTATTATGATGACTGAAT	20	3	4	0	0	0	0	0	5.58993	8.0927	0	0	0	0	0
433	Novel-mir-433	agagactgtcagacacctgcactgttcagtgagCTCAGGATAGCTGCAGCCcctggtccgacactcagc	65	GL192727.1	-	986676	986744	Novel-miR-433-3p	CTCAGGATAGCTGGAGCC	18	15	15	13	12	1	0	0	27.9496	30.3476	25.2543	9.79371	0.498332	0	0
434	Novel-mir-434	gcgccttccaaAACCCGGCGGCGGATCCGggccggcccggaagtgcccggcgcgggagggagggagg	61	GL193125.1	+	838113	838179	Novel-miR-434-5p	AACCCGGCGGCGGGTCCG	18	1	5	11	4	14	6	6	1.86331	10.1159	21.369	3.26457	6.97665	5.37663	4.07823
435	Novel-mir-435	atGTTCTGGTCCTCTTTATTCctgtctctgagatgggactgaggtataggatgggactgaggactggaaact	66	GL193107.1	+	749010	749081	Novel-miR-435-5p	GTTCTGGACCTCTTTATTC	19	0	0	11	0	0	0	0	0	0	21.369	0	0	0	0
436	Novel-mir-436	ccactgctgatgcgttctaggctccacatgtaggtttcggtactaagcaatcgcGAGGAAACCACCAAGTTGAAcgtaggtaatgtgattagtagaca	92	GL193658.1	+	36298	36395	Novel-miR-436-3p	GAGGAAACCACCAAGCTGAA	20	0	4	0	0	0	0	0	0	8.0927	0	0	0	0	0
437	Novel-mir-437	gttgggAGGGTTGGATTGTTTACCcagtgttaacagcaggagagtttgcagtttgagcctgcctct	60	GL195394.1	+	1993	2058	Novel-miR-437-5p	AGGGTTGGATTGTTCACC	18	0	3	0.5	1	4	13	11	0	6.06952	0.971319	0.816142	1.99333	11.6494	7.47675
438	Novel-mir-438	taaggtgctaCATGAAGGAGGAATTCCCAtattctggcattttgcaaactgaaaaagcaatttctctgacaaatgaagcccaaa	78	GL193304.1	+	139565	139648	Novel-miR-438-5p	CATGAACGAGGAATTCCCA	19	0	0	0	2	3	1	1	0	0	0	1.63228	1.495	0.896105	0.679704
439	Novel-mir-439	taacctgccttctccggggatcgcgttcccagcgggcgcagcgtttcggggcagtgtccCCCGTGGGGCGGCGGGGGCG	72	GL193681.1	-	471139	471217	Novel-miR-439-3p	CCCGTGGGGCGGCGGGGGAG	20	0	0	0	4	2	0	0	0	0	0	3.26457	0.996664	0	0
440	Novel-mir-440	ggagccatgcattcattagtagtacttcattttgtcttctctagctgctttataacttcaaagaaGTGAGGGTTGCTGGAGGTaggaaggatttgacatgcacaggaggacggggcaga	113	GL192472.1	-	1253306	1253424	Novel-miR-440-3p	GTGAGGGTTGCTGGAGGT	18	0	23	0	0	0	0	0	0	46.533	0	0	0	0	0
441	Novel-mir-441	aagctcgaaaggcacatCCTCTGCCACTGTCTCCACTgtgatgtgtattggcagcaggaagttgctggacgggaaa	70	GL193767.1	-	47503	47578	Novel-miR-441-5p	CCTCTGCCGCTGTCTCCACT	20	0	0	0	0	3	0	0	0	0	0	0	1.495	0	0
442	Novel-mir-442	cgacgccgggaaatgcctacatccgggaaacctgcggcggagtgcggcggcggcgacaccgagTGGAAGGCAAAATGGCGGCGG	83	GL192764.1	+	407898	407981	Novel-miR-442-3p	AGGAAGGCAAAATGGCGGCGG	21	0	4	0	0	0	0	0	0	8.0927	0	0	0	0	0
443	Novel-mir-443	tgttttccttggccggtggcttcagtggtccctggccccatgacagcttgcaacatgccgatgatagtgGGTGGGAGGGGCCGCGTGGcctctgcctgggaagggg	100	GL193154.1	-	73474	73579	Novel-miR-443-3p	GGTGGGAGGGGCCGCGCGG	19	1	3	10	4	4	1	0	1.86331	6.06952	19.4264	3.26457	1.99333	0.896105	0
444	Novel-mir-444	cagaacatctaggggtggagaatgagaagaggggtgccgctggCCCCTTCACTTCATGTCCTCctgtggctgtttcc	73	GL192673.1	-	424174	424250	Novel-miR-444-3p	CCCCTTCACTTCCTGTCCTC	20	2	9	10	10	26	37	24	3.72662	18.2086	19.4264	8.16142	12.9566	33.1559	16.3129
445	Novel-mir-445	cttgtgctcagtggtggcgtctccacttcCGGATTCTAAGCTTGTGTCacgcagattcctgtcttgggcagcgtagagtcgggactaacagagcctgctgtcatctgcatttc	107	GL192342.1	+	411250	411362	Novel-miR-445-5p	CGGATTCTAACCTTGTGTC	19	4	6	0	0	0	0	0	7.45323	12.139	0	0	0	0	0
446	Novel-mir-446	gccgctgtttggaagtctgaccggctgccaatttctgtccccagtctgagttagtggtggcagtggtggattgtctcaggTATCCACCCGCTTCCACCACAGtccatcctttagcggttacaggagtagctggtccttttacagcatt	142	GL193039.1	+	958226	958373	Novel-miR-446-3p	TATCCACCCGCTTCCACCACAG	22	0	0	0	0	3	0	0	0	0	0	0	1.495	0	0
447	Novel-mir-447	gaactcacaccgcagcggattcccgggccgccgcggacgccggggaagatccgcgccgtcgcaaagaccgggctGGGAGGGGGCGCGCGGTGGaaggca	93	GL192872.1	+	1005140	1005238	Novel-miR-447-3p	GGGAGGGGCCGCGCGGTGG	19	11	26	7	15	27	20	14	20.4964	52.6025	13.5985	12.2421	13.455	17.9221	9.51586
448	Novel-mir-448	gagagagAGAGCGATGTTTATTATTGTtagataatcagcgatgatgacataatctttctgaa	56	GL193236.1	-	112041	112102	Novel-miR-448-5p	AGATCGATGTTTATTATTGT	20	3	0	0	0	0	0	0	5.58993	0	0	0	0	0	0
449	Novel-mir-449	aaacagcctttgagaaatctgttcctctccattgcctagttaaaaaaatattttcagggggtgggggaacggcGTTTTGTAAAAGGAGCTGGca	88	GL192992.1	+	754545	754638	Novel-miR-449-3p	GTTTTGTATAAGGAGCTGG	19	0	0	7	0	0	0	0	0	0	13.5985	0	0	0	0
450	Novel-mir-450	nnngttcattaaaccaacatctctgatttatagggcaaaatccccagaGTTGGGGGTGTAGGACTGAataag	66	GL192813.1	+	1337796	1337867	Novel-miR-450-3p	GTTGGGGTTGTAGGACTGA	19	0	7	0	0	1	0	0	0	14.1622	0	0	0.498332	0	0
451	Novel-mir-451	gggGCAGGACAAGGCTCGCACTTtcaagtgacgtcacctggggggagtctgtgcctgcatg	55	GL192553.1	-	1520105	1520165	Novel-miR-451-5p	GCAGAACAAGGCTCGCACTT	20	0	0	14	0	0	0	0	0	0	27.1969	0	0	0	0
452	Novel-mir-452	aagggagacaaaCAGGTTCTAAGCCTCTGTCcacttgaacttcctaggattgggagttgaactgaagcttgagacattctgttacagtttccatc	89	GL193762.1	-	166533	166627	Novel-miR-452-5p	CATGTTCTAAGCCTCTGTC	19	0	3	0	0	0	0	0	0	6.06952	0	0	0	0	0
453	Novel-mir-453	atAGAATACCAATGTATAGCTTagaaataaaactttgaatatttcaagaatagagataagtctaatttttaaatgctgtatatatggctttcact	89	GL193275.1	-	186146	186240	Novel-miR-453-5p	AGAATACCAATGTATAGCTT	20	0	0	3	0	0	0	0	0	0	5.82792	0	0	0	0
454	Novel-mir-454	gGAGTCCCGCGTGGCGTGGCcttgtgacaccgtcatttcgcgtgccgttggggcacgtctggagggacata	65	GL194365.1	+	234512	234582	Novel-miR-454-5p	GCGTCCCGCGTGGCGTGGC	19	5	0	0	11.5	49.5	64	107.5	9.31654	0	0	9.38564	24.6674	57.3507	73.0682
455	Novel-mir-455	gggagacagcgcagtttgaatcgcggtgcgacgaaggagtaGGCGGTGGGATCTCGCTGGCTGTCtgac	63	GL193733.1	+	34726	34794	Novel-miR-455-3p	GGCGGTGGGATCTCGCTGGCTGTC	24	0	0	0	0	0	3	1	0	0	0	0	0	2.68832	0.679704
456	Novel-mir-456	gtggtttgtcagccccttaacattgctttagcttagttggcgtgtgtgaggatgaattatgagagttaaaagcttccaaaCCTCTGGCATGCTGGAACAgttccccgaatgtgggtctgttgcaaactgctgt	130	GL192757.1	-	41826	41958	Novel-miR-456-3p	CCTCTGGCATGTTGGAACA	19	88	352	245	31	122	209	316	163.971	712.157	475.946	25.3004	60.7965	187.286	214.787
457	Novel-mir-457	taagtctcaagggctgggattatcaggcttagttcggtagctagttccattatggttcatTATCTGTGACTGGCTGTCTCaggagacctgcaacgccctgctcagacatt	104	GL192525.1	+	355425	355534	Novel-miR-457-3p	TATCTGTGAGTGGCTGTCTC	20	3	0	0	0	0	0	0	5.58993	0	0	0	0	0	0
458	Novel-mir-458	agggAGTCCCTCTATCCCCACCCtctggaaactcccaaagctttcctagatgtatccagaatggaggtggggagaggggtttagg	79	GL192504.1	-	1364330	1364414	Novel-miR-458-5p	AGTCCCTCTATCCCCACCA	19	2	12	1	0	0	0	0	3.72662	24.2781	1.94264	0	0	0	0
459	Novel-mir-459	ctagtagatgactggctattcccttgaccagccttaacaattcctgCAAGGGACCAAGGGAATCCaggattctatatc	72	GL212594.1	+	81	158	Novel-miR-459-3p	CAAGGGACCAAGGGAATCC	19	0	0	0	3	0	3	0	0	0	0	2.44843	0	2.68832	0
460	Novel-mir-460	ctggtagaaAATATAGTAGTGATGTCCTtagaaatcctagtggatgaaagaatatgcagcttactattttcttttacaaa	74	GL193155.1	+	802546	802625	Novel-miR-460-5p	AATATAGTAGTGATGTCCT	19	0	0	0	5	0	0	0	0	0	0	4.08071	0	0	0
461	Novel-mir-461	catGGGCCTTCCCGTGGATCCcctcactctctttgtgggtgaggagaggggtgccgagggaccttct	61	GL193134.1	+	621731	621797	Novel-miR-461-5p	GGGCCTTCCCGTGGATCG	18	0	0	0	1	7	2	4.5	0	0	0	0.816142	3.48833	1.79221	3.05867
462	Novel-mir-462	gcttgccacgtgtctgttacctctttcccctgggaagggggCAGGGGGCAGGGAGGTGACCCcatgtggcagaa	70	GL198097.1	-	1018	1091	Novel-miR-462-3p	CAGGGGGCAGGGAGGTGACTC	21	0	0	0	0	8	1	2	0	0	0	0	3.98666	0.896105	1.35941
463	Novel-mir-463	aagggatgcggcggccagcgtgcccctgggagtgaggtTCGTTCCCGTGGGCAGCTCtgagcaccagg	62	GL193724.1	+	363649	363716	Novel-miR-463-3p	ACGTTCCCGTGGGCAGCTC	19	0	0	4	0	0	0	0	0	0	7.77056	0	0	0	0
464	Novel-mir-464	acggggacccggggcgggctgcaaagtgcccggctttCAGCCACCCCCAGGTCCTGGGC	52	GL193092.1	-	873863	873921	Novel-miR-464-3p	CAGCCACCCCCAGGTCCTGGGC	22	3	0	0	0	0	0	0	5.58993	0	0	0	0	0	0
465	Novel-mir-465	ttccatcccagtcaagagtctccataaaaacccagatttctactttccctggaAAAATGGAAAGTTCTTGGCTCGGgtgnnn	76	GL192354.1	+	1842488	1842569	Novel-miR-465-3p	AAAATGGAAAGTTCTTGGCTCGG	23	0	0	0	0	0	0	3	0	0	0	0	0	0	2.03911
466	Novel-mir-466	agccctgcgatccagccgccacccCCTGCGCCCCGCCGTCCCCaccccgggccccggtctgcgcgccccgggcggctgcaggaaa	79	GL192671.1	+	1400436	1400520	Novel-miR-466-5p	CCTGCGCCCCTCCGTCCCC	19	0	4	1	5	43	23	11	0	8.0927	1.94264	4.08071	21.4283	20.6104	7.47675
467	Novel-mir-467	gcgcaGCAGCGGGCAGCTGAATCCCgagtcccaggcccggctgcggagccggggagcccgcggccggggagggccggggagcacctcccgcgctgaaa	92	GL225103.1	-	181	278	Novel-miR-467-5p	GCAGCGGGCAGCTGAATCCC	20	0	3	0	0	0	0	0	0	6.06952	0	0	0	0	0
468	Novel-mir-468	tcaAGGCAAGAACTCCGGGACCCgcgagcccccagccctctcggaagtttgcctcca	51	GL192819.1	-	767425	767481	Novel-miR-468-5p	AGGGAAGAACTCCGGGACCC	20	0	0	0	4	0	1	1	0	0	0	3.26457	0	0.896105	0.679704
469	Novel-mir-469	tgctccactcaaccttgacctagtccttctcccaggatgaaaGGAGATGAGGTGTGGAAAG	55	GL192492.1	+	397754	397814	Novel-miR-469-3p	GGAGATGAGGTGTGGATAG	19	0	6	0	0	0	0	0	0	12.139	0	0	0	0	0
470	Novel-mir-470	agcaagcagaggttttatttaaagatcagatgcttcggggcATCAGGATTTTAAGAGATggaattgctgctttat	69	GL192740.1	-	1363768	1363842	Novel-miR-470-3p	ATCAGGATTTTAAGAGAT	18	3	0	0	0	0	0	0	5.58993	0	0	0	0	0	0
471	Novel-mir-471	caaggttgaTGGCCAGGTTGAAGGTGAGcccaacatccacccgactttcctccctcttgccatctaccatc	65	GL192525.1	-	1948914	1948984	Novel-miR-471-5p	TGGCCAGGTTGAAGGTGCG	19	0	6	0	0	0	0	0	0	12.139	0	0	0	0	0
472	Novel-mir-472	gcCAGTGAGACGGTGGTGGAaaatggagactggccagttattttattcctccaaactgtataaatagcaggtgtctcaggctccactaaaccttcactt	95	GL192376.1	+	78675	78773	Novel-miR-472-5p	CAGTGAGACGGTGGGGGA	18	10	0	0	0	0	0	0	18.6331	0	0	0	0	0	0
473	Novel-mir-473	aatccTGAGGCCTCTGGGACTCTTtgctccagtagagctctacggggtcctgcagactcagatgggacttcaggtca	71	GL192349.1	+	4456718	4456794	Novel-miR-473-5p	TGAGGCCTCTGGGACTCCT	19	0	0	8	0	0	0	0	0	0	15.5411	0	0	0	0
474	Novel-mir-474	gagctatcttagagaaaaagaatcagactgataatacggtggtATTCTGTAATCTTCTGCCTctatttccctaaaatggnnn	76	GL193199.1	-	75845	75926	Novel-miR-474-3p	ATCCTGTAATCTTCTGCCT	19	0	7	0	0	0	0	0	0	14.1622	0	0	0	0	0
475	Novel-mir-475	agaccctcttctttactctcaccatcctaagctaacctagggaagccactgaactgaggaagagagcaaggGATGAGAGGACAGAGAAGggaaagggagg	94	GL192494.1	-	1933317	1933416	Novel-miR-475-3p	GATGAGAGGACGGAGAAG	18	2	23	0	0	27	0	0	3.72662	46.533	0	0	13.455	0	0
476	Novel-mir-476	tagctttccagattcaaagcctgcacgtcattcatgtaTACTGTGCTTGCTTCCTGgagagata	58	GL192909.1	+	482398	482461	Novel-miR-476-3p	TACTGTGCTTGCTTCCTG	18	3	0	0	0	0	0	0	5.58993	0	0	0	0	0	0
477	Novel-mir-477	caattggtatcagttctcttttccttccTGCCACTGAAGATCCTGGtgtctccatgggccgctgccccaccaggtgttagcagtattgcaagaacaagttgtatccaaagc	105	GL194054.1	-	307834	307944	Novel-miR-477-5p	CGCCACTGAAGATCCTGG	18	0	0	0	3	0	3	1	0	0	0	2.44843	0	2.68832	0.679704
478	Novel-mir-478	tCCCCTGGCTCCAGTCTCTTCtcaggtcagcacactttgcaacctgcagggacctaagttcaggtat	61	GL192679.1	-	302707	302773	Novel-miR-478-5p	CCCGTGGCTCCAGTCTCTTC	20	0	0	0	0	3	0	0	0	0	0	0	1.495	0	0
479	Novel-mir-479	tcacctccatccgcattccctctgagctcatttggcggccagacatcgtcctgtacaacaagtgagCTCGGGGAGGCCGGCGGGCgggggcgg	91	GL193319.1	-	53905	53997	Novel-miR-479-3p	CTCGGGGAGCCCGGCGGGC	19	4	0	2	2	1	0	1	7.45323	0	3.88528	1.63228	0.498332	0	0.679704
480	Novel-mir-480	tcagtctcaggagcggtgggggtggaaatgtgtgccAGCCACCATCACTCAGGACAGg	52	GL192768.1	-	1334381	1334438	Novel-miR-480-3p	GGCCACCATCACTCAGGACAG	21	3	8	0	8	22	40	31	5.58993	16.1854	0	6.52914	10.9633	35.8442	21.0708
481	Novel-mir-481	tgctctgTTAGGATGAGTGTTTATTGTGTtatgaaatctgattataacactgaacattcttccccccaggatt	67	GL192522.1	-	1059406	1059478	Novel-miR-481-5p	TTAGGATGAGTGTTTATTGTGT	22	3	0	0	0	0	0	3	5.58993	0	0	0	0	0	2.03911
482	Novel-mir-482	ccagggtcaggcgtcagatgggacgggggttaagggagtgaggcccctacttgcaggagagggaAGGCTTTGGGCGGTGGGACcccacatcgttccgtgcctctgttcctttaacacgtgggcctaga	122	GL192733.1	-	1072561	1072688	Novel-miR-482-3p	AGGCCTTGGGCGGTGGGAC	19	2	3	0	0	0	0	0	3.72662	6.06952	0	0	0	0	0
483	Novel-mir-483	acaagggcggggctaggggcggggcctccggctgagctgccacgCCCCCCACGCCCGGGGCCCCCaccctcac	67	GL192338.1	-	2873013	2873085	Novel-miR-483-3p	CCCCCCACGCCCGGGGCACCC	21	17	4	3	36	135	191	215	31.6762	8.0927	5.82792	29.3811	67.2748	171.156	146.136
484	Novel-mir-484	ctacagaatccttctctttcctaaggcactttgcattgtagaatgttcctggatgttcatatctagtgttTGAAGGGGAGGAGGGATTgaaactggtc	92	GL192677.1	-	441067	441164	Novel-miR-484-3p	TGAAGGGGAGGAGGGATT	18	0	3	0	0	0	0	0	0	6.06952	0	0	0	0	0
485	Novel-mir-485	gcccggtttctccgacgcccgcggcttccgactgtgccccgaggtgaacgccggcggctaaagtccgcgcccgcggcgccCGCTGTGCGGGCTGGAGTTctagttgtcggagcaggcagccggggctggggcaaggcggcggcgacgtcgaggggccggtcggcaga	164	GL192475.1	-	1546744	1546910	Novel-miR-485-3p	CGCTGGGCGGGCTGGAGTT	19	3	0	0	0	0	0	0	5.58993	0	0	0	0	0	0
486	Novel-mir-486	aaaagttatgggaaattgggcaaacaccctggacAGTGTGGGCCTGTTTTCTCTgactgaa	55	GL193333.1	+	94111	94171	Novel-miR-486-3p	AGTGTGGGCCTGTTTTATCT	20	0	0	0	0	9	9	3	0	0	0	0	4.48499	8.06495	2.03911
487	Novel-mir-487	gaaaaggtgccctggcagggAAAGGGGAGTGGGCTGGAgtcctccaccagctccaaacctcttcaccttcatcaccttgca	75	GL192675.1	-	1170498	1170578	Novel-miR-487-5p	AAAGGGGAGAGGGCTGGA	18	0	0	0	0	0	3	0	0	0	0	0	0	2.68832	0
488	Novel-mir-488	ataagctccttgcttcccatttactagtctaccaacagaacttGCTGGACTTGGAGTCAGAAGATttacccccaacaagctatc	78	GL193344.1	+	195042	195125	Novel-miR-488-3p	GCTGGACTTGGAGTCAGAAGGT	22	1	0	0	2	1	3	7	1.86331	0	0	1.63228	0.498332	2.68832	4.75793
489	Novel-mir-489	nccggtcagggttttgtgccacggaacgccgagcgagccgagaggactgaagcacggCCCGTGGGTAGAGATCTGGccaca	75	GL192972.1	-	543127	543207	Novel-miR-489-3p	CCCGTGGGTAGAGATCTGG	19	10	0	0	0	1	0	0	18.6331	0	0	0	0.498332	0	0
490	Novel-mir-490	atttttgtcttatttgtttggaggggccttagggccacagGAAGAGAAGAGACAAGGCTg	53	GL192358.1	-	3551399	3551458	Novel-miR-490-3p	GAAGAGAAGAGTCAAGGCT	19	0	0	12	1	3	14	6	0	0	23.3117	0.816142	1.495	12.5455	4.07823
491	Novel-mir-491	tacgtttacgtttcctaagactgtGGGGAAAAGGAAGGGGCTGaaaggaaaacaaggatctcatcttccaggactctctacattctgggaaggcataacatt	96	GL193778.1	+	295146	295247	Novel-miR-491-5p	GGGGAAAAGGAAGGGGATG	19	3	0	0	0	0	0	0	5.58993	0	0	0	0	0	0
492	Novel-mir-492	ttattctacaaaagtggtggccccgggcgctgggccatcgggcaggcctgagcaaggcgatCAAGCTTGGGCTCCAGGTCtctaacttctcgtcccctgctccttccaccacgctgcaggaaca	118	GL192339.1	-	5281693	5281816	Novel-miR-492-3p	CAAGCTTGGGCTGCAGGTC	19	0	5	6	0	0	0	1	0	10.1159	11.6558	0	0	0	0.679704
493	Novel-mir-493	tctccataggccatctcctgatttctccgccctttgcAGGTGACTGGCCGTTGTGGTtc	53	GL192733.1	-	1532139	1532197	Novel-miR-493-3p	AGGTGACTGGCCGTTGTGGT	20	0	0	0	0	0	0	5	0	0	0	0	0	0	3.39852
494	Novel-mir-494	agaAGAGAGTGAGTTGAAGGAGTctgatattttcttgcagtttccgttttcctgacgctctctgtg	60	GL192340.1	-	3305173	3305238	Novel-miR-494-5p	TGAGAGTGAGTTGAAGGAGT	20	3	0	0	0	0	0	0	5.58993	0	0	0	0	0	0
495	Novel-mir-495	tttgtcctcatgcaaccgggcaggtctcaacacCAGGCTGAGCCAGGCGGGCaagggctaa	55	GL192537.1	-	1967171	1967231	Novel-miR-495-3p	CAGGCTGAGCCAGGCGCGC	19	3	0	0	0	0	0	0	5.58993	0	0	0	0	0	0
496	Novel-mir-496	ctgacatctcgcataatgagcttatcttagccccataaatcagctgaaccacaagttgctacgtgtctgAGTGGGGAGAAGAGAAACTtgaggtgtggtttgtggg	100	GL193604.1	-	160110	160215	Novel-miR-496-3p	AGTGGGGAGAAGAGAAATT	19	0	0	0	0	3	0	0	0	0	0	0	1.495	0	0
497	Novel-mir-497	gaagctgctgagtccagacccctctgccatggctcccaggctgggcaGCTGAGGCATAGCTGGACTTcatggtggtggg	73	GL192420.1	-	2529235	2529313	Novel-miR-497-3p	GCTGAGGCATAGCTGGACTT	20	0	0	0	0	3	0	0	0	0	0	0	1.495	0	0
498	Novel-mir-498	tcttcctcttggctgtttgagggaattactggtagcagtttaccaagggatccctcAGAGTCAGCTCTGAGAGGGGCc	72	GL193081.1	+	667238	667315	Novel-miR-498-3p	AGAGTCACCTCTGAGAGGGGC	21	4	0	0	0	0	0	0	7.45323	0	0	0	0	0	0
499	Novel-mir-499	tggtggacggtgcaggggggctcagacccctcccaccgttcacggggatctCGGCGCCCCTCCGTCCATgc	67	GL194381.1	-	119404	119474	Novel-miR-499-3p	CGGCGCCCCTCCGTCCCT	18	0	0	0	0	3	3	10	0	0	0	0	1.495	2.68832	6.79704
500	Novel-mir-500	aaatcctcttagattttagaggggaatatcctgagctatTCTGAAATCTCAAAAGGActa	54	GL192365.1	-	2006715	2006774	Novel-miR-500-3p	TCTGAAATCTCAAAAGGA	18	0	7	0	0	0	0	0	0	14.1622	0	0	0	0	0
501	Novel-mir-501	atgcacaGGTGATTTTGGATGAACAGgatagcataaggtagtcaccaaaacctcaccttggtggat	66	GL193814.1	-	463902	463967	Novel-miR-501-5p	GGTGATTTTGGATGAACTG	19	6	0	0	0	0	0	0	11.1799	0	0	0	0	0	0
502	Novel-mir-502	ttatgcaTGATGTGATTGTAACTGCTGAgaaataaggatggtgacattcatattcatgcaaca	57	GL193439.1	-	308195	308257	Novel-miR-502-5p	TGATGTGATTGTACCTGCTGA	21	8	0	0	0	0	0	0	14.9065	0	0	0	0	0	0
503	Novel-mir-503	tccccacacacctcctggtcttccggaccccgctatggagaaattaggtcctgagccggagcttcagcggcctcgttaggGGTGCGGCCTGAGGCTCGGAgaagtggggtga	108	GL192363.1	+	949871	949982	Novel-miR-503-3p	GGTGCGGCCTGAGGCTCGGA	20	3	0	5	0	0	0	0	5.58993	0	9.71319	0	0	0	0
504	Novel-mir-504	cAGTGGCCCCCAAACTCTGCCTcagagttcagtctgatttgaaggcagaatttgggtgccaaca	58	GL192838.1	-	501597	501660	Novel-miR-504-5p	AGTGGCCCCCAAACTCTGCCC	21	0	0	0	0	3	1	1	0	0	0	0	1.495	0.896105	0.679704
505	Novel-mir-505	catccttctcctgggctggggttgggcccgaagtagcacatcaccGAGCCCAGGTTGGAGGGCCA	60	GL193155.1	-	715949	716013	Novel-miR-505-3p	GAGCCCAGGTTGGAGAGCCA	20	3	3	0	0	2	0	0	5.58993	6.06952	0	0	0.996664	0	0
506	Novel-mir-506	agttgaggttgtttagggaaatccttttttcagttggtggcgttgGTTTAAAGTAGCAGGAAGTCagagtatgtcagtaccagaaatggttagaagtattgattgagatgcaacggaaatcatacgccctgccattt	100	GL193311.1	-	658263	658399	Novel-miR-506-5p	GTTTAAAGTAGCAGGAAGTC	20	4	0	0	0	0	1	0	7.45323	0	0	0	0	0.896105	0
507	Novel-mir-507	tctgttttgtgaattactaaaatttgggggagaggaaatgatttCAGCTAAGTTTTGGGGTTTGACagaatcat	68	GL193010.1	-	66127	66200	Novel-miR-507-3p	CAGCTAAGTTTTGGGGTTTGAC	22	0	0	0	0	4	0	0	0	0	0	0	1.99333	0	0
508	Novel-mir-508	tttggcccgttcccacTCCCGTGGCGCTCCCGGGGtctgtggcagcacgctggccgcgccatcgttgggaataggagcccct	76	GL192435.1	-	171700	171781	Novel-miR-508-5p	TCCCGTGGCGCTCCCGTGG	19	0	4	0	0	0	0	0	0	8.0927	0	0	0	0	0
509	Novel-mir-509	gtagtgaaaaacagatgcagggagaaagAGTTGTGTGGTGTTTAGTCttctctgagctgataacacccagctcttcctgtttttggttccacagc	89	GL192504.1	-	1314350	1314444	Novel-miR-509-5p	AGTTGTGTGGTGTTTGGTC	19	0	5	0	0	0	0	0	0	10.1159	0	0	0	0	0
510	Novel-mir-510	ccaggcaggccgcagcagcgacccggaaccgtgcccaactccCACCGCACTGTGACCTGCTCCGG	65	GL192675.1	-	1444624	1444688	Novel-miR-510-3p	CACCGCACTGTGACCTGCTCCGA	23	0	0	0	6	0	0	0	0	0	0	4.89685	0	0	0
511	Novel-mir-511	aaaacagacgaagaaggagagacagcttgggcagtggtgggagacgagaggaaaggctccatcaaccaagcatgaGCTGCTGTGTCTTTGTCTGTnnn	92	GL193697.1	+	502106	502203	Novel-miR-511-3p	GCTGCTGTGCCTTTGTCTGT	20	0	9	0	0	0	5	1	0	18.2086	0	0	0	4.48053	0.679704
512	Novel-mir-512	gctgtgaggctggactccaggagctggatggggagagggagaaatggattctCCCCGTGCCTCCCGCCCCCaccgtaaaggctttctggagccttcctccggc	103	GL192389.1	-	1701089	1701191	Novel-miR-512-3p	CCCCGTGCCTCCCGGCCCC	19	0	0	0	0	4	0	0	0	0	0	0	1.99333	0	0
513	Novel-mir-513	aaggtgtccagtagaatctgctttcattctattgtgtctgtcctcctaatatgtgcaaaagcttttgtaggtaagggtcATCTCCAGTAGAAAAAAAGGcacataactgagacacata	112	GL193083.1	+	327186	327303	Novel-miR-513-3p	ATCTCCAGTAGAACAAAAGG	20	0	4	0	0	0	0	0	0	8.0927	0	0	0	0	0
514	Novel-mir-514	ggtgggggaggctggcatcgtttttatcagtcatcatcactgaaaAGCGTTGCTGACTTTCCTCCAGG	64	GL192729.1	+	684789	684856	Novel-miR-514-3p	AGCGTTGCTGACTTTCCTCCAGT	23	1	7	0	0	3	0	12	1.86331	14.1622	0	0	1.495	0	8.15645
515	Novel-mir-515	acccaggccaagttcccaagtcacctggggggagactgcatttagaagcctacatactgatgcctgCCTATTGCAGTGTCCCCCTAGGtgacacggagacctcatctgtat	105	GL193430.1	+	495949	496059	Novel-miR-515-3p	CCTATTGCAGTGTCCCCCTAGT	22	0	0	0	0	5	0	0	0	0	0	0	2.49166	0	0
516	Novel-mir-516	aaggcagaggtgtctttccagTCTAGGGTGCCACCTGCTGgccacatgggctcactgcagttggcagctatggctgggtttttttcctgcatc	87	GL193276.1	-	541741	541833	Novel-miR-516-5p	TCGAGGGTGCCACCTGCTG	19	3	0	0	0	0	0	0	5.58993	0	0	0	0	0	0
517	Novel-mir-517	ttactcaagttcaAACCTCCGGCTTGTGAATCGACtgtgtctcttttttgacttggtaagcaagtattaggctttggggtgggggg	80	GL244466.1	-	35	120	Novel-miR-517-5p	AACCTCCGGCTTGTGAATCGAC	22	1	0	0	0	10	7	6	1.86331	0	0	0	4.98332	6.27274	4.07823
518	Novel-mir-518	caccacatgctgctgtccctcgtcgtcatctttatgtcctctccaaacaagcaaaggggatgtttctgtgtcAACCGGAACTGCATCATGTGTCt	89	GL193504.1	-	283765	283859	Novel-miR-518-3p	AACCGGAACTGCATCATCTGTC	22	3	0	0	0	0	0	0	5.58993	0	0	0	0	0	0
519	Novel-mir-519	ggtggagGCGCGGGGCGGGCGTGGGGAccccgcccggggctgtcggcgcgcgctgccccggcccctgg	62	GL192487.1	+	77824	77891	Novel-miR-519-5p	GCGCGGGGCGGGCGTGGGGG	20	0	5	0	0	0	1	0	0	10.1159	0	0	0	0.896105	0
520	Novel-mir-520	caaacagctgccacggacctagctggtgctCGGCCCCCGGCCCTGGCGGctgtgct	50	GL192685.1	-	530351	530406	Novel-miR-520-3p	CGGCCCACGGCCCTGGCGG	19	0	0	0	4	0	0	5	0	0	0	3.26457	0	0	3.39852
521	Novel-mir-521	caCCGTGAGGGCGGTGAGGGCtctggatgtggggcagtcatgcttgctagcattgccccgtctcccccccatgtgcccacatgtcttccgatc	87	GL193120.1	-	400439	400531	Novel-miR-521-5p	CCGTGAGAGCGGTGAGGGC	19	0	3	0	0	0	0	0	0	6.06952	0	0	0	0	0
522	Novel-mir-522	acagggttttctttctctctgtcttccccgactccccagctcccctccccccattccagagtttaaggtgggtgccGAGGACAGGGGCGTGGGCCtggggaaggaacacagctcagaagcccagc	119	GL192883.1	+	1205994	1206118	Novel-miR-522-3p	GAGGACAGGGCCGTGGGCC	19	0	0	0	0	3	0	0	0	0	0	0	1.495	0	0
523	Novel-mir-523	ATGCTCCATTTTCAGCCAGCaggggaaacctgtactggagtctgtcctgttactggatgtggggatg	61	GL192381.1	+	2320872	2320938	Novel-miR-523-5p	ATGCTCCATTTTCAACCAGC	20	0	0	0	0	4	0	0	0	0	0	0	1.99333	0	0
524	Novel-mir-524	ggacaggactgcatggcggccgagacgtgactgccgTCTCTCCTTGGCCGCCATCAGAactgcat	59	GL192842.1	-	1233767	1233831	Novel-miR-524-3p	TCTCTCCTTGGCCGCCATCAGA	22	0	0	0	0	3	0	1	0	0	0	0	1.495	0	0.679704
525	Novel-mir-525	ctggtttccattctgatgtttttacagcAGCTGGTTAAAAAGGGGCTttctttgactcaactgctttgcttcggaacagaaataac	80	GL192371.1	-	715577	715662	Novel-miR-525-5p	AGCTGGTTAAAAAGGGGGT	19	3	0	0	0	0	0	0	5.58993	0	0	0	0	0	0
526	Novel-mir-526	caggtgggttctcaccagctctggtgggtttcacattctTAGGCTGTGAGGATCCATGAGa	54	GL192408.1	-	995462	995522	Novel-miR-526-3p	TAGGCTGTGAGGATCCATGAG	21	0	0	0	0	5	1	1	0	0	0	0	2.49166	0.896105	0.679704
527	Novel-mir-527	cgaggcgCGAGCGAGAGGGGAAGAGCtcctggcagctgcctgcctgctccctcgctcgcgccccc	59	GL192503.1	-	1514198	1514262	Novel-miR-527-5p	CGAGCGAAAGGGGAAGAGC	19	0	0	0	0	3	0	0	0	0	0	0	1.495	0	0
528	Novel-mir-528	ccgcagtctggggggaggaggtcatcggctccacctgactagcctgtgttccatatgtgtgtctgtgcagtgGGTGGCGCCTGGAGCTCTTGGACtggaa	94	GL192771.1	-	1241588	1241687	Novel-miR-528-3p	GGTGGCGCCTGGAGCTCTTGGAC	23	0	4	0	0	0	0	0	0	8.0927	0	0	0	0	0
529	Novel-mir-529	atgagtaggaggaccgtaaaaacaaacacagGACGATCTACTGAAGATGTgcatctaagctgatcaccactgagaagatggtcaggcgtgtgtggttgggaactcttgactggg	108	GL193085.1	-	765287	765400	Novel-miR-529-5p	GACGATCTACTGATGATGT	19	0	6	0	0	0	0	0	0	12.139	0	0	0	0	0
530	Novel-mir-530	agtgagagAGGGCTTCTTCAGTGGGCAttcctgcctagaagccatctggggaaggcctcctcgtt	59	GL192458.1	+	973643	973707	Novel-miR-530-5p	AGGGCTTCTTCAGTGTGCA	19	0	0	0	0	3	0	0	0	0	0	0	1.495	0	0
531	Novel-mir-531	gatggccctgtggcctgcagcttgatacctctggcccagCCAGGAGCAGAGCGTCGATGCagagaagggtccag	71	GL192462.1	-	2530894	2530967	Novel-miR-531-3p	CCAGGAGCAGAGCGTCGAGGC	21	0	0	0	4	0	1	2	0	0	0	3.26457	0	0.896105	1.35941
532	Novel-mir-532	aagagaaacacccatcatttatatatacatcacagtgcatagtttataattcaattaccgtctacggagaaagtttggaGGTTGGATTGTTCACCCAgacattagtgtattaggttaaataatgggatagctcgtg	131	GL192426.1	-	2595630	2595765	Novel-miR-532-3p	CGTTGGATTGTTCACCCA	18	2	2	9.5	1	1	5	5	3.72662	4.04635	18.4551	0.816142	0.498332	4.48053	3.39852
533	Novel-mir-533	taacctgaggcccggacggcattgctggtctcgagaaTTCTGGCCGGGCCTCGGGGCGA	52	GL192678.1	-	656271	656329	Novel-miR-533-3p	TTCTGGCCGGGCCTCGGGGCGT	22	0	7	0	0	0	0	0	0	14.1622	0	0	0	0	0
534	Novel-mir-534	aagccacagtgaaagttctttgcctttttatatatcaacattagccttttctttgcgcagatCCAAAGGTCAGAGTATACTGtggaat	82	GL192697.1	+	490256	490343	Novel-miR-534-3p	CCAAAGGTCAGAGTATACTG	20	4	0	0	0	0	0	0	7.45323	0	0	0	0	0	0
535	Novel-mir-535	gcaaccattatctactcggggaagcgacgtctgatgactCCGCCCGGGGTGGGGGTGggg	54	GL193620.1	-	136252	136311	Novel-miR-535-3p	CCGCCCGGGGTGGGGGCG	18	0	1	2	0	2	11	13	0	2.02317	3.88528	0	0.996664	9.85716	8.83616
536	Novel-mir-536	cagggcaatggggtgGCAGGACTGGGCAGTGCCCCacctgggcatacagattcaggtcacccttgccagc	64	GL192359.1	-	1957316	1957385	Novel-miR-536-5p	GCAGGACTGGGAAGTGCCCC	20	0	0	0	0	0	0	3	0	0	0	0	0	0	2.03911
537	Novel-mir-537	ggccagagtccgtgtAGCAGCCTGGGTCCTGGTGGgtccaacaggaagtgctgtgtgagggacctgnnn	63	GL193411.1	-	327489	327557	Novel-miR-537-5p	AGCAGCCTGGGTTCTGGTGG	20	0	0	4	0	0	0	0	0	0	7.77056	0	0	0	0
538	Novel-mir-538	gtgcgcgttcctgagagtgagcgagggcgagcgtggaaaatgaagtgatctctatccccaccccccacacctcatcgcctGTCCCCCGCCGTCGCCCCCgccttcccgggaccgcagctca	116	GL192371.1	+	432382	432502	Novel-miR-538-3p	GTCCCCCGCCCTCGCCCCC	19	0	3	1	1	2	0	0	0	6.06952	1.94264	0.816142	0.996664	0	0
539	Novel-mir-539	acagagtcttgtggttcctgaggtagaatcttgccccaacaagtgagcGGCTCGGATTCTGAAGTCCTaatcaggtcctaacacaaggctcagc	88	GL193556.1	+	589629	589722	Novel-miR-539-3p	GGCCCGGATTCTGAAGTCCT	20	4	0	0	0	0	0	0	7.45323	0	0	0	0	0	0
540	Novel-mir-540	ctcggttggagatcttcaagaggagaggttctgtttgcaggagaaaacaagcgacTACCACTCGGGAAGAGCTCtgactttc	76	GL192356.1	-	2838570	2838651	Novel-miR-540-3p	TACCACTCTGGAAGAGCTC	19	3	4	0	0	0	0	0	5.58993	8.0927	0	0	0	0	0
541	Novel-mir-541	gcagcgtagtctttgtgccttggtccctcctgccgcctccgcggtgacAGGGCTCAAGGATCTGCCGCAGAC	65	GL193358.1	+	472774	472845	Novel-miR-541-3p	AGGGCTCAAGGATCTGCCGCAGAC	24	0	0	0	0	3	0	0	0	0	0	0	1.495	0	0
542	Novel-mir-542	cgaggagcatgatatgacgccatccacctcaggcaccactgaagaccagcccaacttcatcactagGAAGGTGGCTCGGGGGTCagggagcagtaaggagacccagtcatggtcttgttccaag	118	GL193339.1	-	124151	124274	Novel-miR-542-3p	GAAGGTGGCTCGGGGGCC	18	0	2	0	0	8	5	3	0	4.04635	0	0	3.98666	4.48053	2.03911
543	Novel-mir-543	ggagagGGAGCTGGGCTGCTGGGAGGCCatgcctggggggcccagctgggatcactgcctccccccaacctccccctcggccttctctccctcctg	95	GL193087.1	+	483984	484079	Novel-miR-543-5p	GGAGCTGGGCTGCTGGGAGGCC	22	0	0	9	0	0	0	0	0	0	17.4837	0	0	0	0
544	Novel-mir-544	ccagcatgggtgacacaataggatggcgggagggacagacaggcaggaagttacagaagtaacccTTCTCGTCTGTCATCCTCTCTagcctgtctcccagccta	98	GL193934.1	+	219329	219432	Novel-miR-544-3p	TTCTCGTCTGTCATCCTCTCT	21	0	0	0	0	2	4	4	0	0	0	0	0.996664	3.58442	2.71882
545	Novel-mir-545	ctgcagTCCCGGGGCCTAGGGAGCagaggggaggctgggggctgaggttgggccctgaggggactgtgt	65	GL196824.1	-	3028	3096	Novel-miR-545-5p	TCCCGGGGCCGAGGGAGC	18	44	47	9	6	10	25	22	81.9856	95.0892	17.4837	4.89685	4.98332	22.4026	14.9535
546	Novel-mir-546	aaattctagtgtttctcaagatctgtgagaatcacagAACTAAGGAAACATCAAAGAAaca	55	GL193610.1	-	386402	386462	Novel-miR-546-3p	AACTGAGGAAACATCAAAGAA	21	0	0	0	0	5	0	0	0	0	0	0	2.49166	0	0
547	Novel-mir-547	cgcctccaTGGTGTAGAGAATGGCATCttgctaaggaggtgcttgtctgagtcggtggagaag	57	GL193378.1	-	413990	414052	Novel-miR-547-5p	TGGAGTAGAGAATGGCATC	19	3	0	0	0	0	0	0	5.58993	0	0	0	0	0	0
548	Novel-mir-548	gatccgcggtgggggcccgagaggaaacagggtgttttTCTTCCCCCGCCCTCGCCGCggccgcgcac	57	GL194111.1	-	276652	276719	Novel-miR-548-3p	TCTTCCCCCGCCCTCGCCCC	20	73	119	142	180	946	392	344	136.022	240.758	275.855	146.906	471.422	351.273	233.818
549	Novel-mir-549	gctggtTTCCTTTTGTGGTCCTCTGCTgcgtagtcataagccaaggcccacaaaggggtgccaag	61	GL193210.1	-	832744	832808	Novel-miR-549-5p	TTCCTTTTGTGGTCCTCTGCT	21	0	0	0	5	0	0	0	0	0	0	4.08071	0	0	0
550	Novel-mir-550	ctattttcagaatCACCAAGATCTCTGGGGCCCctgtcctcagaagtggatcttgcaacatcgggaaaacaa	66	GL192606.1	-	494031	494102	Novel-miR-550-5p	CACCAAGATCTCTGAGGCCC	20	0	7	0	0	0	1	0	0	14.1622	0	0	0	0.896105	0
551	Novel-mir-551	gccgcagagcctgcactggggagaagaccctggtctCTGTGTCGCAGTGCCAGGCGCtgctca	57	GL193143.1	+	875761	875823	Novel-miR-551-3p	CTGTGTCGCAGTGCCAGGCGC	21	0	0	0	0	4	1	0	0	0	0	0	1.99333	0.896105	0
552	Novel-mir-552	tttggaaagagcatattcccaaaagattatactacttggtgattctTTTGTGATTATTCTCTTTCCTCC	63	GL194275.1	-	70813	70881	Novel-miR-552-3p	TTTGTGATTATTCTCTTTCCTCC	23	0	3	0	0	0	0	0	0	6.06952	0	0	0	0	0
553	Novel-mir-553	tgcctctggatcacatactcattttcagaaaaacccaagaaaacTGCAAAAATGAGTAATGTGgaaaattccagggaag	73	GL193415.1	-	423073	423151	Novel-miR-553-3p	TGCAAAAATGAGCAATGTG	19	4	0	0	0	0	0	0	7.45323	0	0	0	0	0	0
554	Novel-mir-554	nntgttggacctagtgcacacactgcatcagaacaagcccagctgatcAGGATGATCACAGACGTCCAGCTcgcc	67	GL194559.1	-	193756	193830	Novel-miR-554-3p	AGGATGATCACAGACGTGCAGCT	23	0	0	0	0	0	4	1	0	0	0	0	0	3.58442	0.679704
555	Novel-mir-555	tgccctaaaggatggatgaagacctcctttcagaattgtgagTTTTGTTGGGTTTCGGAATccttttggtgt	69	GL192448.1	+	547692	547763	Novel-miR-555-3p	TTTTGTTGGTTTTCGGAAT	19	0	0	0	0	0	1	3	0	0	0	0	0	0.896105	2.03911
556	Novel-mir-556	catcctcggcctgtcctggggacggcaggcagggctgtgcacctgtccttggacccaagatgaagggaggtgaccttgTCAGCACTGCCCCCTCCCcactacaccccgcggccc	108	GL192662.1	+	581809	581922	Novel-miR-556-3p	TCAGCACTGCCCCCTCCC	18	0	0	0	0	3	0	1	0	0	0	0	1.495	0	0.679704
557	Novel-mir-557	ccaacacAATTGTAAGCATTGTTACGTTtccatgtaagactcttgcagtagtgtgga	56	GL192520.1	-	687757	687813	Novel-miR-557-5p	AATTGTAAGCATTGTTAGGTT	21	0	9	0	0	0	0	0	0	18.2086	0	0	0	0	0
558	Novel-mir-558	actccccacccccaaggctgcagccacacaGGGTTACAGACTTGGGGCTggggcag	55	GL193398.1	+	349141	349196	Novel-miR-558-3p	GGGTTACAGACTTGGGGCT	19	0	0	0	0	3	0	0	0	0	0	0	1.495	0	0
559	Novel-mir-559	tagctTTGATGGCTTTGGCTCCTTTCTtacatacagaaaggaaccaaaaacagcagaggag	55	GL192342.1	+	5288293	5288353	Novel-miR-559-5p	TTGATGGATTTGGCTCCTTTCT	22	0	6	9	18	24	30	26	0	12.139	17.4837	14.6906	11.96	26.8832	17.6723
560	Novel-mir-560	tgtgagtgatgagcgggtctGTGTTGGATAAGTGGGAGCtcggtggcctgtcctgacctcagcctccgtgggctcctggggcttcactttccagcatgaccagcactgctctgt	108	GL192358.1	-	88993	89106	Novel-miR-560-5p	GTGTAGGATAAGTGGGAGC	19	7	22	1	0	0	0	0	13.0432	44.5098	1.94264	0	0	0	0
561	Novel-mir-561	ccaggtctgggcagcctgagtaggcagacaggcctggagccctcctaactctgtTCTCTGTCTACCATGCCTGCCCAGGtccca	78	GL193376.1	-	115888	115971	Novel-miR-561-3p	TCTCTGTCTACCATGCCTGCCCAGA	25	0	0	0	0	0	0	3	0	0	0	0	0	0	2.03911
562	Novel-mir-562	ttggcactcttaattctactaaatttacttaatgctttccacatgtcctttactgtgccaactatTGGGTGAGTTTGAAAGGAActgagtgtann	89	GL193074.1	-	104700	104794	Novel-miR-562-3p	TGGGTGAGTTTGAAAGGAC	19	0	6	0	0	0	0	0	0	12.139	0	0	0	0	0
563	Novel-mir-563	ttccccacctcctacccccctttgctggtccgattctctCCCTTCCTGATTTGTTTCTtggaattcagggtgggagaaaagggctcaagggaagaaaggtcatgggggtgggtgc	109	GL193699.1	-	40348	40462	Novel-miR-563-5p	CCCTTCCTGATTTGTTTCT	19	3	0	0	0	0	0	0	5.58993	0	0	0	0	0	0
564	Novel-mir-564	ttttactggttatgttggaagattctagagaattgtccgtgatatgtcttcattcTTTGAGGAACTTCTGATTCAatctgtatga	79	GL193810.1	-	310516	310600	Novel-miR-564-3p	TTTGAGGAACTTCTGTTTCA	20	7	0	0	0	0	0	0	13.0432	0	0	0	0	0	0
565	Novel-mir-565	ttagagtttgagtgactgcATGGCCTGAGGGATCATGTctgctctcaccttcctgtgcagcccgtggtcctgccccgctgcgtccttgctcacgttcaca	94	GL193897.1	-	184906	185005	Novel-miR-565-5p	AAGGCCTGAGGGATCATGT	19	0	6	0	0	1	3	1	0	12.139	0	0	0.498332	2.68832	0.679704
566	Novel-mir-566	gcttgtccctgtggacggcggggctgggggcctgtgaggctacttgtggctgcccccagatgctgggccggcctttggcCCCCTGCCCGGGCAGCCTCCCcgccagacaccaggaacccagtgcacccgccatacgcctcccacagagagagga	152	GL192437.1	+	1348774	1348927	Novel-miR-566-3p	CCCCCGCCCGGGCAGCCTCCC	21	0	0	0	0	3	0	0	0	0	0	0	1.495	0	0
567	Novel-mir-567	accgaccttcactgcagatggcctagtgctctcccttgttcatatggagtgactcACACTGGAGTAAGGTTTGC	68	GL192668.1	+	1390780	1390853	Novel-miR-567-3p	ACACTGGAGTAAGGTTTGT	19	0	0	0	0	0	0	3	0	0	0	0	0	0	2.03911
568	Novel-mir-568	cactcccacgaagcccgcacatcagggcgtggcctgggtccttgaggaccagttccaggcGGATCCGCTCCTGGCTGGCttctgggacct	84	GL214537.1	-	295	384	Novel-miR-568-3p	GGATCGGCTCCTGGCTGGC	19	1	1	0	0	0	4	2	1.86331	2.02317	0	0	0	3.58442	1.35941
569	Novel-mir-569	agcCGTGTGTCCGGAGAGGGTCAGGGtgcccacacgtctctggccttctatggcaggacacgatc	57	GL192526.1	-	1946845	1946909	Novel-miR-569-5p	CGTGTGTCCGGAGAGGGTCAGGG	23	0	0	0	0	0	0	3	0	0	0	0	0	0	2.03911
570	Novel-mir-570	actGGAGTCGGGTTCAGCTCCcacgcccttcggtatgaacaaagggtgtgttagcccctgagcagagagactcctcc	71	GL193292.1	+	583344	583420	Novel-miR-570-5p	GGAGTCGGGTTCAGATCC	18	35	77	60	26	27	83	134	65.2158	155.784	116.558	21.2197	13.455	74.3767	91.0804
571	Novel-mir-571	gaacAGGAGGAGGGAGGGGAAAGggtgattttggcagcaataacccatcatctagggcctctgtgcttccctcaactccctcctccctgaac	86	GL193262.1	-	635855	635946	Novel-miR-571-5p	AGGAGGAGCGAGGGGAAAG	19	0	5	0	0	0	0	0	0	10.1159	0	0	0	0	0
572	Novel-mir-572	tcccagggtctgtgagcaacctgagaaccagaaccccaatttAGTTCTCTTTGCTTTGTGAccttgaaa	63	GL192363.1	-	4136434	4136502	Novel-miR-572-3p	AGTTCTCTTTTCTTTGTGA	19	0	5	3	3	0	0	1	0	10.1159	5.82792	2.44843	0	0	0.679704
573	Novel-mir-573	aagcctccccacctggtccggaccaccaCCGTGGTCCGCCCCAGGGCCGggaggaca	51	GL192840.1	+	304674	304730	Novel-miR-573-3p	CCGTGGTCCGCCCCCGGGCCG	21	0	5	0	0	0	0	0	0	10.1159	0	0	0	0	0
574	Novel-mir-574	gaCGGGTCGGGCCCATCTTTGAgaacaagggaacagaaccacggaaagatgggctccaggccctgg	60	GL192460.1	+	2310425	2310490	Novel-miR-574-5p	CGGGTCGGGCCCATCTTTGA	20	0	0	6	0	0	0	0	0	0	11.6558	0	0	0	0
575	Novel-mir-575	aatgatctgtgcgtatgaccaaaaggaatttgtcgaataatgatcttacagtttaaaagttggagaaagGATGATAACTGCTCTTGTGAgggaaataagtcagtttaattgcatttccagcagggaaagactttcagttctttatgaaacgagtggtggtggcagattt	165	GL192772.1	-	1241054	1241222	Novel-miR-575-5p	GATGATAACTGCTCTTGTGA	20	0	11	0	0	0	0	0	0	22.2549	0	0	0	0	0
576	Novel-mir-576	cacgtactcccaaggaAATTGAGGTCCAGAGAGGTGaaagagaattcactaacccctaaaattgctatacaattgatctgttttgcttttctttcttagaaaaccttgggaagacc	112	GL193198.1	+	778170	778285	Novel-miR-576-5p	AATTGAGGTCCTGAGAGGTG	20	0	0	0	0	13	4	3	0	0	0	0	6.47832	3.58442	2.03911
577	Novel-mir-577	gagggtgcaagcatttcacgcgatggccttgggtcTTCCACCAGCATCCCGTGGcacacccacgccccgtgtgggtttcctggggctgctgctgaaacaccgca	98	GL192751.1	-	452910	453013	Novel-miR-577-5p	TTCCACCACCATCCCGTGG	19	5	0	0	0	0	0	0	9.31654	0	0	0	0	0	0
578	Novel-mir-578	tccctgacacttccccgtggggacctgaggttttccacaaactgtgggtcaGGAGGGATCGTGGGGAAGTcagact	70	GL193143.1	-	891369	891444	Novel-miR-578-3p	GGAGGGAACGTGGGGAAGT	19	0	0	0	3	0	0	0	0	0	0	2.44843	0	0	0
579	Novel-mir-579	tctgttctccagggggcggggaggtgggcttgtaggggagacggtgagcagtggttaccggccgTGTCCCCTTGTCCCCTCTCAGTcctgggctgacgcg	94	GL193301.1	-	289012	289111	Novel-miR-579-3p	TGTCCCCTTGTCCCCTCTCAGT	22	0	0	0	3	1	2	2	0	0	0	2.44843	0.498332	1.79221	1.35941
580	Novel-mir-580	tcgggttttcagactgtcaaagactgtacacattggggtGTGCTACAGTCCGTGGATCtgaatgtcagc	63	GL194155.1	-	315818	315886	Novel-miR-580-3p	GTGCTACAGTCCGAGGATC	19	0	1	2	4	3	2	0	0	2.02317	3.88528	3.26457	1.495	1.79221	0
581	Novel-mir-581	ggggctactacatacagttagattttaaagcttctgatgttgaatgtttctaaatatttaatggttttcttaatttctTGACTTGTGTATTGTAGCACA	93	GL192346.1	+	5003661	5003759	Novel-miR-581-3p	TGACTTGTGTATTGTAGCACA	21	0	6	0	0	0	0	0	0	12.139	0	0	0	0	0
582	Novel-mir-582	gaacaaccacgacAACCCCCACCCCCCGGACatttccatatgcccccggggtgtggtgctgtccctggttgaga	68	GL192927.1	-	105442	105515	Novel-miR-582-5p	AACCCCCACCCCGCGGAC	18	5	52	27	8	35	45	26	9.31654	105.205	52.4512	6.52914	17.4416	40.3247	17.6723
583	Novel-mir-583	ccaagtgctgcatgaccactgtgtctggctggccaactccagcatctctgcttgagaggaagggccaGCCCCAGGCTGTGGACAGGCggccactcct	91	GL192612.1	+	88372	88468	Novel-miR-583-3p	GCCCCAGGCTGTGGACCGGC	20	0	0	0	0	3	6	9	0	0	0	0	1.495	5.37663	6.11734
584	Novel-mir-584	agatttgatgggcggttgcaggggatgtgtgtatgagattgaggcGGACCCAGTAACTGCTCACAGAata	64	GL192987.1	-	695482	695551	Novel-miR-584-3p	GGACCCAGTAACTGCTCACAGA	22	0	0	0	0	3	0	0	0	0	0	0	1.495	0	0
585	Novel-mir-585	atGGGACTCAGAGGAGACTGCCccaaaaaagctgggtcttgggagttaccttggagtctggc	56	GL192469.1	+	623747	623808	Novel-miR-585-5p	GGGACTCATAGGAGACTGCC	20	0	0	0	0	0	0	4	0	0	0	0	0	0	2.71882
586	Novel-mir-586	cctgctgggattaagtatttaaAAAGATGAAGCAGCTGTAAttgtttgcatgctaatttaccatgaaatcttttcccagccct	77	GL193325.1	-	690895	690977	Novel-miR-586-5p	AAAGATGAACCAGCTGTAA	19	0	0	3	0	0	0	0	0	0	5.82792	0	0	0	0
587	Novel-mir-587	ttcatggaattttaaagaaaatgcagaggtcagggttctgcagcagacctactGAAGTCCCTGAGCAAAGGCtcttgaatccatatt	81	GL193285.1	-	643574	643660	Novel-miR-587-3p	GAAGACCCTGAGCAAAGGC	19	0	0	0	0	0	6	5	0	0	0	0	0	5.37663	3.39852
588	Novel-mir-588	ttaatttctgctcaagtggtaccacttaaaggcatgtattCTTTTAGTATGTAGTACCTTGAGTTtaaatagaatgcatttaggc	67	GL192385.1	+	2319076	2319160	Novel-miR-588-3p	CTTTTAGTATGTAGTACCTTGAGTT	25	0	0	0	6	0	0	1	0	0	0	4.89685	0	0	0.679704
589	Novel-mir-589	atggagccTGATGAATGCAGCTGAGGCactcagtttgggtctgctcttcctttaagagttcaggacaccaaaagttttagctgtgaacgtctggatcacg	94	GL204865.1	+	150	249	Novel-miR-589-5p	TGATGTATGCAGCTGAGGC	19	4	0	0	0	0	0	0	7.45323	0	0	0	0	0	0
590	Novel-mir-590	caagagcaaggagaatgcaagtccccaggaaagggcctgACTCACAGCGTTCTCCTGCTCCtt	57	GL193226.1	+	462293	462355	Novel-miR-590-3p	ACTCACGGCGTTCTCCTGCTCC	22	4	0	0	0	0	0	0	7.45323	0	0	0	0	0	0
591	Novel-mir-591	aactgtaTATTTGTGTGCATGTATAtttgtgtgtcaaggtgcactttattttggttacacatatacacaa	64	GL193065.1	+	653526	653595	Novel-miR-591-5p	TATTTGTGTGCATGTATA	18	0	0	0	3	0	0	0	0	0	0	2.44843	0	0	0
592	Novel-mir-592	TCAGTGGTGTGGGGTTCAGGgcaggatcccagtagagctggactgcagacaagagaccaagctgtattgtagccctgcccaccaaacacactataga	91	GL193310.1	-	449082	449178	Novel-miR-592-5p	TCAGTGGTCTGGGGTTCAGG	20	0	6	0	0	0	0	0	0	12.139	0	0	0	0	0
593	Novel-mir-593	gctgttcaggacctaagtccctatgctccCCCGCCCCCCTGGCCCTCCactgcagccttcccttcctgccctggggagtcaggcagggagtgggactggctcctgagccag	105	GL193501.1	-	349667	349777	Novel-miR-593-5p	CCCGCCCCCGTGGCCCTCC	19	0	0	0	0	3	5	1	0	0	0	0	1.495	4.48053	0.679704
594	Novel-mir-594	tcatggttgttgtgaatctcctcTCACAGGTGTGGGTTCACTGacaatcacgtgagaccaaatccctgtgagcgggggacaaaggacacagga	93	GL192380.1	-	912667	912759	Novel-miR-594-5p	TCACAGGTTTGGGTTCACTG	20	3	0	0	0	0	0	0	5.58993	0	0	0	0	0	0
595	Novel-mir-595	atgtctcatctagAATTGCTTGTTAATTTGAAGgaaaaacatttctttaaagcacaattttcagtttagccaggatgagaaac	77	GL192947.1	-	48544	48626	Novel-miR-595-5p	AATTGCTTGTTAATCTGAAG	20	0	7	0	0	0	0	0	0	14.1622	0	0	0	0	0
596	Novel-mir-596	aggggcaggggcggccggggggtggcccgagtctcatgctgagggagtCCTCTCCTGTCGCCCCTCCaaa	64	GL193906.1	-	272545	272614	Novel-miR-596-3p	CCTCTCCTGTCGTCCCTCC	19	8	0	0	0	0	0	0	14.9065	0	0	0	0	0	0
597	Novel-mir-597	ataccttttctcagcaaagctaaaaggattctgcccatgtcagcatttctgcttgacagtctgatGCTATGCTGAGTTGGGACC	78	GL194463.1	-	128595	128678	Novel-miR-597-3p	GCTATGCTGAGTTGGGATC	19	5	0	0	0	0	0	0	9.31654	0	0	0	0	0	0
598	Novel-mir-598	ttgggtgatatttgagaagagcaaatccctaacaaaatacaggtgaggctggtccataaaaagaccatttcccgtcagtgTTGGTAGACCACCTGCTTCccaagtaccaggcaaacacccaacgt	122	GL192529.1	+	1254969	1255093	Novel-miR-598-3p	TTGGTAGACGACCTGCTTC	19	0	6	2	0	0	1	1	0	12.139	3.88528	0	0	0.896105	0.679704
599	Novel-mir-599	ggggatattggcCGATGACAATTTCTCAATTgtgagacttttgatcgagccttaatgtcaaa	56	GL192354.1	+	1229544	1229605	Novel-miR-599-5p	CGATGACAATTTCTGAATT	19	3	0	0	0	0	0	0	5.58993	0	0	0	0	0	0
600	Novel-mir-600	acaagacatggaaggagctctgagctttcagcaggctgcaCTGGAAGCGAGCCGGGCTCcgtgaagtctctg	66	GL193007.1	+	602653	602724	Novel-miR-600-3p	CTGGACGCGAGCCGGGCTC	19	0	0	1	0	0	5	6	0	0	1.94264	0	0	4.48053	4.07823
601	Novel-mir-601	gaccaggtgggTGGGTGGGCAGGACATGGggcagagggtacacttcaggcaggacagtgtgtctcatgctcttcttcccactcttcctcctgccc	89	GL192765.1	+	1302345	1302439	Novel-miR-601-5p	TGGGTGGGCAGGACATGG	18	0	0	0	0	3	0	0	0	0	0	0	1.495	0	0
602	Novel-mir-602	gagaggcctgccttctgttactgcctcaaggtgaagtaaggttcaagCTGAAGTAAGGTGCAGTAGAGGCTTtgg	71	GL199793.1	-	261	335	Novel-miR-602-3p	CTGAAGTAAGGTGCAGTAGAGGCTT	25	26	0	0	0	0	0	0	48.446	0	0	0	0	0	0
603	Novel-mir-603	AGGTGGCACGAAAGGCTTcatgagaccaggcaccaccccacaggggcaactcttctttatctccttcacattgtagccaaaa	76	GL193075.1	-	865899	865980	Novel-miR-603-5p	AGGTGGCACGAAAGGCTT	18	3	0	0	0	0	0	0	5.58993	0	0	0	0	0	0
604	Novel-mir-604	agcaccaagtttttaatcacactaaagtatctatataggcatatttataggtaTAGAGATGCCTTAATGTGATCaaaaacatggttcc	82	GL193321.1	+	204139	204226	Novel-miR-604-3p	TAGAGATGCCTTAATGTGATC	21	0	0	0	0	3	0	0	0	0	0	0	1.495	0	0
605	Novel-mir-605	ggggtgtgccacCTGAACAACTGTGCATGGAgatcctgaaagagtctgaagtccctcctcttggacaaatggcagaagcacacccg	84	GL192370.1	-	1547748	1547833	Novel-miR-605-5p	CTGAACAATTGTGCATGGA	19	0	3	0	0	0	0	0	0	6.06952	0	0	0	0	0
606	Novel-mir-606	agcgaagtcCCGCTCTCCTCTCCCACCTggtgcacatcaccccgggccggaggacgggagtgggagtcccc	65	GL192603.1	-	807259	807329	Novel-miR-606-5p	CCGCTCTCCTCTCCCCCCT	19	62	62	49	93	451	140	103	115.525	125.437	95.1893	75.9012	224.748	125.455	70.0095
607	Novel-mir-607	ccagccgccgccgctaccgtcgccgggagtccgaccggcttccagttcaGGGACGAGCCGCCGCCGCCtg	64	GL192633.1	-	291989	292058	Novel-miR-607-3p	GGGACGAGGCGCCGCCGCC	19	0	2	2	14	19	17	26	0	4.04635	3.88528	11.426	9.46831	15.2338	17.6723
608	Novel-mir-608	aaactggttaaaactcacaagtgTCAGCTCTGCCCTGGGAGggggacaagcccctcggtttttagttgatacgaaccagctg	76	GL193648.1	-	13672	13753	Novel-miR-608-5p	TCAGCTCTGCCCTGGGAG	18	0	0	0	0	3	0	1	0	0	0	0	1.495	0	0.679704
609	Novel-mir-609	tatgtagagtgatTGAAGGAGTACCGTGAGGGAtgcaagctatttaaggttctttagtgtttctcagtgggtttccttcctactgctgc	86	GL192736.1	+	511264	511352	Novel-miR-609-5p	TGAAGAAGTACCGTGAGGGA	20	3	0	0	0	0	0	0	5.58993	0	0	0	0	0	0
610	Novel-mir-610	gccccgggtggctgggctcatgggcttggcgggaggcacgggtctgtctcacgctgtccTCTGCCTCACGTCTCCGGCCCAGCacatcctggaca	90	GL193092.1	-	867552	867646	Novel-miR-610-3p	TCTGCCTCACGTCTCCGGCCCAGT	24	6	3	0	12	10	2	11	11.1799	6.06952	0	9.79371	4.98332	1.79221	7.47675
611	Novel-mir-611	catcaGTATTCTTTTGCTAGGTTCcatagaagtgacatcttgccttggaaaatagtatgttaggtgttactgcat	69	GL193025.1	-	75634	75708	Novel-miR-611-5p	GTATTCTTTTTCTAGGTTC	19	0	8	0	0	0	0	0	0	16.1854	0	0	0	0	0
612	Novel-mir-612	ctcgCCTTGCATCCTGGGGCTGGAggtgccaccgagagagcccagggctcgggacgcctccgcagggcaaggcagg	75	GL192358.1	+	2148206	2148281	Novel-miR-612-5p	CCTCGCATCCTGGGGCTGGA	20	3	0	0	0	0	0	0	5.58993	0	0	0	0	0	0
613	Novel-mir-613	atctttgggatgcagtgaggtgaaaacaaagtgatcaacccggatttctgatttattcgaATTTGCAGTTCACGTTCAGtgttcccagacct	86	GL193941.1	+	185674	185765	Novel-miR-613-3p	ATTTACAGTTCACGTTCAG	19	7	0	0	0	0	0	0	13.0432	0	0	0	0	0	0
614	Novel-mir-614	agTAGGATAAATGGGAGCCCagtgatcagagaaaaacagctgccctttcagcagtggtggacccttgtgaatccttggagtactgtctgtcctagt	92	GL192635.1	-	633343	633438	Novel-miR-614-5p	TAGGATAAGTGGGAGCCC	18	12	32	20	4	0	0	0	22.3597	64.7416	38.8528	3.26457	0	0	0
615	Novel-mir-615	gcagctgctgtgcgagccacccgggggttccgctgacccagggcagcgtgcctgtccTCTGAAAGGCTCACAGACCagcaaa	76	GL192398.1	-	2831896	2831977	Novel-miR-615-3p	TCTTAAAGGCTCACAGACC	19	0	0	6	0	0	0	0	0	0	11.6558	0	0	0	0
616	Novel-mir-616	accagcttcccccagcttccgggccccgcccgcgctcgtggggacctggggTGGGAGCGGGCGGGGGGTtatt	67	GL192421.1	-	1814970	1815042	Novel-miR-616-3p	TGGGAGCGGGCGGGCGGT	18	8	8	7	4	1	3	5	14.9065	16.1854	13.5985	3.26457	0.498332	2.68832	3.39852
617	Novel-mir-617	aTCGCACTTGTGCTTGTTTTTGTttagtttgtgaacaaagacatagacaaagtgcaaa	52	GL194225.1	-	55969	56026	Novel-miR-617-5p	TCGCACTTGTGCTTGTTTTTGT	22	0	0	0	5	14	2	4	0	0	0	4.08071	6.97665	1.79221	2.71882
618	Novel-mir-618	tgtttgcctctgacttgCGTGCAGCTCTCGCTGGCCccagtccaggagctgtgtgggcagtgg	57	GL192526.1	-	1464702	1464764	Novel-miR-618-5p	CGTGGAGCTCTCGCTGGCC	19	3	0	0	0	0	0	0	5.58993	0	0	0	0	0	0
619	Novel-mir-619	tctgtgttttaaaggaaactatgtaaccatgtagaaaagaaagcatgtgtcaataatgtctatttcagcaacattggtTTCTTCTTTTTGTTCTCATgcaacattggttttttctttttgttctcattca	124	GL193803.1	+	208861	208990	Novel-miR-619-3p	TTCTTCTTTTTGGTCTCAT	19	0	7	0	0	0	0	0	0	14.1622	0	0	0	0	0
620	Novel-mir-620	ccaGGAGCGATTTGTCTGGGTaccaaggaaagactacttgcccacacactggttccact	53	GL192544.1	-	1202080	1202138	Novel-miR-620-5p	GGAGCGATTTGTCTGGTT	18	67	269	72	20	15	15	26	124.842	544.234	139.87	16.3228	7.47498	13.4416	17.6723
621	Novel-mir-621	cctAGGGGGATGGGGACGGGGACTCcctgtctgctccctgcccccgccctccttct	50	GL192919.1	+	251684	251739	Novel-miR-621-5p	AGGGGGATGGGGATGGGGACTC	22	4	0	0	0	0	0	0	7.45323	0	0	0	0	0	0
622	Novel-mir-622	gggctgggtgtgagggaagggggagcagaacagacaccgagcccTGCCGCCTGCCTTGCACCCAGGtc	62	GL193146.1	+	635105	635172	Novel-miR-622-3p	TGCCGCCTGCCTTGCACCCAGA	22	0	0	0	4	0	0	0	0	0	0	3.26457	0	0	0
623	Novel-mir-623	aagacccgggtcgcgcggggcagggtgctggcacgccccactcaacgcgcCGCGCGGGCTGGGGTCGCA	64	GL266977.1	+	1	69	Novel-miR-623-3p	CGCGCGGGCTGGGGTCGCT	19	3	0	0	0	0	0	0	5.58993	0	0	0	0	0	0
624	Novel-mir-624	cccccgagtcacgggctcaccggggtcggggctggcagcaggCCCCGGTGGGGCGCGGGACccggagc	62	GL192801.1	+	143433	143500	Novel-miR-624-3p	CCGCGGTGGGGCGCGGGAC	19	0	0	0	6	0	1	0	0	0	0	4.89685	0	0.896105	0
625	Novel-mir-625	agtgggccggggagagtggggaggagcCGCGGGGAGTCCGGCGGGCgggcggtgctcccctccccttcttctctgctgcctcggcacccgg	85	GL193199.1	-	76553	76643	Novel-miR-625-5p	CCCGGGGAGTCCGGCGGGC	19	1	1	0	3	2	1	0	1.86331	2.02317	0	2.44843	0.996664	0.896105	0
626	Novel-mir-626	cgctgggtaagggcggccaggtgggctgtggtggGGCCCGCCCCCGCGGCCCTGCactcacac	57	GL193041.1	+	521318	521380	Novel-miR-626-3p	GGCCCGCCCCCGCGGCCCTCC	21	7	13	2	127	89	218	331	13.0432	26.3013	3.88528	103.65	44.3516	195.351	224.982
627	Novel-mir-627	ttgagagCTCGCCGCCGCGCCCCGCGCtccctgcttgggtctccgccgggccttgcgcgcccagttctgcg	65	GL192690.1	-	743166	743236	Novel-miR-627-5p	CTCGCCGCCGCGCCGCGCGC	20	0	0	0	0	10	0	0	0	0	0	0	4.98332	0	0
628	Novel-mir-628	ATTTCTGTTGGTGCTGCAAaaacccacagtgtcctgggttgtgcaccccacagatgc	51	GL194443.1	-	138227	138283	Novel-miR-628-5p	ATTTCTGTTGGTGATGCAA	19	7	0	0	0	0	0	0	13.0432	0	0	0	0	0	0
629	Novel-mir-629	tctgtgagcagccttcctgtagcagaggacacgtacagggtgagcttggccaaaggtgtctccatgtctCTGCCTTCGTCACCTCTGCTGCctcgacagtctcactcg	102	GL193254.1	-	480783	480890	Novel-miR-629-3p	CTGCCTTCGTCACCTCTGCTGC	22	0	0	0	0	4	0	0	0	0	0	0	1.99333	0	0
630	Novel-mir-630	tctatcctggcttccatactctgagcacctctgcctgcatatggattctgaccttgcttaTGGGTGGTGGTGCATGGGtataggcaggatccg	87	GL192715.1	-	408303	408395	Novel-miR-630-3p	TGGGTGGTGGTGCATGGC	18	2	54	0	8	4	2	14	3.72662	109.251	0	6.52914	1.99333	1.79221	9.51586
631	Novel-mir-631	gtgtcctcgtggttccgggtctcgctttggatctccgagctgttcgcggaGAGACTGAGGCTCGGAGCCAGAGcaacctcccgaaccccacaggaaac	98	GL192348.1	-	2293506	2293603	Novel-miR-631-3p	GAGACTGAGGCTCGGAGCCAGAA	23	0	0	5	0	0	0	0	0	0	9.71319	0	0	0	0
632	Novel-mir-632	actggtttggacacaaacagcagaagtgaaagaggaaaaataatcaCGAATGCTTTCTTTGTGCTaccacc	67	GL193177.1	-	85701	85771	Novel-miR-632-3p	CGACTGCTTTCTTTGTGCT	19	0	7	0	0	0	0	0	0	14.1622	0	0	0	0	0
633	Novel-mir-633	caagggtgcatgctgttcagggctggggcgccagggacatcTCAGGGCCTGCAGACTCCTGCTgtggccagaggtgggagggctctcggccctgggatgtccagcgcttgcattcggcctggagctaagcgcctgca	131	GL192370.1	+	2504000	2504136	Novel-miR-633-5p	TCAGGGCCTGCAGACTCCTGCT	22	0	0	3	0	4	1	0	0	0	5.82792	0	1.99333	0.896105	0
634	Novel-mir-634	gtgagtgaagggaatggaggggcctaggagggtctcgtgctgcctCTTTCCTCCCGACCCCTCCttcccctccttcg	73	GL192525.1	-	1858724	1858800	Novel-miR-634-3p	CGTTCCTCCCGACCCCTCC	19	35	36	20	35	202	76	78	65.2158	72.8343	38.8528	28.565	100.663	68.104	53.0169
635	Novel-mir-635	tgaggcagGACGTGGAGGACCGAACCgggcagggtcagaggttcccacgcacagccagc	53	GL192586.1	+	1495976	1496034	Novel-miR-635-5p	GGCGTGGAGGACCGAACC	18	0	6	0	0	0	0	1	0	12.139	0	0	0	0	0.679704
636	Novel-mir-636	tACGGTGCCTTGGAATAAGAACgtatgggagattttgtgtggttttaaatgcagtttttaaattcctagcacccag	70	GL193157.1	-	384450	384525	Novel-miR-636-5p	ACGGTGCCTTGTAATAAGAAC	21	3	0	0	0	0	0	0	5.58993	0	0	0	0	0	0
637	Novel-mir-637	tcctcccatgccttCTTACTGCCCTGTCCTCTAGCCttggaaaaaagattgggaacagctaatgggcaggggacagagtggaagaagcagggattt	90	GL193035.1	+	635684	635779	Novel-miR-637-5p	CTTACTGCCCTGTCCTCTAGCC	22	11	0	0	0	0	1	0	20.4964	0	0	0	0	0.896105	0
638	Novel-mir-638	ctgtctgttagataagattaaagaaggggtgaaggctgagatccctctagctcttcaaattaAGCCTGGGTTCTCTGTCCCaacctcatccttttaaattttagctgagcagaagt	110	GL192753.1	+	560606	560721	Novel-miR-638-3p	AGCCTGGGCTCTCTGTCCC	19	0	0	0	4	0	0	0	0	0	0	3.26457	0	0	0
639	Novel-mir-639	nnncctatcttaacccctcaaatagtcctgatgtatatattttaaaaatattgaattaaacatacaaattgcaatATGATGGGTAGGATAGGTTg	89	GL193641.1	+	277123	277217	Novel-miR-639-3p	ATGATGTGTAGGATAGGTT	19	1	8	0	0	0	0	0	1.86331	16.1854	0	0	0	0	0
640	Novel-mir-640	ggaccccgggcaccctgacagggtcagacaggacatgggcacatgcctgccCATGCTTCTCTGCTCTGGCtgtgctctggggtgg	81	GL193170.1	-	879620	879704	Novel-miR-640-3p	CATGCTTCTCTGCTCTGAC	19	0	5	0	0	0	0	0	0	10.1159	0	0	0	0	0
641	Novel-mir-641	ggatttagattgaattgatgtgaatggagagagaggaagaagacagggagggtGCCTTGTTTCTGGTTTTGTtgctgataccattaacttcaactgagaaa	95	GL192909.1	-	1057776	1057876	Novel-miR-641-3p	GCCTTGTTTCTGGATTTGT	19	0	8	0	0	0	0	0	0	16.1854	0	0	0	0	0
642	Novel-mir-642	tgaaggtgggaaAGGAGCTATGAGTAGACTTGAAGGaaaaaaatgtcctttccagtgagattagagtttcttacaagttacttctcctgccccctccc	93	GL192339.1	-	1286175	1286272	Novel-miR-642-5p	AGGAGCTATGAGTAGACTTGAAGG	24	0	0	3	0	0	0	0	0	0	5.82792	0	0	0	0
643	Novel-mir-643	gggccattctggtttggaaaatgaaacattgtgaTGTCATTGTGAAGCAGAATgggat	52	GL192586.1	+	1300764	1300821	Novel-miR-643-3p	TATCATTGTGAAGCAGAAT	19	3	14	3	9	6	0	0	5.58993	28.3244	5.82792	7.34528	2.98999	0	0
644	Novel-mir-644	catgggcggtgggcgtgaagggacagcaggtgccaggtctgcgttctcagcaaggcTGACCTCTGCCTATGTCCCTTTgtgtccctgccttcc	87	GL206693.1	+	46	138	Novel-miR-644-3p	TGACCTCTGCCTATGTCCCTTT	22	0	0	0	0	3	4	1	0	0	0	0	1.495	3.58442	0.679704
645	Novel-mir-645	accgggacaagaggacccagattgtctacagcgatgatgtctacaaggaaaaccttgtggacggcttctagGGAGTGGAGCTGGGTTCCGTGTGCCtca	93	GL194271.1	-	40638	40736	Novel-miR-645-3p	GGAGTGGAGCTGGGTTCCGTGTGCC	25	3	0	0	0	0	1	2	5.58993	0	0	0	0	0.896105	1.35941
646	Novel-mir-646	gtaggagctctctgcggtcaagggtcagagacgaggtCCCCAGCTGCGGCGGGCTctcat	54	GL192647.1	+	1462596	1462655	Novel-miR-646-3p	CCCCAGCTGCGGCGGGCG	18	3	6	14	11	43	41	58	5.58993	12.139	27.1969	8.97757	21.4283	36.7403	39.4229
647	Novel-mir-647	aaatgttaaatctgaggtatTTTAGAATCTAAGAATTAAagtcatcaaatagaaaatccaccattattagtgatgttcacttaaatatttaggtctctaataactcagatagacaaga	112	GL194040.1	-	202098	202215	Novel-miR-647-5p	TTTAGAATCTAAGAATTGA	19	0	0	3	0	0	0	0	0	0	5.82792	0	0	0	0
648	Novel-mir-648	gtacatctgaagaaccaacaaagaattgaatttggttaaaacaccagcaatggtaagatcATTTGAGTTTGATGATGGGtttgtgaaaggtgaat	89	GL193194.1	-	100151	100245	Novel-miR-648-3p	ATTTGAGTTTGATGATGGC	19	0	4	0	0	0	0	0	0	8.0927	0	0	0	0	0
649	Novel-mir-649	gCCGGAACCCAGAGACTTTcccgccctcggcaacgtcccgccgcttgaccctgctgtttttcggggtgggggagctttgagttggtttcttt	86	GL192801.1	+	952956	953047	Novel-miR-649-5p	CCGGAACCCAAAGACTTT	18	0	8	0	0	0	0	0	0	16.1854	0	0	0	0	0
650	Novel-mir-650	ccggggtgcttcgttcatgatgcattgatgggctgggaggacccgcgagccagGAGTGGCTGCAGGACCTCccatgacttagggcatcggggtgtagacccaag	98	GL192521.1	-	1343979	1344082	Novel-miR-650-3p	GAGTGGCTGCAGGACCCC	18	0	0	0	0	0	3	0	0	0	0	0	0	2.68832	0
651	Novel-mir-651	agacccggagtgggagggtcgattttcttggacatttctctaTCCACTTAGTTTCCCCTTCcctcttggnnn	66	GL192965.1	-	1035115	1035186	Novel-miR-651-3p	TCCACTTAGCTTCCCCTTC	19	0	0	0	0	1	2	3	0	0	0	0	0.498332	1.79221	2.03911
652	Novel-mir-652	cctgggcaagggtcctctttttcctggcagctgctgtgggtggggtcaggtctctccgGAGACCTCAGAGCCCAGACATCAGcctggcctggccttgccctgc	97	GL193529.1	+	327363	327465	Novel-miR-652-3p	GAGACCTCAGAGCCCAGACATCAG	24	0	0	0	4	0	0	0	0	0	0	3.26457	0	0	0
653	Novel-mir-653	cttccagaaagaaccccctccagcAATCCCACCCAGACTGGCCCCaccgctaactctggctccctggggctgccgcatggggggcn	70	GL192442.1	-	2716511	2716596	Novel-miR-653-5p	AATCCCACCCAGACTGGCCCC	21	0	0	0	0	3	2	0	0	0	0	0	1.495	1.79221	0
654	Novel-mir-654	aatagggccTGGAAGCTCTGACTGTCCCCacctgaccttcagatgctccccagttcctcct	55	GL195787.1	-	15354	15414	Novel-miR-654-5p	TGGAAGCTCTGAATGTCCCC	20	0.5	0	1.5	1.5	29.5	33.5	11	0.931654	0	2.91396	1.22421	14.7008	30.0195	7.47675
655	Novel-mir-655	aggctgggggcccgggccACGATGTGGGGCTCATGGCtctacccctccctccctgtgggccctgcagcagtgaacagtcagcccgggcgaggacccagaag	95	GL192808.1	+	1181733	1181833	Novel-miR-655-5p	ACGATGTGGAGCTCATGGC	19	0	0	4	0	0	0	0	0	0	7.77056	0	0	0	0
656	Novel-mir-656	gtgcagaggctcatggttacacgtatttggaagcgggaGTAGTTGGACCTTGGGCTGctgggt	57	GL193701.1	+	239217	239279	Novel-miR-656-3p	GTAGTTGGACCTTGGGCCG	19	4	14	30	4	0	0	2	7.45323	28.3244	58.2792	3.26457	0	0	1.35941
657	Novel-mir-657	aggctgcccctggctgacagctgtgggcgatagagacgcctcctgtgccctgccGTCTCTTCCATCGCCTCCTCCtgcagtcagcgcagaagcctcggagg	95	GL193920.1	+	282060	282160	Novel-miR-657-3p	GTCTCTTCCATCGCCTCCTCC	21	0	0	0	0	3	1	0	0	0	0	0	1.495	0.896105	0
658	Novel-mir-658	gactggggcaggGTGGGCTCCAAGTGTCTTCTGGTgcctccctgggccaccaggaggcacctggaacccaagccaaccccactg	78	GL192799.1	+	889821	889904	Novel-miR-658-5p	GTGGGCTCCAAGTGTCTTCTGGT	23	0	0	0	4	0	2	4	0	0	0	3.26457	0	1.79221	2.71882
659	Novel-mir-659	ccacgtccCCTCCCCGCGCCCCTGTGCCCagcctcagacgtccacctcccgcagccccggcacagcagcgggggcggcgacgctg	79	GL192632.1	+	143291	143375	Novel-miR-659-5p	CCTCCCGGCGCCCCTGTGCCC	21	0	0	0	0	0	0	3	0	0	0	0	0	0	2.03911
660	Novel-mir-660	tcaggacttgaacagtgatggtgaaaattgagaagcaaatctccttgcatttggTAATTTTTCCTCTGTTCAAgtctggg	74	GL192347.1	-	1749787	1749866	Novel-miR-660-3p	TAATTTTTTCTCTGTTCAA	19	7	0	0	0	0	0	0	13.0432	0	0	0	0	0	0
661	Novel-mir-661	gaacacaagttGGGAAATGTGGCTTCTGTTCatttcgtttaattaaagctacctcctaaactatagtggct	65	GL192756.1	-	261175	261245	Novel-miR-661-5p	GGGAAATGTGGCTTCTGTTC	20	0	6	0	0	0	0	0	0	12.139	0	0	0	0	0
662	Novel-mir-662	gctgatagggTAGCGACCCCTGGGCTCTGGGTcccacccgctcacccggctccctcggggcgcagccttcatcctc	70	GL192475.1	-	2290036	2290111	Novel-miR-662-5p	TAGCGACCCCTGGGCTCTGGGT	22	0	0	0	4	0	1	2	0	0	0	3.26457	0	0.896105	1.35941
663	Novel-mir-663	gatggtggggaatccacaggccaGTGGAGAAGGGTTCCAGGttggaattccaggcccgaggaccctagagcacaggcagtgtccttctccatctcc	95	GL194524.1	-	169478	169573	Novel-miR-663-5p	GTGGAGAAGGGTTCCATG	18	3	10	6	4	6	22	29	5.58993	20.2317	11.6558	3.26457	2.98999	19.7143	19.7114
664	Novel-mir-664	gtcggtctccggctcactcgcgactgcggtgtcgccgcgggggtgcctcgtccggcccgtgggcccagagaaggCCGGAGGCCACCCCGCGGCGAGcgcccgccgttagaaggggcacgtgagccgggggccactaagcaggtgaccgttagcgggccccggcg	134	GL193041.1	-	540877	541040	Novel-miR-664-3p	CCGGAGGCCACCCCGCGGCGAT	22	3	0	0	0	0	1	1	5.58993	0	0	0	0	0.896105	0.679704
665	Novel-mir-665	cttggtctgGTGCCCGCACCCTCCACCAagagggagaaagagagccatgggagagaatgtgccatcctggggtggggggcgggtaggggaccccc	89	GL193218.1	-	402948	403042	Novel-miR-665-5p	GTGCCCGCATCCTCCACCA	19	4	0	0	0	0	0	0	7.45323	0	0	0	0	0	0
666	Novel-mir-666	aaaacagtagttttggagaaggtagaaggtgaaagaaaatgctcagtgacacctcagtgtacccTCTTTTCCTTCCTCTGTCCCCagagaaatgtagg	92	GL192639.1	+	655444	655541	Novel-miR-666-3p	TCTTTGCCTTCCTCTGTCCCC	21	0	0	0	3	0	0	0	0	0	0	2.44843	0	0	0
667	Novel-mir-667	gctgttgctcTCCTTGGATGTCTGAGCGTTtggtctgtgtggaaatggtactagcagagaaaagttttcttttgggccacaccctcgggtcaaagaagggcaacccc	101	GL192739.1	+	1464300	1464406	Novel-miR-667-5p	TCCTTGGATGTCTGAGCGAT	20	8	7	0	14	1	1	8	14.9065	14.1622	0	11.426	0.498332	0.896105	5.43763
668	Novel-mir-668	gagggtgggtccgccgcgcttgtttaccgaccgtcgATCAGCCGCGGCTGGACGcgctgcc	55	GL193457.1	-	342852	342912	Novel-miR-668-3p	ATCCGCCGCGGCTGGACG	18	0	6	0	2	2	1	1	0	12.139	0	1.63228	0.996664	0.896105	0.679704
669	Novel-mir-669	cctgcaggcctgggtggctCTGAGGACTGCCCTGGACGCtgactgcaaggtgtagggtccctcatgtactgaggcctgtcct	76	GL193455.1	-	552929	553010	Novel-miR-669-5p	CTGAGGACTGCCCTGGACGC	20	0	0	0	0	3	0	0	0	0	0	0	1.495	0	0
670	Novel-mir-670	ccacaatagagcacttttcggtgctcagaaaagatggcatTGGGAAGCAGCATCTGTTgaac	56	GL193217.1	-	412421	412482	Novel-miR-670-3p	TGGGAAGCTGCATCTGTT	18	0	22	0	0	0	0	0	0	44.5098	0	0	0	0	0
671	Novel-mir-671	gccggtgggccaggagagggaggtccggcgttgtggatcagctgctGACCAGCAGTTGCTCCCGGAGGACTTcagcttacggtcagacctcctggatc	86	GL192347.1	-	3366956	3367053	Novel-miR-671-3p	GACCAGCAGTTGCTCCCGGAGGACTT	26	2	0	0	0	4	6	3	3.72662	0	0	0	1.99333	5.37663	2.03911
672	Novel-mir-672	cccCGAGAAAGTCGCTGTGTGTGGaggttagtgttgtgtccattacagtgtcttcttgact	55	GL255709.1	+	9	69	Novel-miR-672-5p	CGAGAAAGTCGCTGTGTGTGG	21	0	0	0	0	0	0	3	0	0	0	0	0	0	2.03911
673	Novel-mir-673	aacgaggcctgtagccgaggcctggagggagggcatgatgaagggacaTGCATCCCTCACGGCCTCGCcggcttccca	72	GL192391.1	-	1333173	1333250	Novel-miR-673-3p	TGCATCCCTCACGGCCTCGC	20	0	10	0	0	0	0	0	0	20.2317	0	0	0	0	0
674	Novel-mir-674	gcagtaggggtggatagagctgtctttccttctgggctGTCTCCATCTGTCCCTACCCt	53	GL193954.1	-	310247	310305	Novel-miR-674-3p	GTCTCCATCTGTCCCTACCC	20	0	0	0	0	3	0	0	0	0	0	0	1.495	0	0
675	Novel-mir-675	tcaagcaggtctggcctagacagagaggcagagctcttcgccggagtcactcaCTGCTTGGGTCCAAGGGGCttgctcaa	74	GL192356.1	-	2548715	2548794	Novel-miR-675-3p	CTGCCTGGGTCCAAGGGGC	19	0	0	9	0	0	0	0	0	0	17.4837	0	0	0	0
676	Novel-mir-676	aatgcatgatcacgggattgttaCTTCGATTTTTGTGTTTATtcttaatgacaagcttggttcttatttttaagtttgcactcgaatcttaagaaataaatccacccatgttatcaagccga	116	GL193098.1	-	351533	351654	Novel-miR-676-5p	CTTCGATTTTTGTGTTTAT	19	0	5	0	0	0	0	0	0	10.1159	0	0	0	0	0
677	Novel-mir-677	tCTCCTGTGACCTGAGGTGGCACGggaactgcagacagacttcccacctgcacttgtcccgtcccacctccgcaggtgg	77	GL193527.1	+	561722	561800	Novel-miR-677-5p	CTCCTGTGACCTGAGGTGGCACG	23	0	0	0	0	0	0	3	0	0	0	0	0	0	2.03911
678	Novel-mir-678	atgatttttctccatctgtcattctggtccgtggcaaatgtggacatgtcatttggaatgtagcacggaggccctgatgaAATTGGAAAAGCATGTGGAgataaaaatcattct	111	GL193397.1	+	139652	139765	Novel-miR-678-3p	AATTGGAAAAGGATGTGGA	19	5	0	0	0	0	0	0	9.31654	0	0	0	0	0	0
679	Novel-mir-679	accagctccagcaatagcattttatcaataTTCTAGATTTTAAGATGTATttacagtcaagaatgcatcttccctatcagaaatgtttaactgagatattgtggctttt	103	GL192997.1	+	976682	976790	Novel-miR-679-5p	TTCTAGATTTTAAGTTGTAT	20	3	0	0	0	0	0	0	5.58993	0	0	0	0	0	0
680	Novel-mir-680	atcccaggcggcctctaccttgctgaggggagctcggagcctgtgaaagggatattgaGTCTTCTTCTCCCTCTGTGCTCtgctggggggaggaggtcaggaca	98	GL192449.1	+	1776366	1776469	Novel-miR-680-3p	GCCTTCTTCTCCCTCTGTGCTC	22	0	0	0	6	0	0	0	0	0	0	4.89685	0	0	0
681	Novel-mir-681	accCCCAACCCCCACTGGCACTGatctttccatacattgaagatttgatttccttgactgtatttgatccttgttcctggggcctgggtgg	90	GL192492.1	+	114026	114116	Novel-miR-681-5p	CCCAACCCCCACTGGCACTG	20	0	0	0	0	4	0	1	0	0	0	0	1.99333	0	0.679704
682	Novel-mir-682	aGCTGCCTGAGCTGGGGAGAaagataggtagccccttggtttccatatagaggtggggcccagatttgctctcccctcggtaggcaagg	83	GL192425.1	-	1263544	1263632	Novel-miR-682-5p	GCTGCCTGAGCTGGGGAGA	19	0	0	0	0	3	0	0	0	0	0	0	1.495	0	0
683	Novel-mir-683	ctgagaCCCTCCCCCGTGGTCCCGcccgtcctctgcctctggtgcgatgatgccgggaggctggtctgcg	64	GL193306.1	-	391808	391877	Novel-miR-683-5p	CCCTCCCCCGTCGTCCCG	18	21	28	56	35	135	120	204	39.1295	56.6489	108.788	28.565	67.2748	107.533	138.66
684	Novel-mir-684	accctgcctctctcccgcagcaggttcgagccacagagggccagcccggaggcccctggagcccagatctgtcatctgGTGCCACCGGCTGTGCTCACTCCggttttctgctcagggtctgaagcagctgctgtccccttccctgcccccactccctgactctgccctggg	79	GL192507.1	-	925861	926031	Novel-miR-684-3p	GTGCCACCGGCTGTGCTCACTCC	23	2	0	0	3	0	0	3	3.72662	0	0	2.44843	0	0	2.03911
685	Novel-mir-685	cgcgctccctacccagcagtccttgcgtggcccgacagAACGGACACCCAGGACTCCaaaatggcttcagtaggtgagtact	76	GL193117.1	+	237417	237498	Novel-miR-685-3p	AACGGACACCCAGGACTCC	19	0	0	0	0	0	5	0	0	0	0	0	0	4.48053	0
686	Novel-mir-686	gggccgcggcagctcagcccttggacaggaaggcgtgggtgggccctagtgatggaaatgcaGCTCCTAGGGCCTGAGCTGTcactgctgctgtcagctgtctgccgcggttg	109	GL192647.1	+	768786	768898	Novel-miR-686-3p	GCTCCTAGGGCCTGAGCTCT	20	0	0	0	1	7	0	4	0	0	0	0.816142	3.48833	0	2.71882
687	Novel-mir-687	ctccccatagggatctttttccacacatggctctcttgagtcCTTGTTGAGAAGGGTTTATTAtgggttt	64	GL192583.1	+	1213520	1213589	Novel-miR-687-3p	CTTGTTGAGAAGGGTTTATTA	21	3	0	0	0	0	0	0	5.58993	0	0	0	0	0	0
688	Novel-mir-688	ttggggcagtcaagtgcgggcagttgaggtgacagctcccttgtccaaccggcacttccaggcagaggagagaaaacgccCAGCCTCCCAAGACTGTCCCagtaa	102	GL194465.1	+	115005	115109	Novel-miR-688-3p	CAGCCTCCCAGGACTGTCCC	20	4	0	0	0	0	0	0	7.45323	0	0	0	0	0	0
689	Novel-mir-689	gcaggggacaggaggccccagacctgacagattctgcaggtggcagaaacacacctcaTTGGAGCCTGAGGGCTGGGGgctctggaccccaac	87	GL192392.1	+	1554923	1555015	Novel-miR-689-3p	TTGGAGCCTGAGGGATGGGG	20	0	5	0	0	0	0	0	0	10.1159	0	0	0	0	0
690	Novel-mir-690	ccaggcgctcgaagactgccggactctcacttTAGCTCCGGACCCTAGCACCTggctgctggggagcggggctgtccaggcttctccagagcgctccg	92	GL192457.1	+	407634	407731	Novel-miR-690-5p	TAGCTCCGGACCCTAGCACCT	21	0	0	0	0	0	0	3	0	0	0	0	0	0	2.03911
691	Novel-mir-691	acttaggagttCCCAAAGTCATGGCTAAGaccagccatgcctactgcaggatattcctggca	56	GL192847.1	+	84080	84141	Novel-miR-691-5p	CCCAAAGTCATGGTTAAG	18	58	0	0	0	0	0	0	108.072	0	0	0	0	0	0
692	Novel-mir-692	cacgtcccatgccagccCCGCGCGGCTCCCGCTCTGgctcgggtctgggggccagcgaggtagctcagggctac	68	GL192595.1	-	508139	508212	Novel-miR-692-5p	CCGCGCGGCTCCCGCTCTC	19	3	0	0	0	0	0	1	5.58993	0	0	0	0	0	0.679704
693	Novel-mir-693	gctttcctctctgaggtaatccttgtctttgggctcgaccatcatcttggcataaggacttaagtttctctGAGGATAACTGAAGAAGGTgaatta	90	GL193726.1	-	349053	349148	Novel-miR-693-3p	GAGGATAACTGAAGTAGGT	19	3	0	0	0	0	0	0	5.58993	0	0	0	0	0	0
694	Novel-mir-694	ggagctgagagtcaggggatctgagggtccagctCAGGGCCTTGAGAACCTGGAGttcggtaca	58	GL192632.1	-	133032	133095	Novel-miR-694-3p	CAGGGCCTCGAGAACCTGGAG	21	3	0	0	0	0	0	0	5.58993	0	0	0	0	0	0
695	Novel-mir-695	tgcccaggggcgaAGTTAGACAGGGTCGGAGGGcgctgtggagcctgaccgcttgcctctaccccgttaggtcttcgagaactggatg	82	GL192580.1	+	412287	412374	Novel-miR-695-5p	AGTTAGACAGGGTCAGAGGG	20	0	0	0	0	0	4	0	0	0	0	0	0	3.58442	0
696	Novel-mir-696	tttcttaatgtgttttttaatggatttctttctggctgcttatttttcattaagatgtggatcagcttgaatttgCCTACTGTTTAATTAAAAtaattgccagagcttgacaatctaacactatagtagggnn	127	GL192352.1	+	3238749	3238881	Novel-miR-696-3p	CCGACTGTTTAATTAAAA	18	11	60	42	7	18	23	23	20.4964	121.39	81.5908	5.713	8.96998	20.6104	15.6332
697	Novel-mir-697	cctgctgaaagaaggcccccaaaCGTCCGGCCGTGCCGGGGgtgagcactttggaccccctggcccagagctggactgcgccgccctcagcggt	92	GL192794.1	-	249154	249247	Novel-miR-697-5p	CGTCCGGCCGTGCCGGTG	18	0	44	1	5	0	0	0	0	89.0197	1.94264	4.08071	0	0	0
698	Novel-mir-698	atgcatttccactatGATATGTGTGTGTGTGTTATgtatacatacatataatatacatgtgacagaaatgagg	67	GL192345.1	+	2279606	2279678	Novel-miR-698-5p	GATATGTGTGTGTGTGTTGT	20	5	0	0	0	0	0	0	9.31654	0	0	0	0	0	0
699	Novel-mir-699	cgcgcaGTTCCGCCATGGCCTCTGAGGaagcgagccgtagtcctcgtaggtctcggcgggagccgg	65	GL192351.1	+	2903108	2903173	Novel-miR-699-5p	GTTCCGCCATGGCCTCTGAGG	21	0	0	0	2	5	0	0	0	0	0	1.63228	2.49166	0	0
700	Novel-mir-700	tctctgcatcgCCGTGGGGTGCGGGGGTGCaggagtgggggttgggctcctgggccacgtcctgccccgcctctgctccagggcaccccgttcctcgtagcgggatgcag	107	GL192647.1	+	1621269	1621378	Novel-miR-700-5p	CCGTGGGGTGCGGGGGTGG	19	0	0	0	5	0	0	0	0	0	0	4.08071	0	0	0
701	Novel-mir-701	aaagaagaggttggagagagtaagcagtaagggtcCCAAGATTAGTTCTCTCTCacagatagaacatacatcatcatggccagtgaggtcagatctctttctactaccttctcaaa	110	GL193307.1	+	104282	104397	Novel-miR-701-5p	CCAAGATTAGTGCTCTCTC	19	2	13	0	0	0	0	0	3.72662	26.3013	0	0	0	0	0
702	Novel-mir-702	tcatcccaaaggccattccctgcgaaagccagcctgaggtctagggatgctgaattagactttagtaaatatattcTGCTGCAAGTTGTCTGGGAataggtaaagggaaca	105	GL192367.1	-	142299	142409	Novel-miR-702-3p	TGCTGCAAGTTGTCTGGGC	19	0	4	0	0	0	0	0	0	8.0927	0	0	0	0	0
703	Novel-mir-703	ggcgcccagcgcggggccggggcccggaggacgcgcggagaGCGGCCGGACCCGGGAGCCCGagctccgaggcggggcccc	80	GL192718.1	+	1355303	1355383	Novel-miR-703-3p	GCGGCCGCACCCGGGAGCCCG	21	2	0	0	0	9	9	2	3.72662	0	0	0	4.48499	8.06495	1.35941
704	Novel-mir-704	agggcccagacgtgaacagaggcctctgttctacactgtcttcgccacgggccttggcgtccgggaggcccgggagctagAGACAGCAGGACGGTGCTCAagatcaggccaccagtacgtccccaca	123	GL192462.1	+	140879	141005	Novel-miR-704-3p	AGACAGCAGGACGGTGGTCA	20	95	135	71	45	8	4	10	177.014	273.129	137.927	36.7264	3.98666	3.58442	6.79704
705	Novel-mir-705	cagtctccagcttcctgcttgcctgggccctggagcacaaggtctcggtcgtcctgtaagtcatccctgcaCCAGAAGAGGTCTCTCGGGCctaggtgaaagaggagaaagtttgagaacc	115	GL193959.1	-	219039	219159	Novel-miR-705-3p	CCAGAAGAGGTCTCTCGGGC	20	0	0	5	0	0	1	0	0	0	9.71319	0	0	0.896105	0
706	Novel-mir-706	tgtgggaaaaagaagacttaggtctaagttcatttATCTTAGACAAAGTTTGGCAttccttct	57	GL192428.1	+	634186	634248	Novel-miR-706-3p	ATCTTAGACAAAGTGTGGCA	20	0	0	10	0	0	0	0	0	0	19.4264	0	0	0	0
707	Novel-mir-707	cagagccccacccgtcccttttcatgtgacctatagGAAATTGGACCTGGTGGCTagg	52	GL192371.1	+	1148736	1148793	Novel-miR-707-3p	GAAATTAGACCTGGTGGCT	19	0	3	0	0	0	0	0	0	6.06952	0	0	0	0	0
708	Novel-mir-708	tcggaattggggaagcaactaactagagaaaaggccctcagttgtagtcattTCTAACTGGATTAAGAGCTttacaatttttn	77	GL192910.1	+	511168	511250	Novel-miR-708-3p	TCTAACTGGATTAAGAGCT	19	5	0	0	0	0	1	0	9.31654	0	0	0	0	0.896105	0
709	Novel-mir-709	taccatattagttcccctgcctgtcctgttcctcagcttgttcatcagtccagaatgttctgggagacaaatgagggggcTGTGCTTGGCTGAGAAGCagactggtagctgagtagcagatgtggtgcag	127	GL192453.1	+	4301	4430	Novel-miR-709-3p	TGTGCTTGGCTGAGGAGC	18	3	0	4	11	13	39	59	5.58993	0	7.77056	8.97757	6.47832	34.9481	40.1026
710	Novel-mir-710	gcgatgacagtgCCCAGGGCTCTGATGTGTCTcttacagttcctaaagctgagaccctggagaccctgaag	54	GL196742.1	-	4268	4338	Novel-miR-710-5p	CCCAGGGCTCTGATGTGTCT	20	8	0	2	2	18	17	7	14.9065	0	3.88528	1.63228	8.96998	15.2338	4.75793
711	Novel-mir-711	ccccgaacctggcagcgggcccaaggggtgcagggcgccggtgcagtgTCTGCCCCCTTGTGCCCACAGTcaggtacgacc	75	GL193598.1	-	120987	121067	Novel-miR-711-3p	TCTGCCCCCTTGTGCCCACAGT	22	6	0	0	0	4	0	0	11.1799	0	0	0	1.99333	0	0
712	Novel-mir-712	cctttcattaatacaggttctcgaaaccaacaaaagcagagaagacaaataggaatgatacgtgatGGGAAGGAGGACCAAGATGaatag	84	GL193620.1	-	92561	92650	Novel-miR-712-3p	GGGAAGGAGGACCAAGATG	19	3	0	0	0	0	0	0	5.58993	0	0	0	0	0	0
713	Novel-mir-713	ccggcccatgggtggggctggggcagcatctggagggaggacaatcccCGTTCCCGTGGCCTCGCTcgaacctgtgggctga	80	GL192537.1	-	1370157	1370238	Novel-miR-713-3p	CGTTCCCGTGGCGTCGCT	18	0	2	0	5	0	2	0	0	4.04635	0	4.08071	0	1.79221	0
714	Novel-mir-714	tttcggaaaaatctgtctgaaaacatgacctgttgagtgtgtgttcagccttttttacaagatcagAAACGGTGTGAACTCCCGagatctaggtaatgacgccagacttgttttgtctgttc	116	GL193039.1	+	66273	66394	Novel-miR-714-3p	AAACGGTGTGAACTCCCG	18	0	0	0	0	3	0	0	0	0	0	0	1.495	0	0
715	Novel-mir-715	ccaagccccGCCCCCGGCGCGCCGGGGCCtctgagcggggtcgagcggggtctcgcgcgctgggcgtgggaaaagctcgc	74	GL192700.1	-	192538	192617	Novel-miR-715-5p	GCCCCCGGCGCGCCGGGCCC	20	1	0	0	0	2	7	12	1.86331	0	0	0	0.996664	6.27274	8.15645
716	Novel-mir-716	caagctcattccgaggactgcgctgcctcaccttgctttggaacacgtgCGATCTTTGAAAACTGAGTgga	65	GL192811.1	-	543490	543560	Novel-miR-716-3p	CGATCTTTGAAAACTGAAT	19	0	4	0	0	0	0	0	0	8.0927	0	0	0	0	0
717	Novel-mir-717	tcaccatgcatcAGGGCTCAGGGAGAGGCCacagggctagcccaggtctgcatgctcggctc	56	GL193190.1	+	31592	31653	Novel-miR-717-5p	AGGGCTCAGGGAGAGGCC	18	0	0	7	0	0	0	0	0	0	13.5985	0	0	0	0
718	Novel-mir-718	nntggatttgaatgtttttaacaatgtttctttaccagcgtttttagcacatggacattatacatgcctaaTGTGACTGGTTTTAAGGAAagtgaattagtaaatcttaa	104	GL193915.1	+	290072	290181	Novel-miR-718-3p	TGTGACTGGTTCTAAGGAA	19	3	0	0	0	0	0	0	5.58993	0	0	0	0	0	0
719	Novel-mir-719	gagGCGGCGGGCGGTGGGGGATgcccacagctccctctggtattgggaagatgaactctgggaggggcagtggggtccctccagcccactgcaag	89	GL192550.1	+	1778539	1778633	Novel-miR-719-5p	GCGGCGGGCGGTGGGGGTT	19	1	0	0	1	2	5	4	1.86331	0	0	0.816142	0.996664	4.48053	2.71882
720	Novel-mir-720	tgACGGGAGAGGTGCAGGGTgctctgccggcgtgagcatgggcatctcacccgcct	50	GL193097.1	-	92052	92107	Novel-miR-720-5p	ACGGGAGAGGTGCAGGGT	18	0	3	0	0	0	0	0	0	6.06952	0	0	0	0	0
721	Novel-mir-721	aagagtggaacccgtacatccccaggacccaagcgacccgacgcaGGGCACGGGGTGCGCGGGGGcgctggg	66	GL192972.1	+	1032263	1032334	Novel-miR-721-3p	GGGGACGGGGTGCGCGGGGG	20	0	0	0	0	0	2	3	0	0	0	0	0	1.79221	2.03911
722	Novel-mir-722	cacggaggaaataaaatttgtagtgttttatgtaaggatgtctctccttgctacACTGTTGATTTTGAAGATTTCAaa	72	GL193654.1	-	531321	531398	Novel-miR-722-3p	ACTGTTGATTTTGAAGATTTCA	22	0	0	0	0	3	0	0	0	0	0	0	1.495	0	0
723	Novel-mir-723	caactTCTGCCACCTTCCCCACTGcatataatggtaggcagggaagggacaggaagaca	53	GL193481.1	-	395091	395149	Novel-miR-723-5p	TCTGCCACCTTCCCCACTG	19	0	0	0	0	0	3	0	0	0	0	0	0	2.68832	0
724	Novel-mir-724	tctatataaatatCCTTGGAGATCTGATGGACagaaaaacacacaactgtattaaacatccaaggacttatgttaa	70	GL193399.1	+	239544	239619	Novel-miR-724-5p	CCTTGGAGATCTGATGCAC	19	0	0	9	0	0	0	0	0	0	17.4837	0	0	0	0
725	Novel-mir-725	gactgcAGCTTTGTATGGGACTTTGggttattcagggtaggaaagtgcagtaagctggggactcttcccaatacctatgtccccctataactctgtaatc	100	GL194378.1	-	127600	127699	Novel-miR-725-5p	AGCTTTGTATTGGACTTTG	19	0	3	0	0	0	1	0	0	6.06952	0	0	0	0.896105	0
726	Novel-mir-726	ggcgagctggcgtcaccaccgcgtcccctgGGCCGAAGCCTTTGCAGACctcgttccacctggattgtgagtcggcacggcttctccccaccgaggccttgttgggtctgctcccc	115	GL192595.1	+	1578351	1578466	Novel-miR-726-5p	GGCCGAATCCTTTGCAGAC	19	0	0	0	0	4	0	0	0	0	0	0	1.99333	0	0
727	Novel-mir-727	gggccctcaggctccctggtccagggcgcgggggtgggggcgcagctctccgcagggagaccccggccactcaccagggcCGCGCCGGTCTCCCCAGCCcagccagctctcccacctccgggcctttgttggagccgagccctcggggcccgga	151	GL193478.1	-	616613	616766	Novel-miR-727-3p	CGCGCCGGTCTCCCCCGCC	19	6	0	0	0	0	0	1	11.1799	0	0	0	0	0	0.679704
728	Novel-mir-728	aatctgattttaaataaacgtgacacagagcagttaaaatcTGTTGCTGTGAGCCAAGGTTATTactagatcagtag	71	GL192939.1	-	761871	761947	Novel-miR-728-3p	TGTTGCTGTGAGCCAAGGTTATT	23	0	0	0	0	0	4	0	0	0	0	0	0	3.58442	0
729	Novel-mir-729	cttcccTAAGGCTATCTCTGCAACTAGGTcagttttcccagctgctgagcactagccttcca	52	GL192363.1	-	3769783	3769844	Novel-miR-729-5p	TAAGGCTATCTCTGCAACTAGGA	23	0	0	0	0	0	1	3	0	0	0	0	0	0.896105	2.03911
730	Novel-mir-730	ACAGGCTCGCGGCGCGTGGAGGCTgctccgatccgcgcgcttcagctcggcttcggcttctggtggcagccgcggcgcgctgcggtcgcg	84	GL193143.1	-	922877	922966	Novel-miR-730-5p	ACAGGCTCGCGGCGCGTGGAGGCT	24	0	0	0	0	0	0	3	0	0	0	0	0	0	2.03911
731	Novel-mir-731	gttggagAAGGGTACAGAGGTAGGCCAGGTggcacggccaggagtgccgattgctcagccatcgggaccacctgcttttgcccccttctcccct	88	GL193091.1	+	36121	36214	Novel-miR-731-5p	AAGGGTACAGAGGTAGGCCAGGT	23	0	0	0	0	5	0	0	0	0	0	0	2.49166	0	0
732	Novel-mir-732	ctccgtcaaCTCTAAAGGGACTGCCGGctaagacggtagactcctttatttggaacagatgaac	58	GL192810.1	+	846748	846811	Novel-miR-732-5p	CTCTAATGGGACTGCCGG	18	0	12	0	0	0	0	0	0	24.2781	0	0	0	0	0
733	Novel-mir-733	GAAGAGGGAGGAAAGGGAGGGtccctggcacgggtctcacctcaacttcgtcctcagtgaagtcgatgactgtcagagccttcctgaccaccttccag	92	GL192573.1	-	1367908	1368005	Novel-miR-733-5p	GAAGAGGGAGGAAAGGGAAGG	21	0	5	0	0	0	0	0	0	10.1159	0	0	0	0	0
734	Novel-mir-734	gctgcaggaggacggggagattcttcttgaagagcgtgcagaccgggtctgcctctagtctgacggctgcaggaaggCTTCTTCGCCTGCTGTTTT	90	GL192841.1	+	33733	33828	Novel-miR-734-3p	CCTCTTCGCCTGCTGTTTT	19	0	0	3	0	0	0	0	0	0	5.82792	0	0	0	0
735	Novel-mir-735	ggggtgGGTGCTTGAGGGGCGGGCCtgtgtctggattggagaccagccctcccagtgtccacagg	59	GL192338.1	+	3404322	3404386	Novel-miR-735-5p	GGTGCTTGAGGGGCGGGCC	19	0	3	0	0	0	0	0	0	6.06952	0	0	0	0	0
736	Novel-mir-736	tttcctacctacatcagtcccgagttttcactttgaatgagcttcacaaaggatgtgttaataactgaactacagtcATTTGTGGAACTCAGATTCtcagcgaactccttgttcatgggtggggac	124	GL192838.1	-	359340	359465	Novel-miR-736-3p	ATTTGTGGAACTCAGCTTC	19	0	3	0	0	0	0	0	0	6.06952	0	0	0	0	0
737	Novel-mir-737	ccatcagatgtctttcgacacctctgggccctcatgtcctgaaatgttcatggagatgaactttcagaggcaccgggaggGTTTCAGGACATAACGGAtgggcg	101	GL192594.1	-	1653535	1653638	Novel-miR-737-3p	GTTTCAGGACATAACGGA	18	0	7	0	0	0	0	0	0	14.1622	0	0	0	0	0
738	Novel-mir-738	ccaggccctttgggaggtggcgggctgtgctcctgcgcCCGGGTCCGCCCCCCAGGCccgt	55	GL192475.1	-	1177101	1177161	Novel-miR-738-3p	CCGGGTCCGCCCCCCGGGC	19	0	11	0	0	0	0	0	0	22.2549	0	0	0	0	0
739	Novel-mir-739	aaactctttgataaatgtactgccacactgacatagTTTGAAAAAAGAGTCAAAGcgtggaagcacaggctgcttttgttttaatctaccagtcctgcccaacttagtgcaatgtcacaggggcn	119	GL192821.1	-	564455	564579	Novel-miR-739-5p	TTTGAAAAGAGAGTCAAAG	19	1	13	1	0	0	0	0	1.86331	26.3013	1.94264	0	0	0	0
740	Novel-mir-740	nnngtcttttcctctccggctgcttgaaGCTCGGCCTTCATCATGAATGacaccgtaactatccggaccaggaagttcatgaccagccgaccacttcagcggaaacagatggtcattgatgtc	117	GL194181.1	+	93486	93608	Novel-miR-740-5p	GCTCGGCTTTCATCATGAATG	21	0	0	0	0	3	7	2	0	0	0	0	1.495	6.27274	1.35941
741	Novel-mir-741	tccccaaaaatgtctcctgcttctgatgaggtttttagtaattcagtcattcttgagggTAAAGATGGGATCTTATGGcactatgagtcacctttggaaa	94	GL194682.1	-	91676	91775	Novel-miR-741-3p	TAAAGTTGGGATCTTATGG	19	7	0	0	0	0	0	0	13.0432	0	0	0	0	0	0
742	Novel-mir-742	gcgtatcacaggcactcccccactcctccccggggCGGGGCTGTGGGGACCGGtggctgggtgggc	66	GL192392.1	-	2332155	2332220	Novel-miR-742-3p	CGGGGCTGTGGGGACCGG	18	3	0	0	0	0	0	0	5.58993	0	0	0	0	0	0
743	Novel-mir-743	ggggaggaggcagtgttcaggccagggccgggacctgggacagttgcaaccctggtggatgaCAGCCATGTCCTTGCCCTGCAGgagggccgagagcctgactactcaga	104	GL192348.1	-	2345957	2346066	Novel-miR-743-3p	CAGCCATGTCCTTGCCCTGCAT	22	0	0	0	0	4	0	0	0	0	0	0	1.99333	0	0
744	Novel-mir-744	tgagcagagacccagtcatggcgcagggcagggcagggcagggtgcagagcaagggctggaggtgagctgccTGCTCTGGCCTGTGCCTGCAGGgtcgagggcccc	100	GL192765.1	-	435209	435314	Novel-miR-744-3p	TGCTCTGGCCTGTGCCTGCAGT	22	0	0	0	0	0	7	0	0	0	0	0	0	6.27274	0
745	Novel-mir-745	gtagacCCTGAGGGTCTGGGAAAGGGGCcggcccccacccctgagtccccggggtccct	53	GL192442.1	+	53186	53244	Novel-miR-745-5p	CCTGAGGGTCTGGGAAAGGGGC	22	3	0	0	0	0	0	0	5.58993	0	0	0	0	0	0
746	Novel-mir-746	agaccagtgtaagcAGTGTTTGGACGGAACCCaagttttcctgttcagaatgctgacagggcag	58	GL192415.1	+	1980490	1980553	Novel-miR-746-5p	AGTGCTTGGACGGAACCC	18	0	0	0	0	0	12	6	0	0	0	0	0	10.7533	4.07823
747	Novel-mir-747	gacccggatccgcctctCCTTCCTGGGAATGGCGCGgagtggagagaatgccaagccactcaccaggagacctggggcacaacctggatt	84	GL192700.1	+	938025	938114	Novel-miR-747-5p	CCTTCCTGGGAATGGCGCG	19	0	0	0	4	0	0	0	0	0	0	3.26457	0	0	0
748	Novel-mir-748	ttttggagccttatttttaattagctaacttttggttaatgaggatgaaagaaactgtgaatcttataattggaagatGATTAAAAAATAAAAGGATTctctatga	100	GL193245.1	-	555396	555501	Novel-miR-748-3p	GATTAAAAAAGAAAAGGATT	20	0	4	0	0	0	0	0	0	8.0927	0	0	0	0	0
749	Novel-mir-749	aagtagccccccttgaagagtcactgtctaaagaaagttcagtttcagcaacaggccaactttgggaggccatggaggaGGACTTTTAGATTTAGTGAAGAtggtagggttgaag	109	GL192667.1	+	1221044	1221158	Novel-miR-749-3p	GGACTTTTAGATTTAGTGAAGA	22	3	0	4	0	0	0	0	5.58993	0	7.77056	0	0	0	0
750	Novel-mir-750	atggagcgtGTGGGCTCGGGGGTCCCGGtgccagcaccaccccaccaagccgggcgacctcgggtccaggcagctcatc	73	GL194219.1	-	150299	150377	Novel-miR-750-5p	TTGGGCTCGGGGGTCCCGG	19	0	0	0	4	0	0	0	0	0	0	3.26457	0	0	0
751	Novel-mir-751	cagtttccccttgagCATACTGACTTTGCAATAAAgaagctgtcatttacactcttctttattgcacggtgggtaatagctacagggagaaaaat	89	GL192961.1	-	1107319	1107413	Novel-miR-751-5p	CTTACTGACTTTGCAATAAA	20	0	2	0	0	0	0	3	0	4.04635	0	0	0	0	2.03911
752	Novel-mir-752	cacggagagcctgcgcctgagcccagtactgctcctgcccccacTCCTGCTCCTGCAGGGCTcccaga	62	GL192499.1	-	826684	826751	Novel-miR-752-3p	TCCTGCTCGTGCAGGGCT	18	0	0	18	9	0	0	0	0	0	34.9675	7.34528	0	0	0
753	Novel-mir-753	aggtgggcccaggcacgagttgctggagtcgcagcgcgcagtgctgtgagTGGACGCGGGCCGGGCCCgagc	66	GL193686.1	-	465715	465786	Novel-miR-753-3p	TGGACGCGAGCCGGGCCC	18	337	172	84	185	1485	1259	2321	627.935	347.986	163.182	150.986	740.023	1128.2	1577.59
754	Novel-mir-754	atatggaccacagccctCCCCGGCCCCGCCTCCTCCTgcttgacagaggggcggggcccgtgctggctccaccc	68	GL192595.1	+	1533782	1533855	Novel-miR-754-5p	CCCCGGCCTCGCCTCCTCCT	20	0	13	0	0	0	0	0	0	26.3013	0	0	0	0	0
755	Novel-mir-755	cagtgtgAGATGAGCTGCCTTGTGGGGactgagtgatgcaagatgtgttcagactcccacttggtgacatcaacaacc	72	GL196223.1	+	7839	7916	Novel-miR-755-5p	AGATGAGCTGCCTTGTGGGG	20	0	0	4	0	5	2	0	0	0	7.77056	0	2.49166	1.79221	0
756	Novel-mir-756	CCTTGGGGAGGGGCTCTCGACtggaatcttgggactctcagttgttaggggtatcttctcattt	58	GL225024.1	+	215	278	Novel-miR-756-5p	CCTTGGGGAGGGGCTCTCGAC	21	4	0	0	0	0	0	0	7.45323	0	0	0	0	0	0
757	Novel-mir-757	tacggggggcgctgtgtaaccttccagtcattcccgtgcccaaagcactgacgtgctaccggaggcagaGAAGGATTGGGATTTAGGAAgcaaaaatccccccagg	100	GL192343.1	-	2721743	2721848	Novel-miR-757-3p	AAAGGATTGGGATTTAGGAA	20	0	0	5	0	0	0	0	0	0	9.71319	0	0	0	0
758	Novel-mir-758	ataacagtgagcattctacaaaagtcgagtgagaagtgAAGGATGCCCTACTGTGCT	51	GL192413.1	+	456775	456831	Novel-miR-758-3p	AAGGATGCCCTACTGTACT	19	3	0	0	0	0	0	0	5.58993	0	0	0	0	0	0
759	Novel-mir-759	agaaagccccacgcgcctgtgatggttagttatccctgtctgaacatctcagctgagggGAAACAATCTATTCTGAGGCGTtggggtttggc	86	GL192703.1	+	1533117	1533208	Novel-miR-759-3p	GAAACAATCTATTCTGAGGCGT	22	4	0	0	0	0	0	1	7.45323	0	0	0	0	0	0.679704
760	Novel-mir-760	ncaaaatatggataacattgaaagttttaattttatttgcaaatgtCAACTTGAAGTCATTCTGTatttatttatacatagaaactgggctttccaatttgcaagtattagtttttctttcattggttagttatcagatttggc	138	GL193186.1	-	747849	747992	Novel-miR-760-5p	CAACTTGGAGTCATTCTGT	19	0	0	0	8	0	0	0	0	0	0	6.52914	0	0	0
761	Novel-mir-761	ttACCCGGCCCGGACTCGGCCgagccctcccctccggagcgagcggggcagagggccgggacagggccgggaca	68	GL192445.1	+	1039709	1039782	Novel-miR-761-5p	ACCCGGCCCGGACACGGCC	19	0	3	1	1	3	2	0	0	6.06952	1.94264	0.816142	1.495	1.79221	0
762	Novel-mir-762	ccagCCCCCACGTCCGTGGCCGTGGccagaggcctctccatggggctgggggtgta	50	GL193091.1	+	657036	657091	Novel-miR-762-5p	CCACCACGTCCGTGGCCGTGG	21	3	0	0	0	0	0	0	5.58993	0	0	0	0	0	0
763	Novel-mir-763	caagctgttgtagggtctgGGGAAATACCTGGTTCTCcaaatgctatgttgttgcttagcaatctgtggaccttaaggcattgatcttcagttcagccctgagacagcatg	105	GL192518.1	+	319695	319805	Novel-miR-763-5p	GGGAAATAGCTGGTTCTC	18	3	6	0	0	0	0	0	5.58993	12.139	0	0	0	0	0
764	Novel-mir-764	ccggagggagcaaatgaactgttggtgcgcggggtagccgagcctaagacccacgaggcCCCGGAGCAGAACCCAGCCgcaagatgctcccttgga	95	GL192497.1	+	1919357	1919452	Novel-miR-764-3p	CCCGGAGCAGAACCCAACC	19	0	0	8	0	0	0	0	0	0	15.5411	0	0	0	0
765	Novel-mir-765	ttaagAAAAAGAATCTAAGAACAAAtgctgttctactacttcagtacatagcatattgtagtactatttttttctata	72	GL193226.1	-	628707	628784	Novel-miR-765-5p	AAAAAGAATCGAAGAACAAA	20	5	0	0	0	0	0	0	9.31654	0	0	0	0	0	0
766	Novel-mir-766	aaatgggcaaagagtatctgcacgaacctgaccaatgaatctgacagcttcaatatagcattgcattcatgatcatttggGTATTATTGTTGCTTGTTtatt	99	GL194339.1	+	5201	5302	Novel-miR-766-3p	GTATTATTGTTGCTTGTT	18	0	4	0	0	0	0	0	0	8.0927	0	0	0	0	0
767	Novel-mir-767	tgcgcggcaagAGTAGGTGGCTGCCAGGGCgtgagaagttctgtgtgctgatgatagccagtctcttcccgcaaa	69	GL192797.1	+	427270	427344	Novel-miR-767-5p	AGTAGGTGGCTGCCAGAGC	19	0	0	0	0	4	0	0	0	0	0	0	1.99333	0	0
768	Novel-mir-768	ccgggaactccaggccagtgtggcgcagcacagggtgagtcgggcagggctagcccTCCCCCCCTCGCCGCTGCcctctgactcctcctttccatg	91	GL193087.1	+	261526	261621	Novel-miR-768-3p	TCCCCCCCTCGCCGCCGC	18	2	3	5	1	0	0	4	3.72662	6.06952	9.71319	0.816142	0	0	2.71882
769	Novel-mir-769	gaagctcggcaggagagctgagatttctggccccagcctgagctctcaactgcTGGGCCTGAGCTCTCAGCTGCTcctcctgggtggc	82	GL192632.1	-	649820	649907	Novel-miR-769-3p	TGGGCCTGAGCTCTCAGCTGCT	22	0	0	0	0	0	5	0	0	0	0	0	0	4.48053	0
770	Novel-mir-770	tcgggcGGGGGCGAGGGCTCCTCCCgcagggcacggtagccctgttctccgccact	50	GL192871.1	-	452252	452307	Novel-miR-770-5p	GGCGGCGAGGGCTCCTCCC	19	0	5	0	0	0	0	0	0	10.1159	0	0	0	0	0
771	Novel-mir-771	atgaatgccaagaacttatctatcagattggggatcacaaattttaaaagctttatttgaaattataagctgtgtctcgaAAGGTGAAAAGGATTTGGCAtttgga	101	GL192888.1	-	485675	485780	Novel-miR-771-3p	GAGGTGAAAAGGATTTGGCA	20	0	4	0	0	0	0	0	0	8.0927	0	0	0	0	0
772	Novel-mir-772	tttgctcttatcctccatcctggcctggctccgtagctgtcatggccccaatccctggggttcacctgcaagacatTTCCAGAGATGGAATGGTGagagccag	97	GL192926.1	-	696089	696191	Novel-miR-772-3p	TTCCAGAGATGGATTGGTG	19	3	0	0	0	0	1	0	5.58993	0	0	0	0	0.896105	0
773	Novel-mir-773	TGCCTTTGTCTGTTTTATTGctattcagatatcacagagagaaatcatctttcttgtaaccttgaactgcttcactaaaatctgacaaaacc	85	GL193083.1	+	212277	212368	Novel-miR-773-5p	TGCCTTTGTCTGTTTTAGTG	20	0	7	0	0	0	0	3	0	14.1622	0	0	0	0	2.03911
774	Novel-mir-774	accaggtcttagcagtggagaaggagcaggagtcagagaactttcttCTCCTCCCCACCCACTCCGGacctctc	68	GL192773.1	+	66444	66517	Novel-miR-774-3p	CTCCTCCCCAGCCACTCCGG	20	0	0	0	0	3	0	0	0	0	0	0	1.495	0	0
775	Novel-mir-775	accgggaacggcagaagctgatgagggagcagaacattctcaaacaggtgcgtgtgcatacctgtgggggagGGGCCATCTCTCTGCAGCTtctcttcacccctc	99	GL192386.1	-	2838785	2838889	Novel-miR-775-3p	GGGCCATCGCTCTGCAGCT	19	3	0	0	0	0	0	0	5.58993	0	0	0	0	0	0
776	Novel-mir-776	ccgcaggcccgcgttttcagggtgctcgcgggagctgctctgggcCCCCCGCGTGGGCCCGGGCttcgcccaccaggagggcgcaggcctggcacctaggtgtggggggcccaccgcagccagccaagctcccttgttggcctg	141	GL193878.1	-	370637	370780	Novel-miR-776-5p	CCCCCGCGGGGGCCCGGGC	19	0	11	0	0	0	0	0	0	22.2549	0	0	0	0	0
777	Novel-mir-777	ataccatttcccctcagacagtagctagacggtaccctgattggaggaatatgcttcTTGCCATCTTTGCAGGGTGatatacacttggagtgggaagatggcca	98	GL192551.1	-	192891	192994	Novel-miR-777-3p	TTGCCATTTTTGCAGGGTG	19	0	0	0	0	4	2	2	0	0	0	0	1.99333	1.79221	1.35941
778	Novel-mir-778	ccaggagcccggaaatggacatcaattcctctaggaatatgctttcttttCTGGGTGGTTTCCCTTCCttgggcttcatg	74	GL192384.1	-	49877	49956	Novel-miR-778-3p	CGGGGTGGTTTCCCTTCC	18	0	0	0	0	6	2	4	0	0	0	0	2.98999	1.79221	2.71882
779	Novel-mir-779	tttggaaaagttaagaatatatgaaggtaaattaggaataagtataaatattgataaaaatattgtttctcttATTCTCTATGTTAAGTGACTtgacctaa	95	GL192710.1	-	228219	228319	Novel-miR-779-3p	ATTCTCTATGTTAAGTGACT	20	0	0	8	0	0	0	0	0	0	15.5411	0	0	0	0
780	Novel-mir-780	ccgcaggcaGAGCCCGGAGCTGGAGGGAACacagcgaggggtgctggtgtcctggttcccgctgcagtcttgttttggttcagctcaggttagcctgtct	96	GL192914.1	+	1109265	1109364	Novel-miR-780-5p	GAGCCCGGAGCTGGAGGGAAC	21	0	0	0	3	0	0	0	0	0	0	2.44843	0	0	0
781	Novel-mir-781	gtggtgaaggagctgaagaagcacctttcgtaGGGTGTTTTGGGCAGAAGTCCtcgcgct	54	GL192939.1	+	779539	779598	Novel-miR-781-3p	GGGTGTTTTGGGCAGAAGTCC	21	0	0	5	0	0	0	0	0	0	9.71319	0	0	0	0
782	Novel-mir-782	gcagcatcggccgtcggggtgctaggGGGGAGGTCCCGCGCGGGattcaggctcccggcaaattgcttttctctgcagcgctctggtcctggctctgccgatgcatg	101	GL192668.1	+	494095	494201	Novel-miR-782-5p	GGGGAGGTCCCCCGCGGG	18	2	2	1	14	6	38	21	3.72662	4.04635	1.94264	11.426	2.98999	34.052	14.2738
783	Novel-mir-783	acagggccctggggtgttcgcgtggtggcgcccaggctggtggtctggtcacgcacctttcgtgagctgcaggGTGCGGAACTTGCCCATCCTCctggtgacagcgtaacagctcaggtgcgcccggt	122	GL192922.1	+	920436	920563	Novel-miR-783-3p	GTGCGGAACTTGCCCATCCTT	21	0	0	0	0	3	0	0	0	0	0	0	1.495	0	0
784	Novel-mir-784	gccctgagctctggaagctgcaagcagaagtgggaatcAGAGCTGAGTGGTGTCTCcagctcagtaagggaaggacatgctcagactcttgcttgttcagattccaagacagaag	109	GL193090.1	+	451894	452008	Novel-miR-784-5p	AGAGCTGAGTGGTGTCTC	18	0	0	4	0	0	0	0	0	0	7.77056	0	0	0	0
785	Novel-mir-785	caTGCAGAAGGATCATTTTTTtagtaaccacttttccaaataaaagcggtactgagaatcatgttaacctcttgcttt	72	GL192509.1	-	46863	46940	Novel-miR-785-5p	TGCGGAAGGATCATTTTTT	19	0	0	0	0	5	0	0	0	0	0	0	2.49166	0	0
786	Novel-mir-786	ggacgcagtcgggaaggggaaggaagtggtcgcgaGGCCACCCCCGCCCGGGCCcgactgcggct	59	GL192754.1	-	632101	632165	Novel-miR-786-3p	GGGCACCCCCGCCCGGGCC	19	58	40	20	120	230	373	396	108.072	80.927	38.8528	97.9371	114.616	334.247	269.163
787	Novel-mir-787	taATGGTCATTACCAAGGCTTTGagaatgcagtttctcatttgctgtggacatgaccacaa	55	GL194225.1	-	52261	52321	Novel-miR-787-5p	ATGGTCATTACCAAGGCTTTG	21	0	0	0	0	0	0	3	0	0	0	0	0	0	2.03911
788	Novel-mir-788	acatggagaaGAGCCTTGGGAAATAGGACCttagtggaccctattcttctggttttcttgatttcttgggtctctcttcaatc	77	GL193142.1	+	137017	137099	Novel-miR-788-5p	GAGCCTTGGGAAGTAGGACC	20	0	0	12	0	0	0	0	0	0	23.3117	0	0	0	0
789	Novel-mir-789	cagaccttggagctacagctgcccaactctgctcccaggagatccaagTGAGAGCAGGGCAAGGAGCcggcaccagagctgccaatgtaag	85	GL193387.1	+	121388	121478	Novel-miR-789-3p	TGAGAGCAGGGCAAGGACC	19	0	8	0	0	0	0	0	0	16.1854	0	0	0	0	0
790	Novel-mir-790	ggaatacagtttctcttataagctatgtactgctcacaaagacaagtagttgaaggtaagagcatCGGTGAAGAGACATGTGTgcc	86	GL192575.1	-	1308117	1308202	Novel-miR-790-3p	CGGTGAAGAGACATGAGT	18	1	0	10	0	0	1	1	1.86331	0	19.4264	0	0	0.896105	0.679704
791	Novel-mir-791	caggtcacatgacagtgcataaagatttcaggtggacacgatggggactcaggtcaggaacaaaccagataccaggcttcCAATTGAGTATTTGTGTGAACCtggaattccggcattggaccgag	120	GL193980.1	-	234157	234281	Novel-miR-791-3p	CAATTGAGTATTTGTGTGAACC	22	3	0	0	0	0	0	0	5.58993	0	0	0	0	0	0
792	Novel-mir-792	agtgtcctagggcaagattgatggggactctgagccTGTCAGCTGTTCCTGCCCTgggacttg	57	GL193274.1	-	690331	690393	Novel-miR-792-3p	TGTTAGCTGTTCCTGCCCT	19	0	0	0	0	2	2	3	0	0	0	0	0.996664	1.79221	2.03911
793	Novel-mir-793	tgacttcttcctccaaacgcaacttgcgggaacttCTGAAAAGTTTTTTGAAGGaagagggag	57	GL193035.1	+	459386	459448	Novel-miR-793-3p	CTGAAAAGATTTTTGAAGG	19	0	4	0	0	0	0	0	0	8.0927	0	0	0	0	0
794	Novel-mir-794	gacccaagcaaggatgacaagggcTACTTCCGCAGGCTGAAGTAcctgatggagcggcgcttcccctgcggcgtgtgccaaaagtctttcaagcagtcctcgcacctggtgc	109	GL193426.1	+	573908	574019	Novel-miR-794-5p	TACTTCCGGAGGCTGAAGTA	20	0	0	0	6	0	0	0	0	0	0	4.89685	0	0	0
795	Novel-mir-795	ggcacgggagagtcgactgtcttcggtagagggtgtgtgcggacctgggcggttctggtcggctatgcccgaccggccacTCTGCCTGGGCGTCACGCTagcatgaacttggagacatcacacggcctccatcagcctgt	137	GL192384.1	+	1723049	1723188	Novel-miR-795-3p	TCTGCCTGGGCGTCACGCC	19	3	30	398	186	12	3	10	5.58993	60.6952	773.17	151.802	5.97999	2.68832	6.79704
796	Novel-mir-796	tTTTGTTGTTGTTCTTGTCTTgttttattttgtttaagcctgggagaattacaggtgcaattaacagaaaaatgaaaggcatggaaagagagcatgt	91	GL195366.1	+	21054	21150	Novel-miR-796-5p	TTTGTTGTTGTTCTAGTCTT	20	3	0	0	0	0	0	0	5.58993	0	0	0	0	0	0
797	Novel-mir-797	atatcaggtAGGAGTGGGTGAGGAGAACtttctccttgctctcaggtcctggcctgacta	54	GL192662.1	-	132462	132521	Novel-miR-797-5p	AGGAGTGGGTGAGGACAAC	19	0	0	4	0	0	0	0	0	0	7.77056	0	0	0	0
798	Novel-mir-798	cccATGGACTTGGTGGTAGGAATCatattgtgtaggtcattatgacttttactgtttcctttcccccaattgtccatgct	76	GL192958.1	+	433833	433912	Novel-miR-798-5p	ATGGACTTGGTGGAAGGAATC	21	0	0	0	0	4	0	0	0	0	0	0	1.99333	0	0
799	Novel-mir-799	acactgctccgcaaGGCCGCCCCTCCCACGGCtggagaagcgggcggggccgtggccaaaggggcggggcggacc	69	GL192362.1	+	4214365	4214439	Novel-miR-799-5p	GGCCGCCCCTCCCACGGC	18	1	0	6	7	27	28	16	1.86331	0	11.6558	5.713	13.455	25.0909	10.8753
800	Novel-mir-800	gaactgggatgttgggggtgtttgtggttatcttacctggggaagttcttatgtttatcttgcttttcatgtgtctttCTGTAGACATATCTGAAGAGAtggattaagaatgctttggattaaggattgtggagcacatttcaatcattttaggat	150	GL192439.1	+	149596	149751	Novel-miR-800-3p	CAGTAGACATATCTGAAGAGA	21	0	0	0	2	0	1	9	0	0	0	1.63228	0	0.896105	6.11734
801	Novel-mir-801	gaaggcttctaGTTCTGGAGAAGAATGGTAagcttccatcagctgctagcttcgtctcttgaacccactctggagaggccaca	77	GL192592.1	+	1152764	1152846	Novel-miR-801-5p	GTTCTGGAGAAGATTGGTA	19	4	0	0	0	0	0	0	7.45323	0	0	0	0	0	0
802	Novel-mir-802	atcgccggtgggattatcctgcgcacgcggAAAAGCACGCGCTGCCGGAAGTGatggcaccctcccttccacagcgggtggtttagcgcgcgtgcgcagtaggctcttccggcagc	110	GL194842.1	+	123813	123928	Novel-miR-802-5p	AAAAGCACGCGCTGCCGGAAGTG	23	0	0	0	6	1	5	0	0	0	0	4.89685	0.498332	4.48053	0
803	Novel-mir-803	caaagaagggtgcctcactctacataaactcgggtTCCACAGAGGCATCCTCTGcc	50	GL192366.1	-	1576118	1576173	Novel-miR-803-3p	TCTACAGAGGCATCCTCTG	19	0	0	8	0	0	0	0	0	0	15.5411	0	0	0	0
804	Novel-mir-804	cACCTTTTGAACAGCCTGCgacacctctccccagcagagccaccccgctggcttctcaaaagcag	59	GL192369.1	-	2290515	2290579	Novel-miR-804-5p	ACCTTTTGAACTGCCTGC	18	1	10	0	0	0	0	0	1.86331	20.2317	0	0	0	0	0
805	Novel-mir-805	ggcccacacagCCTCTGGCTGGCCCTGGCCTctgccgtccatcctcaggcaggccagggctctcctcaggctggatggaga	75	GL193114.1	-	105927	106007	Novel-miR-805-5p	CCTCGGGCTGGCCCTGGCCT	20	0	0	0	0	0	3	0	0	0	0	0	0	2.68832	0
806	Novel-mir-806	tgtggcgggcccggcgggctgagcgcggacagacgctGCCCTCCGGCGGCCGCGCCggc	55	GL192343.1	+	1736002	1736060	Novel-miR-806-3p	GCCCGCCGGCGGCCGCGCC	19	0	0	6	0	0	0	0	0	0	11.6558	0	0	0	0
807	Novel-mir-807	ttacattgcatgcagtgttttaaacctgcagaggaataatgcaaatgATAATTGTGTGCAGTGATT	60	GL193302.1	-	142577	142642	Novel-miR-807-3p	ATAATTGTGTGCAGTGACT	19	0	3	0	0	2	29	36	0	6.06952	0	0	0.996664	25.987	24.4694
808	Novel-mir-808	acattCAAAGAGTGCTTGAAATTgtaatgcctctaagcttttgattaaatcacgagtttaatatgttagattttcttaaattctttcgaagtg	92	GL193551.1	+	513041	513133	Novel-miR-808-5p	CAAAGAGTGCTTGAAATT	18	18	34	18	4	3	0	0	33.5396	68.7879	34.9675	3.26457	1.495	0	0
809	Novel-mir-809	ttacccagaaaggtcctttattttcctttatttgaagactgtagGAAGGGGATCTCAGAGACTtatcttggccc	68	GL192453.1	+	1466771	1466844	Novel-miR-809-3p	GAAGGGGGTCTCAGAGACT	19	3	0	0	0	0	0	0	5.58993	0	0	0	0	0	0
810	Novel-mir-810	aatagggtttggcgttgttgtcagcctcggggagagagattggacaaatattctccaAGAGGAGGAGGGCGACGCCAaggactttc	80	GL192370.1	-	711016	711101	Novel-miR-810-3p	AGAGGAGGAGGGCGACGCCA	20	0	0	3	0	0	0	0	0	0	5.82792	0	0	0	0
811	Novel-mir-811	tccgtcctgccgctgtggcctggggcgctgcctgCGCCGCCGCGGCGGCCGGCacc	52	GL192521.1	-	1898248	1898303	Novel-miR-811-3p	CGCCGCCGCGGCGGTCGGC	19	395	426	428	406	796	4599	4881	736.007	861.872	831.449	331.354	396.672	4121.19	3317.64
812	Novel-mir-812	gagtgccgcgtgctcgcgcatcttgcggcctggcggcgaggggcgtcgcctgcgcgcgcagcggagggtagtGCGCCGGCGCGGCCCGCCGtgttcgcgagcaccgaggcgggg	108	GL192634.1	-	825148	825261	Novel-miR-812-3p	GCGCCGGCGCGCCCCGCCG	19	3	0	0	0	3	2	4	5.58993	0	0	0	1.495	1.79221	2.71882
813	Novel-mir-813	gcagagtggaAGGAACCTGCGGAAGGGTCtggtgacatcctaagccaatgatgccggtcaggggtgtctgggaccttgtagggtgtgcttccctcctc	92	GL193718.1	+	9924	10021	Novel-miR-813-5p	AGGAACCTGCGGAAGGATC	19	0	13	0	0	0	0	0	0	26.3013	0	0	0	0	0
814	Novel-mir-814	gtagacacttggtggctcggtgtttctgatgattggaggtgaaagtgccaccagcaaAACGTGGATGTCAAGGAGTgttacc	76	GL192607.1	+	1197620	1197701	Novel-miR-814-3p	AACGTGGATGTCAATGAGT	19	4	0	0	0	0	0	0	7.45323	0	0	0	0	0	0
815	Novel-mir-815	caggaaacgggggtgaagaaCTGCACGCGAGCCGGGGCtgtgcggggcttgaaccgcaggcgggctcgcagtttgcaggtggcccgagtgtcgtc	89	GL192444.1	+	1571624	1571718	Novel-miR-815-5p	CTGGACGCGAGCCGGGGC	18	0	0	0	0	0	1	3	0	0	0	0	0	0.896105	2.03911
816	Novel-mir-816	acttctctttggaaaagtacagagtgtCTGCAGAGAGTCAGCTGTTtgtgtgggtattctcccagctgtgttcaagcagctgattactcttagagaactattcaaggagatta	107	GL192667.1	-	353316	353428	Novel-miR-816-5p	CTGCAGTGAGTCAGCTGTT	19	0	7	0	0	0	0	0	0	14.1622	0	0	0	0	0
817	Novel-mir-817	tcagatagTTCTCTAAAGCAGTGCTTCTCCgtaggtaggtgggagaagcactgcttcagagagctgtcnnn	65	GL194191.1	-	196825	196895	Novel-miR-817-5p	TTCTCTAAAGCAGTGCTTCTCC	22	3	0	0	0	0	0	0	5.58993	0	0	0	0	0	0
818	Novel-mir-818	ggagacagtgggggtctggaggGAAGCGGAGCCTGCAGGCCggggacagcgatacggtgtctcaggccttgggcgctgcccttccagacgcccgcgttccg	100	GL192632.1	+	91313	91413	Novel-miR-818-5p	GAAGCGGTGCCTGCAGGCC	19	0	0	0	1	14	10	9	0	0	0	0.816142	6.97665	8.96105	6.11734
819	Novel-mir-819	tccagaatcttttcctccctcctcaagtcaattaaaacaaggatctccatggcctctgccagccctgacagtcgagGCTGGCTGCCGGTGAAATtctgtgtgctttgtgaatgagcgactcgcgaaatgcttctacc	131	GL193259.1	-	668599	668735	Novel-miR-819-3p	GCGGGCTGCCGGTGAAAT	18	0	0	0	0	0	7	5	0	0	0	0	0	6.27274	3.39852
820	Novel-mir-820	ctagactggccatGCGACTCTGGACGCGGCCCccagcccgagcggagcagcggggccactcgtg	58	GL193322.1	+	242074	242137	Novel-miR-820-5p	GCGACTCTGGACGCGGGCC	19	0	0	1	0	2	4	2	0	0	1.94264	0	0.996664	3.58442	1.35941
821	Novel-mir-821	caatggaggaggaaccatctAAAAATAACAGGGGTCAGGgaaagctgccaggatctggggggactttgatcctgcctctccctctgttaaaattggaatgaggtgtccattctgctacc	114	GL192659.1	-	547361	547479	Novel-miR-821-5p	AAAAATAACAGGGGTCAAG	19	5	5	0	0	0	0	0	9.31654	10.1159	0	0	0	0	0
822	Novel-mir-822	agatttgaggatcccaagaagcctgtataaatgggtcgaaacatcattCTCCTGCTGCTGCTTGGGCTctccaaagac	72	GL194003.1	+	9713	9790	Novel-miR-822-3p	CTCCTGCTGCTGCTTGGGCT	20	0	0	0	0	5	0	0	0	0	0	0	2.49166	0	0
823	Novel-mir-823	taaagggccagcggctcaggagggagagtttccggaagcctCTGCCTGTCCTGCTGCCCCTCTt	58	GL192343.1	-	3863837	3863900	Novel-miR-823-3p	CTGCCTGTCCTGCTGCCCCTCT	22	3	0	0	0	1	1	4	5.58993	0	0	0	0.498332	0.896105	2.71882
824	Novel-mir-824	ggactcggagtcggctgcttcgGAAAGGCCATGCCCGTCCCtgaaggatgaggccagtttctgcagctggaggagaag	72	GL193486.1	+	227360	227437	Novel-miR-824-5p	GAAAGGCCATGGCCGTCCC	19	0	0	0	0	0	4	0	0	0	0	0	0	3.58442	0
825	Novel-mir-825	atttggttttgctggggtaggggttcatgaattctttcatcttgaccaAGAGTTCTACAGTCCCACtccatcccccaaaagcatat	80	GL194861.1	-	102812	102897	Novel-miR-825-3p	AGAGTTCTACAGTCCGAC	18	96	368	261	287	102	25	9	178.878	744.528	507.029	234.233	50.8299	22.4026	6.11734
826	Novel-mir-826	gcaTTGTAGCTCTGCACCGAACGTCctgtttcatcgcttgtgacgtgggtagagaaacaaaca	57	GL192358.1	-	2906190	2906252	Novel-miR-826-5p	TTGTAGCTCTGCACCGAACGTC	22	0	0	0	0	4	0	0	0	0	0	0	1.99333	0	0
827	Novel-mir-827	gcatccaggggacatgagccaggggcacaagctggagttaggaGGGCCTTCCTCCTTCCTGGGggatgtgcgaaatccagggagggggaagggcctcacccaatgctctggatcatgaggttttcctcctggggac	130	GL193348.1	+	214114	214249	Novel-miR-827-5p	GGTCCTTCCTCCTTCCTGGG	20	0	0	1	0	6	0	3	0	0	1.94264	0	2.98999	0	2.03911
828	Novel-mir-828	tgcggggcacgctgaggggccgagccggtggaggatgccgcggctgcnnngcgatgccgcacgcagaccccatgcagcgcCCCTCGCCACCCCTCGCCgg	96	GL192526.1	+	481697	481796	Novel-miR-828-3p	CCCTCGCCCCCCCTCGCC	18	22	58	27	31	117	34	42	40.9928	117.344	52.4512	25.3004	58.3049	30.4676	28.5476
829	Novel-mir-829	atGGCGTCTCCCAGCGTTGTCGACatgaactgtgcaggcggagctggttgactgagctgaggctttctcctatggttccttgataatggtgaaggaaagacgct	102	GL192875.1	-	63749	63852	Novel-miR-829-5p	GGCGTCTCCCAGCGTTGTCGAC	22	0	0	0	0	0	1	3	0	0	0	0	0	0.896105	2.03911
830	Novel-mir-830	ccccctcttgttaatcagcgtgtgccCAGGGTGAAGGGACATGAgttggtgccccccacattgctcttggtgcccccccatgcttctctccctgttgctggacatagtgacaagcaggaac	114	GL192429.1	-	348624	348744	Novel-miR-830-5p	CAGGGTGAAGAGACATGA	18	0	10	4	2	1	3	2	0	20.2317	7.77056	1.63228	0.498332	2.68832	1.35941
831	Novel-mir-831	tcaaagaaatataattgattTTGAAGTTTTCTAGATAGTCACatgctttgtgactaatgcaagaaaatcaagtcctgtgttgtatttgttcta	87	GL193409.1	+	301782	301874	Novel-miR-831-5p	TTGAAGTTTTCTAGATAGTCAC	22	0	0	0	0	3	0	0	0	0	0	0	1.495	0	0
832	Novel-mir-832	cacgtcctttcgaattaggatgttgaaaattcgcttctcctcaccttccgtccccagactattgTGTCCTGGTGACCGTTGGGTGTctgtttcatcggtattctaaaacgaaaggatttc	114	GL194552.1	+	166498	166617	Novel-miR-832-3p	TGTCCTGGTGACCGTTGGGTGT	22	0	0	0	0	4	0	0	0	0	0	0	1.99333	0	0
833	Novel-mir-833	gactcagggtgcctcaGAGGATGAGGAATGAGCTCCTttatcctgtggacactttttgtcctatgggtgagctcaagttctacttcctggggaattttgattt	97	GL192451.1	-	161593	161695	Novel-miR-833-5p	GAGGTTGAGGAATGAGCTCCT	21	0	0	3	0	0	0	0	0	0	5.82792	0	0	0	0
834	Novel-mir-834	ttagctccattttcttccttttgccaagaagcaggcaaccagctctgcctTCCCAAGAGAGAACAGACCtggagccaa	72	GL193194.1	-	477909	477986	Novel-miR-834-3p	TCCCAAGAGAGAACAGACC	19	4	0	0	0	0	0	0	7.45323	0	0	0	0	0	0
835	Novel-mir-835	ggccatgtggcccgaggtctgcCTGACCCCACAGCCCTGGGCtcctctagcctctgtgggttcgcgaggtcctcgtcatcggccacatgcct	91	GL193001.1	+	500354	500445	Novel-miR-835-5p	CTGACCCCACAGCCCTTGGC	20	0	0	0	0	0	0	3	0	0	0	0	0	0	2.03911
836	Novel-mir-836	tcaggggaaaaatggaattatttctaaatcaatatgagatgttagacagttatCGGGTATTCTTTGGAAATTgcagcaagtgtttctcctnn	88	GL192778.1	-	300366	300457	Novel-miR-836-3p	CGGGTAATCTTTGGAAATT	19	0	0	5	0	0	0	0	0	0	9.71319	0	0	0	0
837	Novel-mir-837	cctgaccgggcccgccccagaaagtaggacccccGATGGGGCGGGCCGGGGTCCtc	50	GL192824.1	+	623068	623123	Novel-miR-837-3p	GATGGGGCGGGGCGGGGTCC	20	0	3	0	0	0	1	0	0	6.06952	0	0	0	0.896105	0
838	Novel-mir-838	ctagcgttttatatctccacaacttgaagcaggacagcagctgaaaggtaaaacttgcaagttcaatagttggCTTGGATATGTAATCATGTgtt	89	GL193720.1	+	24828	24922	Novel-miR-838-3p	CTTGGATATGTACTCATGT	19	0	11	0	0	0	0	0	0	22.2549	0	0	0	0	0
839	Novel-mir-839	tctccttgagcaagatggtTGAGGTAGGTTGGATGGTTgacttcaatagccaaatgtctcaggtttggggact	69	GL192668.1	+	594378	594450	Novel-miR-839-5p	TGAGGTAGGTTGTATGGTT	19	2	0	0	0	0	1	3	3.72662	0	0	0	0	0.896105	2.03911
840	Novel-mir-840	tCAGTTGCCGGCTGCTCTACCagggacgccacagcccccggaagcagccggtagcgca	52	GL192391.1	-	2072560	2072617	Novel-miR-840-5p	CAGTTGCCGGCTGCTCTACC	20	0	6	0	0	0	0	0	0	12.139	0	0	0	0	0
841	Novel-mir-841	tcaaGAGCTGTTTGGAGATTCAGggtctgttttatttaccagatgcctccctttctgcagttttatt	61	GL192346.1	+	1218952	1219018	Novel-miR-841-5p	GAGCTGTTTGGAGATTCAG	19	6	0	0	0	0	0	0	11.1799	0	0	0	0	0	0
842	Novel-mir-842	gaagggaCGGGCAGCACTCCCCACCTcgcagagatggagccggactctgccttcccaat	53	GL192941.1	+	909606	909664	Novel-miR-842-5p	CGGACAGCACTCCCCACCT	19	0	0	0	0	4	0	0	0	0	0	0	1.99333	0	0
843	Novel-mir-843	gtagggcccattctcttcagcagactattcctggGAGTGGTTTGCTGAGGGGACCTAggcctcat	59	GL192437.1	+	687546	687610	Novel-miR-843-3p	GAGTGGTTTGCTGAGGGGACCTA	23	0	0	0	0	0	0	3	0	0	0	0	0	0	2.03911
844	Novel-mir-844	aattcagctgGAAAAGGTGCTGGTTGATtaagttaaatatttatgtagcagacgccttctcataatctgatta	67	GL193618.1	+	509534	509606	Novel-miR-844-5p	GAAAAGGTGTTGGTTGAT	18	3	8	4	2	8	6	8	5.58993	16.1854	7.77056	1.63228	3.98666	5.37663	5.43763
845	Novel-mir-845	cagggagagacggctgcgctcgcgaggctgcggcggccgggcccacggtgtcccctgccCCGTGGGCGGTGGGCGGCGgccagcaggacgcaggacacgtcctccgag	102	GL192435.1	-	2838978	2839085	Novel-miR-845-3p	CCGTGGGCGGCGGGCGGCG	19	0	0	0	2	1	0	4	0	0	0	1.63228	0.498332	0	2.71882
846	Novel-mir-846	acaggtttATGGAGGCTTGAAGATGGGGgagttaggaaccttatctggatcacccagaaagctctaggatgttttccttattccccgtagagattttcatgaactatc	102	GL192469.1	+	524238	524345	Novel-miR-846-5p	ATGGAGGCTTGAAGATGGTG	20	0	0	0	0	4	2	1	0	0	0	0	1.99333	1.79221	0.679704
847	Novel-mir-847	ccAGCACGCCTCACCCAGGGCCGtttttcctggtatcctatttagatggcaatggcggggggatgcttt	65	GL192460.1	+	2174217	2174285	Novel-miR-847-5p	AGCACGCCTCACCCAGGGCCG	21	0	0	0	0	4	0	0	0	0	0	0	1.99333	0	0
848	Novel-mir-848	ccacatgacatgacttcttttttggggggaggggcttcatcAGAAGGACTTGGGCCCCCTacatggtatgact	67	GL192342.1	-	2088862	2088934	Novel-miR-848-3p	AGAAGGACTTGGGCCCCCC	19	0	17	65	43	0	0	0	0	34.394	126.272	35.0941	0	0	0
849	Novel-mir-849	atcggaggagggctagaaccgtcagcctccaccattctCCTGCTGACCCCTTGCACCtctctctcag	61	GL193080.1	-	590793	590859	Novel-miR-849-3p	CCTGCTGACCCCTTGGACC	19	0	0	0	3	1	1	0	0	0	0	2.44843	0.498332	0.896105	0
850	Novel-mir-850	aattgctattgtttttggctctgttttaaccagtaaactagttaccctgaattctaagacacccatgatagacatGTGGGTAGTGAAATAGACCctctgtttagtggactatggtttctgcagaaagaactgtagtactc	134	GL192342.1	-	2723492	2723631	Novel-miR-850-3p	GTGGGTAGTGAAATAGAAC	19	0	5	0	0	0	0	0	0	10.1159	0	0	0	0	0
851	Novel-mir-851	caAGGGCTTTTGCTGAAGGCCaactaggagtgctgatctactaagaccctccaactgtttttagctgagccccta	69	GL192339.1	+	5072121	5072195	Novel-miR-851-5p	TGGGCTTTTGCTGAAGGCC	19	3	0	0	0	0	0	0	5.58993	0	0	0	0	0	0
852	Novel-mir-852	caagcggagttcagtcgggaggtggcggcggaaggaggaggagctccGACCGCGCTCTCTCCCGGCAGTggctgcgnn	72	GL192577.1	+	665814	665891	Novel-miR-852-3p	GACCGCGCTCTCTCCCGGCAGT	22	0	5	0	7	3	0	0	0	10.1159	0	5.713	1.495	0	0
853	Novel-mir-853	gcactgtttaccgcgtagcgctgtagccaggcgttcttgagcgtcTGGAAGGGGCAAGGGGGACaggga	63	GL192421.1	-	259998	260066	Novel-miR-853-3p	TGGAAGGGGCCAGGGGGAC	19	3	0	0	0	0	0	0	5.58993	0	0	0	0	0	0
854	Novel-mir-854	acattcagatgcaccaccttggttccagaccaagcttgaggtgtgcATGACTGTGGTGGTGCGAGtctgaatcc	70	GL192626.1	-	631359	631432	Novel-miR-854-3p	ATGACTGTGGTGGTGGGAG	19	0	4	0	0	0	0	0	0	8.0927	0	0	0	0	0
855	Novel-mir-855	cgcgggagccccctcccctaaggccgagcagGTTGGTCGGAAGCGGGGCGCcctcc	50	GL192338.1	-	3858165	3858220	Novel-miR-855-3p	GTTGGTCGGAAGCGGGGCAC	20	0	0	1	3	0	1	1	0	0	1.94264	2.44843	0	0.896105	0.679704
856	Novel-mir-856	ctttcgggaaggctggaacctgggtgtgggtgggagggtcgcgcgggcgctcactgtggctGCGCGACCGCCCTCCCACCCatgtccccttcctgggtc	93	GL193408.1	-	707389	707487	Novel-miR-856-3p	GCGCGACCGCTCTCCCACCC	20	0	6	0	0	5	1	0	0	12.139	0	0	2.49166	0.896105	0
857	Novel-mir-857	gctGGGGTCGGGCAGGGAGGGGAgcagaccaggcaccaggctactgcctcctgtccccttgcccatccccatc	69	GL192368.1	-	345291	345363	Novel-miR-857-5p	GTGGTCGGGCAGGGAGGGGA	20	0	0	0	3	0	0	0	0	0	0	2.44843	0	0	0
858	Novel-mir-858	tatgatTCTACAGTCTTAGGAACTGAtgtgggaaatctcactcatttcctttcctgaggatcgtg	65	GL192846.1	-	760575	760639	Novel-miR-858-5p	TCTACAGTCTTAGGAACTGT	20	0	11	0	0	0	0	0	0	22.2549	0	0	0	0	0
859	Novel-mir-859	ctgtcggcggacgggaggccgagctagggggctccgcctggtcacgatggtcgaaagacgcttctctCAGTTCCTGCAGAAACTCGCCTtctcgcgggccacctgcaggagccgctgGAGAGGAGCGAGTTGGAAATCTTggtgagtttgggcgacctgccccacc	136	GL193222.1	-	67265	67430	Novel-miR-859-5p	CAGTTCCTGCAGAAACTCGCCT	22	3	0	3	0	7	16	9	5.58993	0	5.82792	0	3.48833	14.3377	6.11734
859	Novel-mir-859	ctgtcggcggacgggaggccgagctagggggctccgcctggtcacgatggtcgaaagacgcttctctCAGTTCCTGCAGAAACTCGCCTtctcgcgggccacctgcaggagccgctgGAGAGGAGCGAGTTGGAAATCTTggtgagtttgggcgacctgccccacc	136	GL193222.1	-	67265	67430	Novel-miR-859-3p	GAGAGGAGCGAGTTGGAAATCTT	23	0	0	0	0	0	5	6	0	0	0	0	0	4.48053	4.07823
860	Novel-mir-860	tGTCCAATGATTAAACTTTTtccactgctgttcacatcatgatttgTTGTGATTAATGTATGTGGATGAGGAcataatggaaaaagaaaatcatagtggg	96	GL192342.1	+	955625	955724	Novel-miR-860-5p	GTCCAATGATTAAACTGTT	19	2	0	36	11	0	0	1	3.72662	0	69.935	8.97757	0	0	0.679704
860	Novel-mir-860	tGTCCAATGATTAAACTTTTtccactgctgttcacatcatgatttgTTGTGATTAATGTATGTGGATGAGGAcataatggaaaaagaaaatcatagtggg	96	GL192342.1	+	955625	955724	Novel-miR-860-3p	TTGTGATTAATGTATGTGGATGAGGA	26	7	0	0	3	0	0	1	13.0432	0	0	2.44843	0	0	0.679704
861	Novel-mir-861	gacctcagtcTCCTGGACTAGAGAGAGGAGCTgccaccatcGCGCTCCTCTCTTCACTCaggctcctgcagacacctctctcc	68	GL192834.1	+	846183	846265	Novel-miR-861-3p	GCGCTCCTCTCTTCACTC	18	0	0	0	0	1	2	5	0	0	0	0	0.498332	1.79221	3.39852
861	Novel-mir-861	gacctcagtcTCCTGGACTAGAGAGAGGAGCTgccaccatcGCGCTCCTCTCTTCACTCaggctcctgcagacacctctctcc	68	GL192834.1	+	846183	846265	Novel-miR-861-5p	TCCTGGACTAGAGAGAGGAGCT	22	0	0	0	0	0	0	3	0	0	0	0	0	0	2.03911
862	Novel-mir-862	ctCTCCTGCTGTGTCAGAGTGgctttgctcttggcaaggctttccttCCTCGGGCTCCTCTCTGACCAGCAGgacca	71	GL192692.1	+	1557423	1557499	Novel-miR-862-5p	CTCCTGCTGTGTCAGAGTG	19	0	0	4	0	0	0	0	0	0	7.77056	0	0	0	0
862	Novel-mir-862	ctCTCCTGCTGTGTCAGAGTGgctttgctcttggcaaggctttccttCCTCGGGCTCCTCTCTGACCAGCAGgacca	71	GL192692.1	+	1557423	1557499	Novel-miR-862-3p	CCTCGGGCTCCTCTCTGACCAGCAG	25	0	0	0	0	3	1	1	0	0	0	0	1.495	0.896105	0.679704
863	Novel-mir-863	gtcccctccctaggggcTCTGGGGGCACAGCGTTGGCCctggggacctgggcaccagccgaagggcagtcccagggcctgaaggGCCGGCCCTCTCTCCCCAGCTcccgcgcagaagg	115	GL193092.1	-	883251	883368	Novel-miR-863-3p	GCCGGCCCTCTCTCCCCAGTT	21	0	0	5	4	0	2	1	0	0	9.71319	3.26457	0	1.79221	0.679704
863	Novel-mir-863	gtcccctccctaggggcTCTGGGGGCACAGCGTTGGCCctggggacctgggcaccagccgaagggcagtcccagggcctgaaggGCCGGCCCTCTCTCCCCAGCTcccgcgcagaagg	115	GL193092.1	-	883251	883368	Novel-miR-863-5p	TCTGGGGGCACAGCGTTGGCC	21	0	0	0	0	5	3	2	0	0	0	0	2.49166	2.68832	1.35941
864	Novel-mir-864	ccagcctagccggcgcttggcctggtggacagggcaggggacgcggtgccctgcggagcTGACCTGGCCTCTGTCCTCCAGGccacctgggctcctcttccagtaacagctcttgcgGAAGTGCGGAGTATGCTGGGGAAGCCatccctcaccacccc	68	GL193319.1	+	180612	180769	Novel-miR-864-5p	TGACCTGGCCTCTGTCCTCCAGT	23	3	0	0	11	15	23	26	5.58993	0	0	8.97757	7.47498	20.6104	17.6723
864	Novel-mir-864	ccagcctagccggcgcttggcctggtggacagggcaggggacgcggtgccctgcggagcTGACCTGGCCTCTGTCCTCCAGGccacctgggctcctcttccagtaacagctcttgcgGAAGTGCGGAGTATGCTGGGGAAGCCatccctcaccacccc	68	GL193319.1	+	180612	180769	Novel-miR-864-3p	GAAGTGCGGAGTATGCTGGGGAAGCC	26	1	2	0	0	6	5	10	1.86331	4.04635	0	0	2.98999	4.48053	6.79704
865	Novel-mir-865	ccagctccagccccacgcaggcagctcagatcaaccgaGGATGATGCTGTGAGCCGGGCtgaagaggggcccccggggccagggaatCTGAACTGGCTCTGGGCTGCTTAGG	68	GL193994.1	-	20170	20281	Novel-miR-865-5p	GGATGATGCTGTGAGCCGGGC	21	0	0	0	0	3	5	1	0	0	0	0	1.495	4.48053	0.679704
865	Novel-mir-865	ccagctccagccccacgcaggcagctcagatcaaccgaGGATGATGCTGTGAGCCGGGCtgaagaggggcccccggggccagggaatCTGAACTGGCTCTGGGCTGCTTAGG	68	GL193994.1	-	20170	20281	Novel-miR-865-3p	CTTAACTGGCTCTGGGCTGCTTAGG	25	0	0	0	0	1	1	4	0	0	0	0	0.498332	0.896105	2.71882
866	Novel-mir-866	aatggtaacgggggagttgcgtgcttaggcgctaagggatttatggggtgtaggctgATTCCGGGTGTTGTAGGTTtctctttttcaggcttgtttTCTCATCTTGTCTGAAGCTTTTGagggcagacttccaaggcccggaggaatggtaga	85	GL192492.1	-	753832	753984	Novel-miR-866-5p	ATTCCGGGTGTTGTAGGTT	19	7	0	0	0	0	2	4	13.0432	0	0	0	0	1.79221	2.71882
866	Novel-mir-866	aatggtaacgggggagttgcgtgcttaggcgctaagggatttatggggtgtaggctgATTCCGGGTGTTGTAGGTTtctctttttcaggcttgtttTCTCATCTTGTCTGAAGCTTTTGagggcagacttccaaggcccggaggaatggtaga	85	GL192492.1	-	753832	753984	Novel-miR-866-3p	TCTCATCTTGTCTGAAGCTTTTG	23	3	0	0	0	0	2	0	5.58993	0	0	0	0	1.79221	0
867	Novel-mir-867	gagggaagggggagagcgggcgcTGCTGCCTCGGAGGCCCGggtgggCGTCCGAGGCGCGGTACCTGGAGtcgaacttctggc	77	GL192869.1	+	1086519	1086601	Novel-miR-867-5p	TGCTGCCTCGGACGCCCG	18	0	0	7	0	0	0	0	0	0	13.5985	0	0	0	0
867	Novel-mir-867	gagggaagggggagagcgggcgcTGCTGCCTCGGAGGCCCGggtgggCGTCCGAGGCGCGGTACCTGGAGtcgaacttctggc	77	GL192869.1	+	1086519	1086601	Novel-miR-867-3p	CGTCCGAGGCGCGGTACCTGGAT	23	0	4	0	0	0	0	0	0	8.0927	0	0	0	0	0
868	Novel-mir-868	ccttcactggcgtgtgggccctcttttgTCCGGAGGGCAGGGCAGGCGCAcagaataaccggaccgTCTCCTCTGCCTTCCTGCAGAaaccccgtcgttggtggtgc	101	GL192784.1	-	79045	79151	Novel-miR-868-5p	TCCGGAGGGCAGGGCAGGCGCA	22	0	0	0	9	0	8	1	0	0	0	7.34528	0	7.16884	0.679704
868	Novel-mir-868	ccttcactggcgtgtgggccctcttttgTCCGGAGGGCAGGGCAGGCGCAcagaataaccggaccgTCTCCTCTGCCTTCCTGCAGAaaccccgtcgttggtggtgc	101	GL192784.1	-	79045	79151	Novel-miR-868-3p	TCTCCTCTGCCTTCCTGCAGT	21	0	0	0	0	3	0	1	0	0	0	0	1.495	0	0.679704
869	Novel-mir-869	aaccTGGGCTGTGGGAGATGATTGGAtagaaagcattactctattCATTCACTACCTCCCAGCCTACAa	62	GL195100.1	+	11693	11761	Novel-miR-869-5p	TGTGCTGTGGGAGATGATTGGA	22	0	0	0	2	0	2	4	0	0	0	1.63228	0	1.79221	2.71882
869	Novel-mir-869	aaccTGGGCTGTGGGAGATGATTGGAtagaaagcattactctattCATTCACTACCTCCCAGCCTACAa	62	GL195100.1	+	11693	11761	Novel-miR-869-3p	CATTCACTACCTCCCAGCCTACA	23	0	0	0	0	1	3	3	0	0	0	0	0.498332	2.68832	2.03911
870	Novel-mir-870	ccaaggcctccatgcttcTAGTCCCTTCCTTGAGGCGATCgggtaaatcatatgaCGCGCCTCAGGCAAGGGACTTCTagctggtggcttcca	87	GL193617.1	-	334059	334151	Novel-miR-870-3p	CGCGCCTCAGGCAAGGGACTTCT	23	58	53	29	291	99	97	60	108.072	107.228	56.3365	237.497	49.3349	86.9222	40.7823
870	Novel-mir-870	ccaaggcctccatgcttcTAGTCCCTTCCTTGAGGCGATCgggtaaatcatatgaCGCGCCTCAGGCAAGGGACTTCTagctggtggcttcca	87	GL193617.1	-	334059	334151	Novel-miR-870-5p	TAGTCCCTTCCTTGAGGCGATC	22	0	0	0	0	13	2	5	0	0	0	0	6.47832	1.79221	3.39852
871	Novel-mir-871	TCCTGGGTCTCGGAGCCAACCcagagcctgacccatcggGTTGGCGTTCCGGACCCGTc	54	GL192799.1	+	202897	202955	Novel-miR-871-3p	GTTGGCGTTCCGGACCCGT	19	3	0	0	0	0	0	0	5.58993	0	0	0	0	0	0
871	Novel-mir-871	TCCTGGGTCTCGGAGCCAACCcagagcctgacccatcggGTTGGCGTTCCGGACCCGTc	54	GL192799.1	+	202897	202955	Novel-miR-871-5p	TCCTGGGTCTCGGAGCCAACC	21	0	0	0	0	0	0	3	0	0	0	0	0	0	2.03911
872	Novel-mir-872	taggcattctttgtgtggtacttTGCTCCGGAGAGTGTCAGTCACGtataattagatgTGACTGACACCTCTATGAGTGAagtaacacatgacacatgcaac	96	GL192623.1	+	1771857	1771958	Novel-miR-872-5p	TGCTCCGGAGAGTGTCAGTCACG	23	0	0	0	2	6	0	4	0	0	0	1.63228	2.98999	0	2.71882
872	Novel-mir-872	taggcattctttgtgtggtacttTGCTCCGGAGAGTGTCAGTCACGtataattagatgTGACTGACACCTCTATGAGTGAagtaacacatgacacatgcaac	96	GL192623.1	+	1771857	1771958	Novel-miR-872-3p	TGACTGACACCTCTATGAGTGA	22	0	0	0	0	0	1	4	0	0	0	0	0	0.896105	2.71882
873	Novel-mir-873	ggAGCAGGGCTGTGGGCAGGTGTgctggttggtaCCCCTGACCCTCTGGCCCTGCAgg	52	GL193041.1	-	550451	550508	Novel-miR-873-5p	AGCAGGGCTGTGGGCAGGTGT	21	0	0	0	0	0	2	12	0	0	0	0	0	1.79221	8.15645
873	Novel-mir-873	ggAGCAGGGCTGTGGGCAGGTGTgctggttggtaCCCCTGACCCTCTGGCCCTGCAgg	52	GL193041.1	-	550451	550508	Novel-miR-873-3p	CCCCTGACCCTCTGGCCCTGCA	22	0	0	0	0	5	1	1	0	0	0	0	2.49166	0.896105	0.679704
874	Novel-mir-874	CCCGTGGAGGGGGCGGGGAgggcgggcgtgtccccaccgcgtgcccACACCCTGCCTTCCTCGCCTAGCctgccactgc	73	GL193326.1	+	726831	726909	Novel-miR-874-5p	CCCGTGGAGGGGGCGGGGC	19	1	1	0	3	0	0	0	1.86331	2.02317	0	2.44843	0	0	0
874	Novel-mir-874	CCCGTGGAGGGGGCGGGGAgggcgggcgtgtccccaccgcgtgcccACACCCTGCCTTCCTCGCCTAGCctgccactgc	73	GL193326.1	+	726831	726909	Novel-miR-874-3p	ACACCCTGCCTTCCTCGCCTAGT	23	0	0	0	0	0	0	3	0	0	0	0	0	0	2.03911
875	Novel-mir-875	cttcacctgagtggatcctggcttttcctcatcctcctctctACAGTGCCTGGTAGACAAGTgctacgttgaagaatacaaacCTCTTGTTAAGACTTGTCCTGtagcttggtat	67	GL193435.1	+	179242	179356	Novel-miR-875-5p	ACAGTGCCTGGTAGACAAGT	20	0	5	0	0	0	4	3	0	10.1159	0	0	0	3.58442	2.03911
875	Novel-mir-875	cttcacctgagtggatcctggcttttcctcatcctcctctctACAGTGCCTGGTAGACAAGTgctacgttgaagaatacaaacCTCTTGTTAAGACTTGTCCTGtagcttggtat	67	GL193435.1	+	179242	179356	Novel-miR-875-3p	CTCTTGTTAAGACTTGTCCTG	21	0	0	0	0	5	0	3	0	0	0	0	2.49166	0	2.03911
876	Novel-mir-876	atggctgagcctgggtcagtcttcccggcggggggagggggtctaaaacctcagggagcccctcagGTTGGGGTCTGGATGTGGCTCACTggggtgccggccagctacttatccccagcgggtggaaggaaaccccttggCGTCCTGTGGAACCTCCCTCTCCggg	53	GL192354.1	+	1841591	1841756	Novel-miR-876-3p	CGTCCTGTGGAACCTCCCTCTCC	23	0	0	0	0	4	10	8	0	0	0	0	1.99333	8.96105	5.43763
876	Novel-mir-876	atggctgagcctgggtcagtcttcccggcggggggagggggtctaaaacctcagggagcccctcagGTTGGGGTCTGGATGTGGCTCACTggggtgccggccagctacttatccccagcgggtggaaggaaaccccttggCGTCCTGTGGAACCTCCCTCTCCggg	53	GL192354.1	+	1841591	1841756	Novel-miR-876-5p	GTTGGGGTCTGGATGTGGCTCACT	24	3	0	0	1	2	3	2	5.58993	0	0	0.816142	0.996664	2.68832	1.35941
877	Novel-mir-877	aaatggtaactaaagaaaAAGATCAGTAACTTTTTAATTTgtctttgtagctggtcaGATTGAGGAGTCACTGATCTTTttctttttgccaaat	88	GL192718.1	-	1555647	1555740	Novel-miR-877-3p	GATTGAGGAGTCACTGATCTTT	22	0	5	0	11	24	4	1	0	10.1159	0	8.97757	11.96	3.58442	0.679704
877	Novel-mir-877	aaatggtaactaaagaaaAAGATCAGTAACTTTTTAATTTgtctttgtagctggtcaGATTGAGGAGTCACTGATCTTTttctttttgccaaat	88	GL192718.1	-	1555647	1555740	Novel-miR-877-5p	AAGATCAGTAACTTTTTAATTT	22	0	0	0	0	1	3	0	0	0	0	0	0.498332	2.68832	0
878	Novel-mir-878	ttagcccccGAAGTCGCCTCCGGTTCCTGGCCagggagagcCACGAACAGGCGGCGACTCGGCgggccct	64	GL193544.1	+	212495	212564	Novel-miR-878-5p	GAAGTCGCCTCCGGTTCCTGGCT	23	0	0	0	4	0	0	0	0	0	0	3.26457	0	0	0
878	Novel-mir-878	ttagcccccGAAGTCGCCTCCGGTTCCTGGCCagggagagcCACGAACAGGCGGCGACTCGGCgggccct	64	GL193544.1	+	212495	212564	Novel-miR-878-3p	CACGAACAGGCGGCGACTCGGT	22	0	0	0	0	4	0	0	0	0	0	0	1.99333	0	0
879	Novel-mir-879	tacagacggaaagcttgaagcggGAGGTGTGCAGGACGAGGTGGCCcttcccccgagcccacgccctgcccgtctcccctggctcccccaactccgacaaaccCTGTGTCGAGATCCCCTGTTCag	81	GL192618.1	+	884356	884481	Novel-miR-879-5p	GAGGTGTGCAGGACGAGGTGGCC	23	17	22	4	57	175	244	296	31.6762	44.5098	7.77056	46.5201	87.2081	218.65	201.192
879	Novel-mir-879	tacagacggaaagcttgaagcggGAGGTGTGCAGGACGAGGTGGCCcttcccccgagcccacgccctgcccgtctcccctggctcccccaactccgacaaaccCTGTGTCGAGATCCCCTGTTCag	81	GL192618.1	+	884356	884481	Novel-miR-879-3p	CTGTGTCGAGATCCCCTGTTC	21	12	8	15	39	144	97	84	22.3597	16.1854	29.1396	31.8296	71.7598	86.9222	57.0952
880	Novel-mir-880	aattatgggagaaaaatttaatatcgcagcataaccccacccttTGTATTTTGTGCAGTGATTaTTTTTAAGATCTTCTTTCATGTAagtagcaaacagggcttcactgtcttttcatctcattaattc	82	GL192651.1	-	1105217	1105345	Novel-miR-880-5p	TGTATTTTGTGCAGTGATT	19	6	0	0	8	3	0	1	11.1799	0	0	6.52914	1.495	0	0.679704
880	Novel-mir-880	aattatgggagaaaaatttaatatcgcagcataaccccacccttTGTATTTTGTGCAGTGATTaTTTTTAAGATCTTCTTTCATGTAagtagcaaacagggcttcactgtcttttcatctcattaattc	82	GL192651.1	-	1105217	1105345	Novel-miR-880-3p	TTTTTAAGATCTTCTTTCATGTA	23	0	0	0	0	6	0	3	0	0	0	0	2.98999	0	2.03911
881	Novel-mir-881	agaAGCGGCCTAAGACTTCGGCattgggtaagcgttggcgggtttactcgtGGTTCGAGGTCCCGTCGGCCGTtnnn	71	GL192703.1	-	936728	936804	Novel-miR-881-5p	AGCGGCCTAAGACTTCGGC	19	3	0	0	0	0	0	0	5.58993	0	0	0	0	0	0
881	Novel-mir-881	agaAGCGGCCTAAGACTTCGGCattgggtaagcgttggcgggtttactcgtGGTTCGAGGTCCCGTCGGCCGTtnnn	71	GL192703.1	-	936728	936804	Novel-miR-881-3p	GGTTCGAGGTCCCGTCGGCCGT	22	3	0	0	0	0	0	0	5.58993	0	0	0	0	0	0
882	Novel-mir-882	cccagggctacaggggcttcccGGTCTGCGAGCAGGGTGGGGCTgtacctttgctccctccccttgcctcagatcccacccaagcctctgttctccttgcacaGATGCATACACCAAGGCCC	82	GL192765.1	-	429600	429721	Novel-miR-882-3p	GATGCATACACCAAGGCCC	19	4	0	3	0	8	2	5	7.45323	0	5.82792	0	3.98666	1.79221	3.39852
882	Novel-mir-882	cccagggctacaggggcttcccGGTCTGCGAGCAGGGTGGGGCTgtacctttgctccctccccttgcctcagatcccacccaagcctctgttctccttgcacaGATGCATACACCAAGGCCC	82	GL192765.1	-	429600	429721	Novel-miR-882-5p	GGTCTGCGAGCAGGGTGGGGCT	22	1	0	0	0	8	4	6	1.86331	0	0	0	3.98666	3.58442	4.07823
883	Novel-mir-883	cctcgtacttgtcattcctctcctagcccctctgagggccttccctccctgcaccTTGGGAGGGCTGGTCTCTTCagttcacaGAAGGGTGAATGCTGAGTACCTtcccccagctctcccatctgaggacc	99	GL192479.1	-	1069224	1069354	Novel-miR-883-5p	TTGGGAGGGCTGGTCTCTTC	20	0	0	0	0	3	7	6	0	0	0	0	1.495	6.27274	4.07823
883	Novel-mir-883	cctcgtacttgtcattcctctcctagcccctctgagggccttccctccctgcaccTTGGGAGGGCTGGTCTCTTCagttcacaGAAGGGTGAATGCTGAGTACCTtcccccagctctcccatctgaggacc	99	GL192479.1	-	1069224	1069354	Novel-miR-883-3p	GAAGGGTGAATGCTGAGTACCT	22	0	0	0	0	4	2	2	0	0	0	0	1.99333	1.79221	1.35941
884	Novel-mir-884	tcacggtaagagggcctcttagccgaccaggagcagagcgagcagccttcTGCTCCTGAGGAACGGCGTCCACGgaaacaaaccccGTGACGCCGAACAGGAGCAGgaggaggctggtcacaagcagaggcggccacgggccacagtccgttc	149	GL192567.1	-	1983564	1983716	Novel-miR-884-5p	TGCTCCTGAGGAACGGCGTCCACG	24	3	3	0	34	53	42	78	5.58993	6.06952	0	27.7488	26.4116	37.6364	53.0169
884	Novel-mir-884	tcacggtaagagggcctcttagccgaccaggagcagagcgagcagccttcTGCTCCTGAGGAACGGCGTCCACGgaaacaaaccccGTGACGCCGAACAGGAGCAGgaggaggctggtcacaagcagaggcggccacgggccacagtccgttc	149	GL192567.1	-	1983564	1983716	Novel-miR-884-3p	GTGACGCCGAACAGGAGCAG	20	4	0	0	0	1	10	13	7.45323	0	0	0	0.498332	8.96105	8.83616
885	Novel-mir-885	ttcccaggagtccatgAAAGATGGTGCTGTGCTGGAGGgggatgggagagccctgcccagtgacaccaccttctCCGCTCCTGGATCCCTAGGC	91	GL192391.1	+	906678	906771	Novel-miR-885-3p	CCGCTCCTGGATCCCTAGGC	20	0	0	0	0	0	4	1	0	0	0	0	0	3.58442	0.679704
885	Novel-mir-885	ttcccaggagtccatgAAAGATGGTGCTGTGCTGGAGGgggatgggagagccctgcccagtgacaccaccttctCCGCTCCTGGATCCCTAGGC	91	GL192391.1	+	906678	906771	Novel-miR-885-5p	AAAGATGGTGCTGTGCTGGAGG	22	0	0	0	0	3	0	4	0	0	0	0	1.495	0	2.71882
886	Novel-mir-886	atccCGCATCCCCTAGCGTTTGTGCTTGttcttgtgcctacacagctgcccagGAGACAGGCTGGGGGCTGTGGCcactgctcacggacccctcggagg	71	GL192990.1	-	350354	350452	Novel-miR-886-3p	GAGACAGGCTGGGGGCTGCGGC	22	0	0	0	7	1	4	1	0	0	0	5.713	0.498332	3.58442	0.679704
886	Novel-mir-886	atccCGCATCCCCTAGCGTTTGTGCTTGttcttgtgcctacacagctgcccagGAGACAGGCTGGGGGCTGTGGCcactgctcacggacccctcggagg	71	GL192990.1	-	350354	350452	Novel-miR-886-5p	CGCATCCCCTAGCGTTTGTGCTTG	24	0	0	0	0	3	0	0	0	0	0	0	1.495	0	0
887	Novel-mir-887	aatccgggggtcgaatTCCGCGCCTGGAGTCCGCCTCGtgtttttgagtccgGGTCGGATTCCGTGCCTGGAGTccgccccgcggtct	82	GL192731.1	-	1313725	1313812	Novel-miR-887-5p	TCCGCGCCTGGAGTCCGCCTCG	22	115	56	34	349	321	146	207	214.28	113.298	66.0497	284.834	159.965	130.831	140.699
887	Novel-mir-887	aatccgggggtcgaatTCCGCGCCTGGAGTCCGCCTCGtgtttttgagtccgGGTCGGATTCCGTGCCTGGAGTccgccccgcggtct	82	GL192731.1	-	1313725	1313812	Novel-miR-887-3p	GGTCGGATTCCGTGCCTGGAGT	22	16	33	14	75	18	72	52	29.8129	66.7648	27.1969	61.2107	8.96998	64.5196	35.3446
