# Supplementary material for: Exosomal microRNAs in giant panda (Ailuropoda melanoleuca) breast milk: potential maternal regulators for the development of newborn cubs
Source: Sci Rep. 2017 Jun 14;7:3507. doi: 10.1038/s41598-017-03707-8 (PMC5471263; doi:10.1038/s41598-017-03707-8)
Supplement: Supplementary file 3 — Table S2 [file 41598_2017_3707_MOESM3_ESM.xls]

## Sheet: unique miRNAs
Supplementary Table 2. The expression of giant panda unique miRNAs.
miRNA groups	ID	miRNA name	Consensus miRNA sequence	Length	Raw data							Normlized data
					0 d	3 d-1	3 d-2	3 d-3	7 d	15 d	30 d	0 d	3 d-1	3 d-2	3 d-3	7 d	15 d	30 d
1. Conserved miRNA	1	ame-miR-335-3p	TTTTTCATTATTGCTCCTGACC	22	42	45	13	66	168	49	80	78.259	91.0429	25.2543	53.8654	83.7198	43.9092	54.3763
	2	ame-miR-450a-2-5p	TTTTGCGATGTGTTCCTAATAT	22	10	35	35	93	284	138	169	18.6331	70.8111	67.9924	75.9012	141.526	123.663	114.87
	3	ame-miR-375-3p	TTTGTTCGTTCGGCTCGCGTGA	22	120	299	438	356	1435	3963	8638	223.597	604.929	850.876	290.547	715.107	3551.26	5871.29
	4	ame-miR-133a-1-3p&ame-miR-133a-2-3p	TTTGGTCCCCTTCAACCAGCTGT	23	0	359.333	714	554.5	69	11.5	19	0	726.994	1387.04	452.551	34.3849	10.3052	12.9144
	5	ame-miR-133b-3p	TTTGGTCCCCTTCAACCAGCT	21	0	0.333333	10.5	5	0	0	0	0	0.674391	20.3977	4.08071	0	0	0
	6	ame-miR-96-5p	TTTGGCACTAGCACATTTTTGCT	23	10	10	5	45	116	30	51	18.6331	20.2317	9.71319	36.7264	57.8065	26.8832	34.6649
	7	ame-miR-182-5p	TTTGGCAATGGTAGAACTCACACT	24	876	432	429	734	2594	3028	3965	1632.26	874.011	833.392	599.049	1292.67	2713.41	2695.03
	8	ame-miR-599-5p	TTTGATAAGCTGACATGGGACA	22	0	0	19	15	0	1	0	0	0	36.9101	12.2421	0	0.896105	0
	9	ame-miR-30d-3p	TTTCAGTCAGATGTTTGCTGCT	22	42	48	50	69	118	82	69	78.259	97.1124	97.1319	56.3138	58.8032	73.4806	46.8996
	10	ame-miR-218-1-5p&ame-miR-218-2-5p	TTGTGCTTGATCTAACCATGT	21	18	50	9.5	22.5	108	57	46	33.5396	101.159	18.4551	18.3632	53.8199	51.078	31.2664
	11	ame-miR-153-1-3p&ame-miR-153-2-3p	TTGCATAGTCACAAAAGTGATCGT	24	9	28	3	4.5	32	1.5	1.5	16.7698	56.6489	5.82792	3.67264	15.9466	1.34416	1.01956
	12	ame-miR-204-5p	TTCCCTTTGTCATCCTATGCCT	22	6	8	37.5	20	13.5	0	7	11.1799	16.1854	72.849	16.3228	6.72748	0	4.75793
	13	ame-miR-197-3p	TTCACCACCTTCTCCACCCAGC	22	775	515	197	1849	1834	1036	1687	1444.06	1041.93	382.7	1509.05	913.941	928.365	1146.66
	14	ame-miR-27a-3p	TTCACAGTGGCTAAGTTCTGCT	22	271.5	232.5	1039.5	1038.5	389	286.5	486	505.888	470.388	2019.37	847.564	193.851	256.734	330.336
	15	ame-miR-27b-3p	TTCACAGTGGCTAAGTTCTGC	21	2658.5	2529.5	2471.5	4272.5	8117	5164.5	6578	4953.61	5117.62	4801.23	3486.97	4044.96	4627.93	4471.1
	16	ame-miR-350-3p	TTCACAAAGCCCATACACTTTT	22	9	4	1	12	41	14	16	16.7698	8.0927	1.94264	9.79371	20.4316	12.5455	10.8753
	17	ame-miR-26b-5p	TTCAAGTAATTCAGGATAGGTT	22	4930.33	6855.67	7447	10198	21754	14630.3	28226	9186.73	13870.2	14466.8	8323.02	10840.7	13110.3	19185.3
	18	ame-miR-26a-1-5p&ame-miR-26a-2-5p	TTCAAGTAATCCAGGATAGGCT	22	4141.83	3747.17	3908.5	8260.5	24268.5	18137.8	27787	7717.51	7581.17	7592.8	6741.74	12093.8	16253.4	18886.9
	19	ame-miR-137-3p	TTATTGCTTAAGAATACGCGT	21	3	33	40	6	17	0	0	5.58993	66.7648	77.7056	4.89685	8.47165	0	0
	20	ame-miR-1296-5p	TTAGGGCCCTGGCTCCATCTCC	22	20	29	11	171	286	129	258	37.2662	58.6721	21.369	139.56	142.523	115.598	175.364
	21	ame-miR-155-5p	TTAATGCTAATCGTGATAGGGGT	23	619	113	159	247	118	123	553	1153.39	228.619	308.88	201.587	58.8032	110.221	375.877
	22	ame-miR-124-1-3p&ame-miR-124-2-3p	TTAAGGCACGCGGTGAATGCC	21	2.5	16.5	0	1.5	8	0	0.5	4.65827	33.3824	0	1.22421	3.98666	0	0.339852
	23	ame-miR-499a-5p	TTAAGACTTGCAGTGATGTTT	21	47	142	38	156	414	95	118	87.5755	287.291	73.8203	127.318	206.31	85.13	80.2051
	24	ame-miR-19a-3p	TGTGCAAATCTATGCAAAACTGA	23	65	30.5	35	142	255	36	99	121.115	61.7068	67.9924	115.892	127.075	32.2598	67.2907
	25	ame-miR-19b-2-3p	TGTGCAAATCCATGCAAAACTGAT	24	6	0	2	11	12	2	2	11.1799	0	3.88528	8.97757	5.97999	1.79221	1.35941
	26	ame-miR-19b-1-3p	TGTGCAAATCCATGCAAAACTG	22	577	151.5	379	1213	2267	443	1151	1075.13	306.511	736.26	989.981	1129.72	396.975	782.34
	27	ame-miR-542-3p	TGTGACAGATTGATAACTGAAAT	23	5	0	0	0	27	14	23	9.31654	0	0	0	13.455	12.5455	15.6332
	28	ame-miR-223-3p	TGTCAGTTTGTCAAATACCCCA	22	761	120	992	1052	131	77	2930	1417.98	242.781	1927.1	858.582	65.2815	69.0001	1991.53
	29	ame-miR-142-3p	TGTAGTGTTTCCTACTTTATGGT	23	129	114	1012	1107	147	38	701	240.367	230.642	1965.95	903.47	73.2548	34.052	476.473
	30	ame-miR-1-2-3p&ame-miR-1-1-3p	TGTAATGTAAAGAAGTATGTAT	22	0	9.5	30	19	1.5	0.5	1.5	0	19.2202	58.2792	15.5067	0.747498	0.448053	1.01956
	31	ame-miR-30e-5p	TGTAAACATCCTTGACTGGAAGCT	24	2621.5	1003	2675	5000.5	7030.5	2720	5524.5	4884.66	2029.24	5196.56	4081.12	3503.52	2437.41	3755.03
	32	ame-miR-30a-5p	TGTAAACATCCTCGACTGGAAGCT	24	18901	7235.5	5270.5	17829	48847	51092	69739	35218.4	14638.7	10238.7	14551	24342	45783.8	47401.9
	33	ame-miR-30c-1-5p&ame-miR-30c-2-5p	TGTAAACATCCTACACTCTCAGCT	24	1912	1379	391.5	3618.83	14740.2	6476	10406.7	3562.65	2789.96	760.543	2953.48	7345.5	5803.18	7073.46
	34	ame-miR-30b-5p	TGTAAACATCCTACACTCAGCT	22	1507	806	789	3042.33	12278.7	6621	11905.7	2808.01	1630.68	1532.74	2482.98	6118.86	5933.11	8092.33
	35	ame-miR-30d-5p	TGTAAACATCCCCGACTGGAAGCT	24	4995.5	3338.5	3428.5	10255.5	27331.5	23443	35754.5	9308.16	6754.37	6660.34	8369.95	13620.2	21007.4	24302.5
	36	ame-miR-379-5p	TGGTAGACTATGGAACGTAGG	21	0	11	8	11	0	0	3	0	22.2549	15.5411	8.97757	0	0	2.03911
	37	ame-miR-193a-5p	TGGGTCTTTGCGGGCGAGATGA	22	147	162	76	356	912	477	593	273.906	327.754	147.641	290.547	454.479	427.442	403.065
	38	ame-miR-1842-5p	TGGCTCTGCGAGGTCGGCTCA	21	0	0	3	14	4	18	22	0	0	5.82792	11.426	1.99333	16.1299	14.9535
	39	ame-miR-24-1-3p&ame-miR-24-2-3p	TGGCTCAGTTCAGCAGGAACAGT	23	147	65.5	401	347.5	341	123.5	422	273.906	132.518	778.998	283.61	169.931	110.669	286.835
	40	ame-miR-34a-5p	TGGCAGTGTCTTAGCTGGTTGT	22	955	1670	753	4286	9424	4496	6053	1779.46	3378.7	1462.81	3497.99	4696.28	4028.89	4114.25
	41	ame-miR-449a-5p	TGGCAGTGTATTGTTAGCTGGT	22	8	10	62	14	12	13.5	20	14.9065	20.2317	120.444	11.426	5.97999	12.0974	13.5941
	42	ame-miR-122-5p	TGGAGTGTGACAATGGTGTTT	21	107	1866	39	61	155	175	277	199.374	3775.24	75.7629	49.7847	77.2415	156.818	188.278
	43	ame-miR-185-5p	TGGAGAGAAAGGCAGTTCCTG	21	27	15	31	78	45	20	73	50.3093	30.3476	60.2218	63.6591	22.4249	17.9221	49.6184
	44	ame-miR-184-3p	TGGACGGAGAACTGATAAGG	20	14	102	46	30	18	0	3	26.0863	206.364	89.3614	24.4843	8.96998	0	2.03911
	45	ame-miR-2387-5p	TGGAAGGCCTGGCTTTGCAGCG	22	1	0	0	0	10	3	4	1.86331	0	0	0	4.98332	2.68832	2.71882
	46	ame-miR-7-1-5p&ame-miR-7-3-5p	TGGAAGACTAGTGATTTTGTTGTT	24	154	82	99	104.5	197	139.5	303.5	286.95	165.9	192.321	85.2869	98.1714	125.007	206.29
	47	ame-miR-744-5p	TGCGGGGCTAGGGCTAACAGC	21	82	115	66	204	413	245	304	152.791	232.665	128.214	166.493	205.811	219.546	206.63
	48	ame-miR-219a-1-5p&ame-miR-219a-2-5p	TGATTGTCCAAACGCAATTC	20	0.5	28.5	0	6.5	6.5	1	4	0.931654	57.6605	0	5.30493	3.23916	0.896105	2.71882
	49	ame-miR-190a-5p	TGATATGTTTGATATATTAGGTT	23	85	134	94	448	1203	173	293	158.381	271.105	182.608	365.632	599.494	155.026	199.153
	50	ame-let-7i-5p	TGAGGTAGTAGTTTGTGCTGTT	22	12619	15250.5	16271.5	10171.5	22437.5	26133.5	34303.5	23513.1	30854.4	31609.6	8301.39	11181.3	23418.4	23316.2
	51	ame-let-7g-5p	TGAGGTAGTAGTTTGTACAGTT	22	11077.2	16495.6	13960	12750.4	36451.2	38625	55737	20640.2	33373.4	27119.2	10406.2	18164.8	34612	37884.7
	52	ame-let-7b-5p	TGAGGTAGTAGGTTGTGTGGTT	22	32664.8	29549	14373.8	79747.6	121688	104746	132197	60864.5	59782.8	27923	65085.4	60641	93863.6	89854.6
	53	ame-let-7c-5p	TGAGGTAGTAGGTTGTATGGTT	22	3449.13	4304.35	2719.75	6715.93	18337.8	30328.6	37241	6426.8	8708.46	5283.49	5481.15	9138.32	27177.6	25312.8
	54	ame-let-7a-3-5p&ame-let-7a-1-5p&ame-let-7a-2-5p	TGAGGTAGTAGGTTGTATAGTT	22	16298.8	17642.7	14727.1	22903.4	66848.7	90217.6	116669	30369.8	35694.2	28609.4	18692.4	33312.9	80844.4	79300.5
	55	ame-let-7f-2-5p&ame-let-7f-1-5p	TGAGGTAGTAGATTGTATAGTT	22	11465.8	12524.8	16098	9397.46	24900	24891.1	44025.9	21364.4	25339.9	31272.6	7669.67	12408.4	22305	29924.6
	56	ame-miR-98-5p	TGAGGTAGTAAGTTGTATTGTT	22	1230.8	1126.45	1575.67	988.133	2285.37	3556.35	5561.23	2293.36	2279	3060.95	806.458	1138.87	3186.86	3779.99
	57	ame-let-7e-5p	TGAGGTAGGAGGTTGTATAGTT	22	331.45	662.3	349.683	500.083	1345.02	1498.02	1750.67	617.594	1339.95	679.308	408.139	670.265	1342.38	1189.94
	58	ame-miR-423-5p	TGAGGGGCAGAGAGCGAGACTTT	23	3989	2733	1468	8200	9801	7334	8692	7432.74	5529.34	2851.79	6692.37	4884.15	6572.03	5907.99
	59	ame-miR-339-1-3p	TGAGCTCCTCGAGGCCAGAGC	21	6	4	5	36	80	49	47	11.1799	8.0927	9.71319	29.3811	39.8666	43.9092	31.9461
	60	ame-miR-143-3p	TGAGATGAAGCACTGTAGCTCT	22	1093	1311	3022	2694	2209	1471	1244	2036.6	2652.38	5870.65	2198.69	1100.82	1318.17	845.552
	61	ame-miR-769-5p	TGAGACCTCTGGGTTCTGAGCT	22	6	11	59	36	17	16	17	11.1799	22.2549	114.616	29.3811	8.47165	14.3377	11.555
	62	ame-miR-146a-5p	TGAGAACTGAATTCCATGGGTT	22	1089	464	2164.5	2239.5	598.5	187.5	1351	2029.14	938.753	4204.84	1827.75	298.252	168.02	918.281
	63	ame-miR-146b-5p	TGAGAACTGAATTCCATAGGCTGT	24	193	77	108.5	158.5	396.5	372.5	967	359.619	155.784	210.776	129.359	197.589	333.799	657.274
	64	ame-miR-29c-5p	TGACCGATTTCTCCTGGTGTT	21	0	0	16	13	53	42	76	0	0	31.0822	10.6099	26.4116	37.6364	51.6575
	65	ame-miR-183-3p	TGAATTACCGAAGGGCCATAA	21	2	0	0	4	29	7	17	3.72662	0	0	3.26457	14.4516	6.27274	11.555
	66	ame-miR-203a-3p	TGAAATGTTTAGGACCACTAGT	22	1872	1763	910	1685	3306	1252	773	3488.11	3566.86	1767.8	1375.2	1647.49	1121.92	525.411
	67	ame-miR-9-2-5p&ame-miR-9-3-5p&ame-miR-9-1-5p	TCTTTGGTTATCTAGCTGTATGA	23	62	203	74.3333	156.667	280	199.667	275.667	115.525	410.704	144.403	127.862	139.533	178.922	187.372
	68	ame-miR-149-5p	TCTGGCTCCGTGTCTTCACTCCCT	24	9	11	14	57	63	11	5	16.7698	22.2549	27.1969	46.5201	31.3949	9.85716	3.39852
	69	ame-miR-1843-3p	TCTGATCGTTCCCCTCCATAC	21	2	0	0	6	15	17	16	3.72662	0	0	4.89685	7.47498	15.2338	10.8753
	70	ame-miR-150-5p	TCTCCCAACCCTTGTACCAGTG	22	68	209	1282	1139	91	66	219	126.705	422.843	2490.46	929.586	45.3482	59.1429	148.855
	71	ame-miR-331-5p	TCTAGGTATGGTCCCAGGGAT	21	12	14	0	28	57	30	23	22.3597	28.3244	0	22.852	28.4049	26.8832	15.6332
	72	ame-miR-139-5p	TCTACAGTGCACGTGTCTCCAGT	23	0	16	19	27	12	3	4	0	32.3708	36.9101	22.0358	5.97999	2.68832	2.71882
	73	ame-miR-126-3p	TCGTACCGTGAGTAATAATGCG	22	11	56	32	72	32	3	2	20.4964	113.298	62.1644	58.7623	15.9466	2.68832	1.35941
	74	ame-miR-127-3p	TCGGATCCGTCTGAGCTTGGCT	22	0	26	160	94	21	6	46	0	52.6025	310.822	76.7174	10.465	5.37663	31.2664
	75	ame-miR-1307-5p	TCGACCGGACCTCGACCGGCT	21	103	73	301	297	172	238	371	191.921	147.692	584.734	242.394	85.7131	213.273	252.17
	76	ame-miR-205-5p	TCCTTCATTCCACCGGAGTCTGT	23	376	867	501	834	1022	386	253	700.604	1754.09	973.262	680.663	509.296	345.897	171.965
	77	ame-miR-486-5p&ame-miR-486-2-5p	TCCTGTACTGAGCTGCCCCGAGT	23	1933	129.5	320.5	396.5	176.5	200	150	3601.78	262.001	622.616	323.6	87.9556	179.221	101.956
	78	ame-miR-671-3p	TCCGGTTCTCAGGGCTCCACCT	22	55	22	43	119	87	107	81	102.482	44.5098	83.5335	97.121	43.3549	95.8832	55.0561
	79	ame-miR-339-1-5p	TCCCTGTCCTCCAGGAGCTC	20	753	920	780	2521	4526	1927	1857	1403.07	1861.32	1515.26	2057.5	2255.45	1726.79	1262.21
	80	ame-miR-125a-5p	TCCCTGAGACCCTTTAACCTGT	22	628	356	185	1777	4032	1297	1409	1170.16	720.25	359.388	1450.29	2009.28	1162.25	957.703
	81	ame-miR-125b-1-5p&ame-miR-125b-2-5p	TCCCTGAGACCCTAACTTGTGA	22	137.5	178.5	190	559.5	2409	845	1350	256.205	361.137	369.101	456.632	1200.48	757.209	917.601
	82	ame-miR-338-3p	TCCAGCATCAGTGATTTTGTT	21	40	121	23	96	108	3	64	74.5323	244.804	44.6807	78.3497	53.8199	2.68832	43.5011
	83	ame-miR-101-1-5p	TCAGTTATCACAGTGCTGATGC	22	7	15	3	4	31	3	6	13.0432	30.3476	5.82792	3.26457	15.4483	2.68832	4.07823
	84	ame-miR-152-3p	TCAGTGCATGACAGAACTTGGT	22	42	74	72	128.5	408	189.5	325	78.259	149.715	139.87	104.874	203.32	169.812	220.904
	85	ame-miR-148b-3p	TCAGTGCATCACAGAACTTTGT	22	425	636.5	366.5	1197.5	3340.5	2525	3606	791.906	1287.75	711.977	977.331	1664.68	2262.67	2451.01
	86	ame-miR-148a-3p	TCAGTGCACTACAGAACTTTGT	22	20347	20375.5	10979.5	32001	121044	140206	147975	37912.7	41223.2	21329.2	26117.4	60319.9	125639	100579
	87	ame-miR-222-5p	TCAGTAGCCAGTGTAGATCC	20	0	14	0	11	0	0	0	0	28.3244	0	8.97757	0	0	0
	88	ame-miR-802-5p	TCAGTAACAAAGATTCATCCTTG	23	2	2	6	20	43	1	3	3.72662	4.04635	11.6558	16.3228	21.4283	0.896105	2.03911
	89	ame-miR-484-5p	TCAGGCTCAGTCCCCTCCCGA	21	113	91	94	409	1102	167	278	210.554	184.109	182.608	333.802	549.162	149.65	188.958
	90	ame-miR-128-2-3p&ame-miR-128-1-3p	TCACAGTGAACCGGTCTCTTT	21	81	137.5	111	140	353.5	133	163	150.928	278.186	215.633	114.26	176.16	119.182	110.792
	91	ame-miR-335-5p	TCAAGAGCAATAACGAAAAATG	22	144	96	62	262	799	86	146	268.316	194.225	120.444	213.829	398.167	77.065	99.2368
	92	ame-miR-92a-2-3p&ame-miR-92a-1-3p	TATTGCACTTGTCCCGGCCTGT	22	24627.5	36340	16508	54099.5	109690	48349	34751.5	45888.6	73522.2	32069.1	44152.9	54662.3	43325.8	23620.7
	93	ame-miR-32-5p	TATTGCACATTACTAAGTTG	20	2	34	63	12	22	5	3	3.72662	68.7879	122.386	9.79371	10.9633	4.48053	2.03911
	94	ame-miR-664b-3p	TATTCATTTATCTCCCAGCCTACA	24	3	5	4	14	34	21	37	5.58993	10.1159	7.77056	11.426	16.9433	18.8182	25.1491
	95	ame-miR-455-5p	TATGTGCCTTTGGACTACATCG	22	38	92	17	138	338	70	48	70.8057	186.132	33.0249	112.628	168.436	62.7274	32.6258
	96	ame-miR-135a-1-5p&ame-miR-135a-2-5p	TATGGCTTTTTATTCCTATGTGA	23	0.5	3	10	3	4.5	0	2.33333	0.931654	6.06952	19.4264	2.44843	2.24249	0	1.58598
	97	ame-miR-135b-5p	TATGGCTTTTCATTCCTATGTGA	23	20	62	18	133	331	109	300.333	37.2662	125.437	34.9675	108.547	164.948	97.6755	204.138
	98	ame-miR-183-5p	TATGGCACTGGTAGAATTCACT	22	42	64	70	196	852	395	508	78.259	129.483	135.985	159.964	424.579	353.962	345.29
	99	ame-miR-381-3p	TATACAAGGGCAAGCTCTCTGT	22	0	7	0	10	5	3	7	0	14.1622	0	8.16142	2.49166	2.68832	4.75793
	100	ame-miR-454-3p	TAGTGCAATATTGCTTATAGGGT	23	8	6	37	45	26	16	23	14.9065	12.139	71.8776	36.7264	12.9566	14.3377	15.6332
	101	ame-miR-411-5p	TAGTAGACCGTATAGCGTACG	21	0	16	14	6	1	0	4	0	32.3708	27.1969	4.89685	0.498332	0	2.71882
	102	ame-miR-196b-5p	TAGGTAGTTTCCTGTTGTTGGG	22	13	28.5	20	54	48	28	52	24.223	57.6605	38.8528	44.0717	23.9199	25.0909	35.3446
	103	ame-miR-196a-2-5p	TAGGTAGTTTCATGTTGTTGGGA	23	77	115.5	61	58	205	184	246	143.475	233.677	118.501	47.3363	102.158	164.883	167.207
	104	ame-miR-21-5p	TAGCTTATCAGACTGATGTTGA	22	9596	8682	13079	22459	24165	9100	17849	17880.3	17565.2	25407.8	18329.7	12042.2	8154.56	12132
	105	ame-miR-16-1-5p&ame-miR-16-2-5p	TAGCAGCACGTAAATATTGGCG	22	1140	939.833	3259	4016.5	5004.67	1312.33	3037.83	2124.17	1901.45	6331.06	3278.04	2493.99	1175.99	2064.83
	106	ame-miR-15b-5p	TAGCAGCACATCATGGTTTAC	21	143	194	278	727.5	1555.5	687	1245	266.453	392.496	540.054	593.744	775.156	615.624	846.232
	107	ame-miR-15a-5p	TAGCAGCACATAATGGTTTGT	21	123	187	481	582.5	978.5	119	253	229.187	378.334	934.409	475.403	487.618	106.637	171.965
	108	ame-miR-195-5p	TAGCAGCACAGAAATATTGGCA	22	53	59.3333	20	107	383.667	52.3333	66.3333	98.7554	120.042	38.8528	87.3272	191.193	46.8962	45.0871
	109	ame-miR-29c-3p	TAGCACCATTTGAAATCGGTTA	22	61.5	55.5	170.75	168.5	313	39	99.5	114.593	112.286	331.706	137.52	155.978	34.9481	67.6306
	110	ame-miR-29b-1-3p&ame-miR-29b-2-3p	TAGCACCATTTGAAATCAGTGTT	23	2.5	12	42.25	58.5	12.5	1.5	11	4.65827	24.2781	82.0765	47.7443	6.22915	1.34416	7.47675
	111	ame-miR-29a-3p	TAGCACCATCTGAAATCGGTT	21	519.5	444.5	1233.75	1656.5	3084	773	1897.5	967.989	899.301	2396.73	1351.94	1536.86	692.689	1289.74
	112	ame-miR-106b-3p	TACCGCACTGTGGGTACTTGCT	22	163	148	152	296	430	556	541	303.719	299.43	295.281	241.578	214.283	498.234	367.72
	113	ame-miR-10a-5p	TACCCTGTAGATCCGAATTTGT	22	8	577	3192.5	2594.5	327.5	90	264.5	14.9065	1167.37	6201.87	2117.48	163.204	80.6495	179.782
	114	ame-miR-10b-5p	TACCCTGTAGAACCGAATTTGT	22	20	488	2655.5	2779.5	229.5	142	199.5	37.2662	987.309	5158.68	2268.47	114.367	127.247	135.601
	115	ame-miR-660-5p	TACCCATTGCATATCGGAGTTG	22	168	151	164	324	418	224	292	313.036	305.499	318.593	264.43	208.303	200.728	198.474
	116	ame-miR-144-3p	TACAGTATAGATGATGTACT	20	14	46	231	146	10	1	6	26.0863	93.066	448.75	119.157	4.98332	0.896105	4.07823
	117	ame-miR-101-2-3p&ame-miR-29b-2-3p	TACAGTACTGTGATAACTGAAT	22	774	877	649.5	2140	5783.5	2369	3342.5	1442.2	1774.32	1261.74	1746.54	2882.1	2122.87	2271.91
	118	ame-miR-590-3p	TAATTTTATGTATAAGCTAGT	21	115	274	252	606	1406	213	347	214.28	554.35	489.545	494.582	700.655	190.87	235.857
	119	ame-miR-365b-3p&ame-miR-365a-3p	TAATGCCCCTAAAAATCCTTAT	22	10.5	16.5	0	14	256.5	114	157.5	19.5647	33.3824	0	11.426	127.822	102.156	107.053
	120	ame-miR-500-1-5p&ame-miR-500b-5p	TAATCCTTGCTACCTGGGTGAGA	23	4.5	0	5	8	29	6.5	14.5	8.38489	0	9.71319	6.52914	14.4516	5.82468	9.85571
	121	ame-miR-429-3p	TAATACTGTCTGGTAATGCCGT	22	488	585	190	1392	3081	782	1189	909.295	1183.56	369.101	1136.07	1535.36	700.754	808.168
	122	ame-miR-200b-3p	TAATACTGCCTGGTAATGATGAC	23	2921	2914	976.5	6906.5	23843.5	8748	13864.5	5442.72	5895.53	1896.99	5636.69	11882	7839.13	9423.76
	123	ame-miR-200c-3p	TAATACTGCCGGGTAATGATGGA	23	1785	1988	805.5	5836.5	18472.5	8182	12728.5	3326.01	4022.07	1564.8	4763.42	9205.44	7331.93	8651.62
	124	ame-miR-18b-5p	TAAGGTGCATCTAGTGCAGT	20	0.5	0	46	22	17	5.5	1.5	0.931654	0	89.3614	17.9551	8.47165	4.92858	1.01956
	125	ame-miR-18a-5p	TAAGGTGCATCTAGTGCAGAT	21	9.5	56	27	91	97	21.5	30.5	17.7014	113.298	52.4512	74.269	48.3382	19.2663	20.731
	126	ame-miR-212-3p	TAACAGTCTCCAGTCACGGCC	21	0	0	0	15	6	2	5	0	0	0	12.2421	2.98999	1.79221	3.39852
	127	ame-miR-200a-3p	TAACACTGTCTGGTAACGATGTT	23	3414.5	4268	2451.5	11744.5	32537	12665	20655	6362.27	8634.91	4762.38	9585.19	16214.2	11349.2	14039.3
	128	ame-miR-141-3p	TAACACTGTCTGGTAAAGATG	21	2010.5	1249	2400.5	4244.5	8766	2088	3016	3746.18	2526.94	4663.3	3464.12	4368.38	1871.07	2049.99
	129	ame-miR-20a-5p	TAAAGTGCTTATAGTGCAGGTAG	23	370.333	343	599	1932.33	5094.67	750.5	1204.33	690.045	693.949	1163.64	1577.06	2538.84	672.527	818.591
	130	ame-miR-106b-5p	TAAAGTGCTGACAGTGCAGAT	21	88	79	362	536	640	71	79	163.971	159.831	703.235	437.452	318.933	63.6235	53.6966
	131	ame-miR-9-2-3p&ame-miR-9-3-3p&ame-miR-9-1-3p	TAAAGCTAGATAACCGAAAGT	21	2.66667	8	0.333333	0.666667	17	1	2.33333	4.96882	16.1854	0.647546	0.544095	8.47165	0.896105	1.58598
	132	ame-miR-24-2-5p	GTGCCTACTGAGCTGAAACACAGT	24	6	6	13	37	1	2	9	11.1799	12.139	25.2543	30.1973	0.498332	1.79221	6.11734
	133	ame-miR-33b-5p	GTGCATTGCTGTTGCATTG	19	2	9	16	20	80	11	22	3.72662	18.2086	31.0822	16.3228	39.8666	9.85716	14.9535
	134	ame-miR-145-5p	GTCCAGTTTTCCCAGGAATCCCT	23	10	7	69	107	182	45	81	18.6331	14.1622	134.042	87.3272	90.6965	40.3247	55.0561
	135	ame-miR-153-1-5p	GTCATTTTTGTGATCTGCAGCT	22	11	11	1	8	16	1	8	20.4964	22.2549	1.94264	6.52914	7.97332	0.896105	5.43763
	136	ame-miR-505-3p	GTCAACACTTGCTGGTTTCCTCT	23	71	27	57	155	482	325	567	132.295	54.6257	110.73	126.502	240.196	291.234	385.392
	137	ame-miR-144-5p	GGATATCATCATATACTGTAAGT	23	9	16	108	94	3	2	1	16.7698	32.3708	209.805	76.7174	1.495	1.79221	0.679704
	138	ame-miR-138-1-3p	GCTACTTCACAACACCAGGGT	21	2	11	0	0	0	0	0	3.72662	22.2549	0	0	0	0	0
	139	ame-miR-331-3p	GCCCCTGGGCCTATCCTAGAA	21	50	23	16	173	397	348	389	93.1654	46.533	31.0822	141.193	197.838	311.845	264.405
	140	ame-miR-455-3p	GCAGTCCATGGGCATATACACT	22	33	23	12	50	182	82	52	61.4892	46.533	23.3117	40.8071	90.6965	73.4806	35.3446
	141	ame-miR-6529-5p	GAGAGATCAGAGGCGCAGAGT	21	21	28	73	52	36	46	51	39.1295	56.6489	141.813	42.4394	17.94	41.2208	34.6649
	142	ame-miR-148b-5p	GAAGTTCTGTTATACACTCAGGCT	24	17	6	11	6	34	19	28	31.6762	12.139	21.369	4.89685	16.9433	17.026	19.0317
	143	ame-miR-129-1-5p&ame-miR-129-2-5p	CTTTTTGCGGTCTGGGCTTGC	21	6	3	0	3.5	2.5	3	45.5	11.1799	6.06952	0	2.8565	1.24583	2.68832	30.9265
	144	ame-miR-30a-3p	CTTTCAGTCGGATGTTTGCAGC	22	414	740.5	363.5	871	464.5	757	786	771.41	1498.16	706.149	710.86	231.475	678.352	534.248
	145	ame-miR-30e-3p	CTTTCAGTCGGATGTTTACAGC	22	126	238.5	132.5	303	171.5	294	405	234.777	482.527	257.4	247.291	85.464	263.455	275.28
	146	ame-miR-210-3p	CTGTGCGTGTGACAGCGGCTGA	22	39	27	39	75	191	92	195	72.669	54.6257	75.7629	61.2107	95.1815	82.4417	132.542
	147	ame-let-7g-3p	CTGTACAGGCCACTGCCTTGCT	22	0	0	1	7	10	4	9	0	0	1.94264	5.713	4.98332	3.58442	6.11734
	148	ame-miR-29b-2-5p	CTGGTTTCACATGGTGGCTTAGA	23	0	0	0	6	15	5	8	0	0	0	4.89685	7.47498	4.48053	5.43763
	149	ame-miR-30b-3p	CTGGGAGGTGGATGTTTACTTC	22	8	13	0	31	41	34	31	14.9065	26.3013	0	25.3004	20.4316	30.4676	21.0708
	150	ame-miR-30c-1-3p	CTGGGAGAGGGTTGTTTACTCC	22	1	14	10	10	26	20	18	1.86331	28.3244	19.4264	8.16142	12.9566	17.9221	12.2347
	151	ame-miR-30c-2-3p	CTGGGAGAAGGCTGTTTACTCT	22	136	227	48	257	859	1297	1320	253.41	459.261	93.2467	209.749	428.067	1162.25	897.21
	152	ame-miR-328-3p	CTGGCCCTCTCTGCCCTTCCGT	22	4	12	0	4	6	6	21	7.45323	24.2781	0	3.26457	2.98999	5.37663	14.2738
	153	ame-miR-191-3p	CTGCGCTTGGATTTCGTTCCC	21	54	54	23	98	89	123	111	100.619	109.251	44.6807	79.982	44.3516	110.221	75.4472
	154	ame-let-7i-3p	CTGCGCAAGCTACTGCCTTGCT	22	4	0	0	13	64	49	106	7.45323	0	0	10.6099	31.8933	43.9092	72.0487
	155	ame-miR-874-3p	CTGCCCTGGCCCGAGGGACCGAC	23	0	1	0	19	23	12	17	0	2.02317	0	15.5067	11.4616	10.7533	11.555
	156	ame-miR-192-5p	CTGACCTATGAATTGACAGCC	21	47	73	45	57	82	99	122	87.5755	147.692	87.4187	46.5201	40.8632	88.7144	82.9239
	157	ame-miR-1307-3p	CTCGGCGTGGCGTCGGTCGTGG	22	47	61	56	254	114	103	123	87.5755	123.414	108.788	207.3	56.8099	92.2988	83.6036
	158	ame-miR-1343-3p	CTCCTGGGGCCCGCACTCTCGC	22	6	21	33	56	90	26	43	11.1799	42.4867	64.1071	45.704	44.8499	23.2987	29.2273
	159	ame-miR-1468-5p	CTCCGTTTGCCTGTTTTGCTGA	22	18	26	23	27	36	25	29	33.5396	52.6025	44.6807	22.0358	17.94	22.4026	19.7114
	160	ame-let-7e-3p	CTATACGGCCTCCTAGCTTTCC	22	0	0	0	14	21	8	6	0	0	0	11.426	10.465	7.16884	4.07823
	161	ame-let-7d-3p	CTATACGACCTGCTGCCTTTCT	22	927	828	454	3243	3633	1949	2252	1727.29	1675.19	881.958	2646.75	1810.44	1746.51	1530.69
	162	ame-let-7a-1-3p&ame-let-7f-2-3p	CTATACAGTCTACTGTCTTTCT	22	45.5	77.5	32	131.5	189.5	34.5	57	84.7805	156.796	62.1644	107.323	94.434	30.9156	38.7431
	163	ame-let-7f-1-3p	CTATACAATCTATTGCCTTCCT	22	4	0	18	0	0	0	0	7.45323	0	34.9675	0	0	0	0
	164	ame-let-7a-3-3p	CTATACAATCTACTGTCTTTC	21	2	4.5	0	11	16.5	2.5	5.5	3.72662	9.10429	0	8.97757	8.22248	2.24026	3.73837
	165	ame-miR-98-3p	CTATACAACTTACTACTTTCCT	22	3	19	8	12	12	2	4	5.58993	38.4403	15.5411	9.79371	5.97999	1.79221	2.71882
	166	ame-miR-223-5p	CGTGTATTTGACAAGCTGAGTTG	23	24	2	11	10	0	4	49	44.7194	4.04635	21.369	8.16142	0	3.58442	33.3055
	167	ame-miR-200c-5p	CGTCTTACCCAGCAGTGTTTGGA	23	0	0	0	13	7	3	8	0	0	0	10.6099	3.48833	2.68832	5.43763
	168	ame-miR-874-5p	CGGCCCCACGCACCAGGGTAAG	22	4	0	0	0	10	0	6	7.45323	0	0	0	4.98332	0	4.07823
	169	ame-miR-324-5p	CGCATCCCCTAGGGCATTGGTGT	23	6	5	0	23	81	34	74	11.1799	10.1159	0	18.7713	40.3649	30.4676	50.2981
	170	ame-miR-409-3p	CGAATGTTGCTCGGTGAACCCCT	23	0	0	0	3	8	12	25	0	0	0	2.44843	3.98666	10.7533	16.9926
	171	ame-miR-15b-3p	CGAATCATTATTTGCTGCTCT	21	17	43	53	48	80	23	37	31.6762	86.9965	102.96	39.1748	39.8666	20.6104	25.1491
	172	ame-miR-26b-3p	CCTGTTCTCCATTACTTGGCTC	22	7	20	0	7	47	22	25	13.0432	40.4635	0	5.713	23.4216	19.7143	16.9926
	173	ame-miR-326-3p	CCTCTGGGCCCTTCCTCCAGA	21	5	0	17	37	74	22	31	9.31654	0	33.0249	30.1973	36.8766	19.7143	21.0708
	174	ame-miR-532-3p	CCTCCCACACCCAAGGCTTGC	21	67	69	15	158	273	74	70	124.842	139.599	29.1396	128.951	136.045	66.3118	47.5793
	175	ame-miR-26a-2-3p	CCTATTCTTGATTACTTGTTTC	22	22	10	29	31	63	21	27	40.9928	20.2317	56.3365	25.3004	31.3949	18.8182	18.352
	176	ame-miR-676-3p	CCGTCCTAAGGTTGTTGAGTTT	22	212	511	293	448	1002	787	1062	395.021	1033.84	569.193	365.632	499.329	705.235	721.846
	177	ame-miR-199b-5p	CCCAGTGTTTAGACTATCTGT	21	0	0	9	13	1	0	9	0	0	17.4837	10.6099	0.498332	0	6.11734
	178	ame-miR-199a-2-5p&ame-miR-199a-1-5p	CCCAGTGTTCAGACTACCTGTTC	23	3	2	20	15.5	1.5	0	3.5	5.58993	4.04635	38.8528	12.6502	0.747498	0	2.37897
	179	ame-let-7b-3p	CCATACAACCTACTGCCTTCCT	22	94	74	28	228	442	258	258	175.151	149.715	54.3939	186.08	220.263	231.195	175.364
	180	ame-miR-1306-5p	CCACCTCCCCTGCAAACGTCC	21	1	13	6	29	36	2	13	1.86331	26.3013	11.6558	23.6681	17.94	1.79221	8.83616
	181	ame-miR-195-3p	CCAATATTGGCTGTGCTGCTCCAT	24	17	20	4	39	46	19	6	31.6762	40.4635	7.77056	31.8296	22.9233	17.026	4.07823
	182	ame-miR-25-3p	CATTGCACTTGTCTCGGTCTGA	22	3367	3751	1841	3302	8043.5	8111.5	8493	6273.76	7588.93	3576.4	2694.9	4008.34	7268.76	5772.73
	183	ame-miR-126-5p	CATTATTACTTTTGGTACGCG	21	14	45	130	79	17	4	3	26.0863	91.0429	252.543	64.4753	8.47165	3.58442	2.03911
	184	ame-miR-532-5p	CATGCCTTGAGTGTAGGACCGT	22	228	143	247	462	485	336	384	424.834	289.314	479.832	377.058	241.691	301.091	261.006
	185	ame-miR-141-5p	CATCTTCCAGCACAGTGTTGG	21	3	6	0	0	19	11	10	5.58993	12.139	0	0	9.46831	9.85716	6.79704
	186	ame-miR-200b-5p	CATCTTACTGGGCAGCATTGGA	22	34	129	13	146	529	320	357	63.3525	260.99	25.2543	119.157	263.618	286.754	242.654
	187	ame-miR-200a-5p	CATCTTACCGGACAGTGCTGGA	22	22	51	50	71	171	282	266	40.9928	103.182	97.1319	57.9461	85.2148	252.702	180.801
	188	ame-miR-425-3p	CATCGGGAATGTCGTGTCCGCC	22	9	0	48	48	43	49	88	16.7698	0	93.2467	39.1748	21.4283	43.9092	59.814
	189	ame-miR-142-5p	CATAAAGTAGAAAGCACTACT	21	581	489	3890	2887	236	111	605	1082.58	989.332	7556.86	2356.2	117.606	99.4677	411.221
	190	ame-miR-140-5p	CAGTGGTTTTACCCTATGGTAG	22	4	1	24	34	16	4	21	7.45323	2.02317	46.6233	27.7488	7.97332	3.58442	14.2738
	191	ame-miR-130a-3p	CAGTGCAATGTTAAAAGGGC	20	120	39	86	117.5	147	28	47.5	223.597	78.9038	167.067	95.8967	73.2548	25.0909	32.286
	192	ame-miR-130b-3p	CAGTGCAATGATGAAAGGGCA	21	30	18	59	60.5	124	45	47.5	55.8993	36.4171	114.616	49.3766	61.7932	40.3247	32.286
	193	ame-miR-301b-3p	CAGTGCAATGATATTGTCAAAGC	23	0	3	22	12	13	0	4	0	6.06952	42.7381	9.79371	6.47832	0	2.71882
	194	ame-miR-301a-3p	CAGTGCAATAGTATTGTCAAAGC	23	13	35	134	238	63	9	30	24.223	70.8111	260.314	194.242	31.3949	8.06495	20.3911
	195	ame-miR-497-5p	CAGCAGCACACTGTGGTTTGT	21	64	108	13	216	937	94	92	119.252	218.503	25.2543	176.287	466.937	84.2339	62.5328
	196	ame-miR-424-5p	CAGCAGCAATTCATGTTTTGA	21	11	0	28	46	144	32	96	20.4964	0	54.3939	37.5426	71.7598	28.6754	65.2516
	197	ame-miR-10b-3p	CAGATTCGATTCTAGGGGAAT	21	0	0	0	14	0	0	0	0	0	0	11.426	0	0	0
	198	ame-miR-99b-5p	CACCCGTAGAACCGACCTTGCG	22	144	132	138	412	1181	476	477	268.316	267.059	268.084	336.251	588.53	426.546	324.219
	199	ame-miR-100-3p	CAAGCTTGTATCTATAGGTATG	22	0	11	4	13	2	6	0	0	22.2549	7.77056	10.6099	0.996664	5.37663	0
	200	ame-miR-99a-3p	CAAGCTCGCTTCTATGGGTCTGT	23	41	61	34	220	567	404	559	76.3956	123.414	66.0497	179.551	282.554	362.026	379.955
	201	ame-miR-99b-3p	CAAGCTCGAGTCTGTGGGTCCGT	23	7	15	9	7	16	8	16	13.0432	30.3476	17.4837	5.713	7.97332	7.16884	10.8753
	202	ame-miR-191-5p	CAACGGAATCCCAAAAGCAGCTG	23	2270	1462	1950	5376	13156	7916	11404	4229.71	2957.88	3788.15	4387.58	6556.06	7093.57	7751.35
	203	ame-miR-490-3p	CAACCTGGAGGACTCCATGCTGT	23	0	19	0	8	13	0	0	0	38.4403	0	6.52914	6.47832	0	0
	204	ame-miR-21-3p	CAACACCAGTCGATGGGCTGTC	22	8	91	284	199	41	26	28	14.9065	184.109	551.709	162.412	20.4316	23.2987	19.0317
	205	ame-miR-7-1-3p	CAACAAATCACAGTCTGCCATA	22	3	24	10	13	28	1	7	5.58993	48.5562	19.4264	10.6099	13.9533	0.896105	4.75793
	206	ame-miR-17-5p&ame-miR-106a-5p	CAAAGTGCTTACAGTGCAGGT	21	105.333	133	176	646.833	1393.17	247.5	421.833	196.268	269.082	341.904	527.908	694.26	221.786	286.722
	207	ame-miR-93-5p	CAAAGTGCTGTTCGTGCAGGT	21	983	822	1310	2514	4866	2546	3698	1831.63	1663.05	2544.86	2051.78	2424.88	2281.48	2513.55
	208	ame-miR-20b-5p	CAAAGTGCTCATAGTGCAGGTAG	23	24.3333	13	32	83	168.667	35.5	25.3333	45.3405	26.3013	62.1644	67.7398	84.052	31.8117	17.2192
	209	ame-miR-186-5p	CAAAGAATTCTCCTTTTGGGCT	22	3361	1570	1837	6646	15717	6690	9125	6262.58	3176.38	3568.63	5424.08	7832.29	5994.94	6202.3
	210	ame-miR-424-3p	CAAAACGTGAGGCGCTGCTAT	21	17	9	7	33	84	50	58	31.6762	18.2086	13.5985	26.9327	41.8599	44.8053	39.4229
	211	ame-miR-145-3p	ATTCCTGGAAATACTGTTCTT	21	7	32	9	15	24	3	1	13.0432	64.7416	17.4837	12.2421	11.96	2.68832	0.679704
	212	ame-miR-628-5p	ATGCTGACATATTTACTAGAGG	22	13	2	0	19	15	3	26	24.223	4.04635	0	15.5067	7.47498	2.68832	17.6723
	213	ame-miR-500a-3p	ATGCACCTGGGCAAGGATTCTGA	23	40.5	9	11.5	69	211	115	164.5	75.464	18.2086	22.3403	56.3138	105.148	103.052	111.811
	214	ame-miR-23a-3p	ATCACATTGCCAGGGATTTCC	21	264.5	130.5	655.5	625.5	467	234	1484.5	492.845	264.024	1273.4	510.497	232.721	209.689	1009.02
	215	ame-miR-23b-3p	ATCACATTGCCAGGGATTACCACT	24	291.5	151.5	206.5	528.5	2577	1383	2428.5	543.154	306.511	401.155	431.331	1284.2	1239.31	1650.66
	216	ame-miR-7705-5p	ATAGCTCAGAATGTCACTTCTGTT	24	0	0	0	13	0	0	0	0	0	0	10.6099	0	0	0
	217	ame-miR-22-5p	AGTTCTTCAGTGGCAAGCTTTA	22	8	18	5	24	60	28	45	14.9065	36.4171	9.71319	19.5874	29.8999	25.0909	30.5867
	218	ame-miR-147-3p	AGTGTGCGGAAATGCTTCTGCT	22	0	6	17	18	0	4	3	0	12.139	33.0249	14.6906	0	3.58442	2.03911
	219	ame-miR-92a-1-5p	AGGTTGGGATCGGTTGCAATGCT	23	31	16	21	94	48	55	59	57.7626	32.3708	40.7954	76.7174	23.9199	49.2858	40.1026
	220	ame-miR-185-3p	AGGGGCTGGCTTTCCTCTGGT	21	2	0	0	9	8	6	18	3.72662	0	0	7.34528	3.98666	5.37663	12.2347
	221	ame-miR-25-5p	AGGCGGAGACTTGGGCAATTGCT	23	15	2	7	23	14	12	14	27.9496	4.04635	13.5985	18.7713	6.97665	10.7533	9.51586
	222	ame-miR-34b-5p	AGGCAGTGTCATTAGCTGATTGT	23	0	7	23.5	4	3	0	0	0	14.1622	45.652	3.26457	1.495	0	0
	223	ame-miR-34c-5p	AGGCAGTGTAGTTAGCTGATTGC	23	0	31	44.5	25	22	2	1	0	62.7184	86.4474	20.4036	10.9633	1.79221	0.679704
	224	ame-miR-31-5p	AGGCAAGATGCTGGCATAGCTGT	23	31	34	28	65	121	57	67	57.7626	68.7879	54.3939	53.0493	60.2982	51.078	45.5402
	225	ame-miR-423-3p	AGCTCGGTCTGAGGCCCCTCAGT	23	3654	2742	1895	11465	9342	7384	7545	6808.53	5547.54	3681.3	9357.07	4655.42	6616.84	5128.37
	226	ame-miR-221-3p	AGCTACATTGTCTGCTGGGTTT	22	2512	5086	2568	3866	5752	2922	1800	4680.63	10289.9	4988.7	3155.21	2866.41	2618.42	1223.47
	227	ame-miR-222-3p	AGCTACATCTGGCTACTGGGTCT	23	554	616	339	650	1103	270	217	1032.27	1246.28	658.555	530.493	549.66	241.948	147.496
	228	ame-miR-210-5p	AGCCACTGCCCACCGCACACTG	22	5	5	0	21	13	6	13	9.31654	10.1159	0	17.139	6.47832	5.37663	8.83616
	229	ame-miR-103a-1-3p&ame-miR-103a-2-3p	AGCAGCATTGTACAGGGCTATGA	23	811.333	968.5	1007.5	3424.17	11910.8	9007	15787.8	1511.76	1959.44	1957.21	2794.61	5935.55	8071.22	10731.1
	230	ame-miR-107-3p	AGCAGCATTGTACAGGGCTATC	22	281.333	369	193	610.667	2329.33	1987	2653.33	524.211	746.551	374.929	498.391	1160.78	1780.56	1803.48
	231	ame-let-7d-5p	AGAGGTAGTAGGTTGCATAGTT	22	1729.25	2426.5	2169.75	3354.75	6746.45	4661.7	6420.7	3222.13	4909.23	4215.04	2737.95	3361.97	4177.37	4364.18
	232	ame-miR-27b-5p	AGAGCTTAGCTGATTGGTGAAC	22	0	0	24	7	3	0	9	0	0	46.6233	5.713	1.495	0	6.11734
	233	ame-miR-1839-3p	AGACCTACTTATCTACCAACA	21	1	7	14	0	4	2	7	1.86331	14.1622	27.1969	0	1.99333	1.79221	4.75793
	234	ame-miR-219a-2-3p	AGAATTGTGCCTGGACATCTGT	22	0	27	8	8	22	3	1	0	54.6257	15.5411	6.52914	10.9633	2.68832	0.679704
	235	ame-miR-93-3p	ACTGCTGAGCCAGCACTTCCCGA	23	0	0	0	7	4	2	11	0	0	0	5.713	1.99333	1.79221	7.47675
	236	ame-miR-18a-3p	ACTGCCCTAAGTGCTCCTTCTG	22	6	15	4	26	35	22	36	11.1799	30.3476	7.77056	21.2197	17.4416	19.7143	24.4694
	237	ame-miR-324-3p	ACTGCCCCAGGTGCTGCTGGT	21	5	0	0	14	59	39	35	9.31654	0	0	11.426	29.4016	34.9481	23.7897
	238	ame-miR-20a-3p	ACTGCATTATGAGCACTTAAAGT	23	20	0	9	45	68	10	15	37.2662	0	17.4837	36.7264	33.8866	8.96105	10.1956
	239	ame-miR-17-3p	ACTGCAGTGAAGGCACTTGT	20	10	19	60	78	161	34	45	18.6331	38.4403	116.558	63.6591	80.2315	30.4676	30.5867
	240	ame-miR-29a-5p	ACTGATTTCTTTTGGTGTTCAGAGT	25	2	0	5	12	17	4	5	3.72662	0	9.71319	9.79371	8.47165	3.58442	3.39852
	241	ame-miR-130b-5p	ACTCTTTCCCTGTTGCACTACT	22	46	57	33	110	266	97	75	85.7122	115.321	64.1071	89.7757	132.556	86.9222	50.9778
	242	ame-miR-136-5p	ACTCCATTTGTTTTGATGATGG	22	0	5	3	26	0	0	0	0	10.1159	5.82792	21.2197	0	0	0
	243	ame-miR-1306-3p	ACGTTGGCTCTGGTGGTGATG	21	0	0	7	1	11	5	1	0	0	13.5985	0.816142	5.48165	4.48053	0.679704
	244	ame-miR-125b-1-3p	ACGGGTTAGGCTCTTGGGAGCT	22	1	11	17	7	0	0	4	1.86331	22.2549	33.0249	5.713	0	0	2.71882
	245	ame-miR-221-5p	ACCTGGCATACAATGTAGATTTC	23	0	8	0	8	35	7	4	0	16.1854	0	6.52914	17.4416	6.27274	2.71882
	246	ame-miR-181a-1-3p	ACCATCGACCGTTGATTGTACC	22	68	81	77	106.5	121	162	144	126.705	163.877	149.583	86.9192	60.2982	145.169	97.8774
	247	ame-miR-181c-3p	ACCATCGACCGTTGAGTGGACC	22	2	0	29	71	0	5	7	3.72662	0	56.3365	57.9461	0	4.48053	4.75793
	248	ame-miR-181a-2-3p	ACCACCGACCGTTGACTGTACC	22	112	160	68	161.5	308	269	307	208.691	323.708	132.099	131.807	153.486	241.052	208.669
	249	ame-miR-140-3p	ACCACAGGGTAGAACCACGGAC	22	199	167	385	514	250	404	1370	370.798	337.87	747.916	419.497	124.583	362.026	931.195
	250	ame-miR-16-2-3p	ACCAATATTATTGTGCTGCTT	21	25	73	18	106	128	15	41	46.5827	147.692	34.9675	86.5111	63.7865	13.4416	27.8679
	251	ame-miR-199b-3p&ame-miR-199a-2-3p&ame-miR-199a-1-3p	ACAGTAGTCTGCACATTGGTT	21	6.66667	22.3333	77.6667	40.6667	11	2	4	12.4221	45.1842	150.878	33.1898	5.48165	1.79221	2.71882
	252	ame-miR-125a-3p	ACAGGTGAGGTTCTTGGGAGC	21	4	10	2	7	4	9	5	7.45323	20.2317	3.88528	5.713	1.99333	8.06495	3.39852
	253	ame-miR-2424-3p	ACAGATCTTTGGTAATCTGATGGCT	25	3	1	27	20	1	2	2	5.58993	2.02317	52.4512	16.3228	0.498332	1.79221	1.35941
	254	ame-miR-703-5p	ACAATGCATCGTAAAACCTTCAG	23	15	4	7	8	10	11	11	27.9496	8.0927	13.5985	6.52914	4.98332	9.85716	7.47675
	255	ame-miR-125b-2-3p	ACAAGTCAGGCTCTTGGGACCT	22	106	127	89	222	746	1272	1091	197.511	256.943	172.895	181.184	371.756	1139.85	741.557
	256	ame-miR-363-3p	AATTGCACGGTATCCATCTGT	21	155	165	187	469	1258	546	606	288.813	333.824	363.273	382.771	626.902	489.273	411.901
	257	ame-miR-502-3p	AATGCACCTGGGCAAGGATTC	21	3.5	0	2.5	1	35	7	9.5	6.52158	0	4.8566	0.816142	17.4416	6.27274	6.45719
	258	ame-miR-425-5p	AATGACACGATCACTCCCGTTG	22	222	87	504	522	644	226	518	413.654	176.016	979.09	426.026	320.926	202.52	352.087
	259	ame-miR-500-5p	AATCCTTGCTGTCTGGGTGCTAGT	24	13	6	7	19	16	4	3	24.223	12.139	13.5985	15.5067	7.97332	3.58442	2.03911
	260	ame-miR-34b-3p	AATCACTAATTCCACTGCCATC	22	0	0	11	8	4	0	0	0	0	21.369	6.52914	1.99333	0	0
	261	ame-miR-34c-3p	AATCACTAACCACACAGCCAGG	22	0	0	17	11	0	0	0	0	0	33.0249	8.97757	0	0	0
	262	ame-miR-1839-5p	AAGGTAGATAGAACAGGTCTTGT	23	20	12	6	5	60	61	121	37.2662	24.2781	11.6558	4.08071	29.8999	54.6624	82.2442
	263	ame-miR-940-3p	AAGGCAGGGCCCCCGCTCCCCT	22	2	0	0	3	24	8	17	3.72662	0	0	2.44843	11.96	7.16884	11.555
	264	ame-miR-22-3p	AAGCTGCCAGTTGAAGAACTGT	22	2948	5356	6784	12821	29089	18396	29774	5493.03	10836.1	13178.9	10463.8	14496	16484.7	20237.5
	265	ame-miR-129-1-3p	AAGCCCTTACCCCAAAAAGTAT	22	3	0	0	0	0	0	14	5.58993	0	0	0	0	0	9.51586
	266	ame-miR-129-2-3p	AAGCCCTTACCCCAAAAAGCAT	22	0	19	0	0	1	2	1	0	38.4403	0	0	0.498332	1.79221	0.679704
	267	ame-miR-193a-3p	AACTGGCCTACAAAGTCCCAGT	22	5	0	0	5	32	12	18	9.31654	0	0	4.08071	15.9466	10.7533	12.2347
	268	ame-miR-193b-3p	AACTGGCCCACAAAGTCCCGCT	22	7	19	9	17	46	14	23	13.0432	38.4403	17.4837	13.8744	22.9233	12.5455	15.6332
	269	ame-miR-99a-5p&ame-miR-100-5p	AACCCGTAGATCCGATCTTGTG	22	52.5	88.5	111	119.5	458.5	280.5	255.5	97.8237	179.051	215.633	97.529	228.485	251.357	173.664
	270	ame-miR-181d-5p	AACATTCATTGTTGTCGGTGGGTT	24	21	43	139	156	0	6	11	39.1295	86.9965	270.027	127.318	0	5.37663	7.47675
	271	ame-miR-181b-1-5p&ame-miR-181b-2-5p	AACATTCATTGCTGTCGGTGGGT	23	527.5	428.5	572	910.5	926.5	904.75	1178.5	982.895	866.93	1111.19	743.098	461.705	810.751	801.032
	272	ame-miR-181a-1-5p&ame-miR-181a-2-5p	AACATTCAACGCTGTCGGTGAGT	23	13625	8224.5	6664.5	22816	29377.5	46286.2	42828	25387.6	16639.6	12946.7	18621.1	14639.8	41477.3	29110.4
	273	ame-miR-181c-5p	AACATTCAACCTGTCGGTGAGTT	23	83	91	832	851	70	68	101	154.655	184.109	1616.28	694.537	34.8833	60.9351	68.6501
	274	ame-miR-362-3p	AACACACCTATTCAAGGATT	20	3	0	6	34	16	0	3	5.58993	0	11.6558	27.7488	7.97332	0	2.03911
	275	ame-miR-338-5p	AACAATATCCTGGTGCTGAGT	21	4	0	0	3	3	1	31	7.45323	0	0	2.44843	1.495	0.896105	21.0708
	276	ame-miR-10a-3p	AAATTCGTATCTAGGGGAATT	21	0	0	18	0	0	0	0	0	0	34.9675	0	0	0	0
	277	ame-miR-148a-5p	AAAGTTCTGAGACACTCCGACT	22	77	66	40	80	439	703	642	143.475	133.53	77.7056	65.2914	218.768	629.962	436.37
	278	ame-miR-350-5p	AAAGTGCACGCGCTTTGGGAC	21	4	5	4	8	24	19	29	7.45323	10.1159	7.77056	6.52914	11.96	17.026	19.7114
	279	ame-miR-451a-5p	AAACCGTTACCATTACTGAGT	21	1924	388	2646	2349	220	161	170	3585.01	784.992	5140.22	1917.12	109.633	144.273	115.55
	280	ame-miR-218-1-3p	AAACATGGTTCCGTCAAGCACC	22	0	0	0	12	5	8	3	0	0	0	9.79371	2.49166	7.16884	2.03911
	281	ame-miR-1248-5p	AAAATTACAGAAACTAGGAT	20	0	0	13	5	0	0	2	0	0	25.2543	4.08071	0	0	1.35941
	282	ame-miR-320a-3p	AAAAGCTGGGTTGAGAGGGCGA	22	1802	1799	1084	4445	5177	3084	4920	3357.68	3639.69	2105.82	3627.75	2579.87	2763.59	3344.15
2. Novel miRNAs	283	Novel-miR-1-3p&Novel-miR-2-3p	TTTCTAAGTAATGTCCAGACT	21	6.5	0	0	5.5	5	3	2.5	12.1115	0	0	4.48878	2.49166	2.68832	1.69926
	284	Novel-miR-3-5p	GCCCACCCTCTGTCTGCCTGTA	22	0	0	0	0	4	0	2	0	0	0	0	1.99333	0	1.35941
	285	Novel-miR-4-3p&Novel-miR-5-3p	CGTTGTCCAAAGGTCTCTGCT	21	0	3.5	0	0	0	0	0	0	7.08111	0	0	0	0	0
	286	Novel-miR-6-5p	CGGAGATCGAGGCTGCGGACT	21	0	0	0	0	0	3	1	0	0	0	0	0	2.68832	0.679704
	287	Novel-miR-7-5p	GCCCCCCGTTCCTCCCGA	18	0	0	0	1	5	4	4	0	0	0	0.816142	2.49166	3.58442	2.71882
	288	Novel-miR-8-5p	ACTGACAGATACCTCTCCCTTC	22	0	0	0	5	0	0	1	0	0	0	4.08071	0	0	0.679704
	289	Novel-miR-9-3p	TCTGCAAGGCCAAAGAGCCACT	22	0	0	1	8	8	2	3	0	0	1.94264	6.52914	3.98666	1.79221	2.03911
	290	Novel-miR-10-3p	TGCTCTCTCTGGGTCACTGCAGT	23	0	0	0	10	2	0	0	0	0	0	8.16142	0.996664	0	0
	291	Novel-miR-11-5p	GGAAGCACTGCTTGAGGAGACTGC	24	4	0	0	0	1	0	0	7.45323	0	0	0	0.498332	0	0
	292	Novel-miR-12-3p	GGGTGGCGTGGTGCAGAGGTGTG	23	0	0	0	4	0	0	0	0	0	0	3.26457	0	0	0
	293	Novel-miR-13-5p	GTCTATTAGTTTGGTTTGAATT	22	3	0	0	0	0	0	0	5.58993	0	0	0	0	0	0
	294	Novel-miR-14-3p	CGGCCCTTGCCTCTCGGC	18	0	0	0	1	3	0	2	0	0	0	0.816142	1.495	0	1.35941
	295	Novel-miR-15-5p	TGTGGGCTCTGGAGGTGCC	19	0	0	0	0	1	6	4	0	0	0	0	0.498332	5.37663	2.71882
	296	Novel-miR-16-5p	CAGCCTCTGACCCTGGCTAGC	21	0	4	0	0	0	0	0	0	8.0927	0	0	0	0	0
	297	Novel-miR-17-5p	AGTTGAGATTTTTAAGAACTTC	22	0	0	5	0	0	0	0	0	0	9.71319	0	0	0	0
	298	Novel-miR-18-5p	TTTCTTTTTTGTATGGACCC	20	0	6	2	0	0	0	0	0	12.139	3.88528	0	0	0	0
	299	Novel-miR-19-5p	GGGGGACGCGAGGCCGGAGGGC	22	3	0	6	0	0	0	0	5.58993	0	11.6558	0	0	0	0
	300	Novel-miR-20-3p	AAAGATTTTTGAGCAATT	18	0	5	0	0	0	0	0	0	10.1159	0	0	0	0	0
	301	Novel-miR-21-5p	GCTTTGGGCTTTTCCTGC	18	0	5	0	0	0	0	0	0	10.1159	0	0	0	0	0
	302	Novel-miR-22-3p	GTGAGTTAACATTTGGAGTGCTT	23	0	0	0	0	3	1	0	0	0	0	0	1.495	0.896105	0
	303	Novel-miR-23-5p	ACTTTCTGTTTGCTGTCTGC	20	0	0	0	0	1	3	0	0	0	0	0	0.498332	2.68832	0
	304	Novel-miR-24-3p	GTTCATGTAGCTTAACGAATA	21	0	3	1	5	13	20	36	0	6.06952	1.94264	4.08071	6.47832	17.9221	24.4694
	305	Novel-miR-25-5p	TTCATGGAGGGGCTGGCC	18	0	6	0	0	1	0	0	0	12.139	0	0	0.498332	0	0
	306	Novel-miR-26-5p	ACATGGGGTCTGATGTGAAACC	22	0	0	0	0	1	2	3	0	0	0	0	0.498332	1.79221	2.03911
	307	Novel-miR-27-5p	GCCTGTGGACCTGTGGGGACT	21	0	0	0	0	0	0	3	0	0	0	0	0	0	2.03911
	308	Novel-miR-28-5p	AGTACGGAAGGCAGTCAGTAGCT	23	0	0	0	0	0	4	0	0	0	0	0	0	3.58442	0
	309	Novel-miR-29-3p	AGCTCTCAGCAACCAGCTCCCGCA	24	3	0	0	0	1	3	0	5.58993	0	0	0	0.498332	2.68832	0
	310	Novel-miR-30-5p	AGCGTGCTCCCCTCTGAGACTGGA	24	0	0	0	5	0	0	1	0	0	0	4.08071	0	0	0.679704
	311	Novel-miR-31-5p&Novel-miR-32-5p	GTTGGTGATGATCTTTACC	19	0	0	3.5	0	0	0	0	0	0	6.79924	0	0	0	0
	312	Novel-miR-33-5p	ATGGAGGCTTCAGAAGAGACC	21	0	0	0	0	0	3	0	0	0	0	0	0	2.68832	0
	313	Novel-miR-34-5p	TACCCTCTGTAGTTTCCACCTTTCC	25	0	0	0	0	3	0	0	0	0	0	0	1.495	0	0
	314	Novel-miR-35-3p	TTTAGTGGTGGTATTGAAATG	21	1	5	0	8	2	4	3	1.86331	10.1159	0	6.52914	0.996664	3.58442	2.03911
	315	Novel-miR-36-5p	TGAGCGGTCCTCCCGGGCC	19	0	0	0	0	4	1	0	0	0	0	0	1.99333	0.896105	0
	316	Novel-miR-37-3p	CTGCACGTTTCCATCCTGACTGT	23	0	0	0	4	0	0	0	0	0	0	3.26457	0	0	0
	317	Novel-miR-38-5p	GTCAGTAGGGGGCAGTCTTGCTT	23	0	0	0	0	0	4	3	0	0	0	0	0	3.58442	2.03911
	318	Novel-miR-39-5p	AAGGCCTCTCCTCTGAAATGA	21	0	6	0	0	3	0	0	0	12.139	0	0	1.495	0	0
	319	Novel-miR-40-5p	ATCCCACCATGTGTATTTTTTG	22	0	0	0	0	4	0	2	0	0	0	0	1.99333	0	1.35941
	320	Novel-miR-41-5p	AATGGAAGAAGCTTTGAAT	19	0	0	4	0	0	0	0	0	0	7.77056	0	0	0	0
	321	Novel-miR-42-5p	GCATGGGACTGAAAGGCGTC	20	0	0	0	6	0	0	3	0	0	0	4.89685	0	0	2.03911
	322	Novel-miR-43-3p	ATCCTCACAGGAGGCGGGCTCT	22	0	0	0	9	3	6	6	0	0	0	7.34528	1.495	5.37663	4.07823
	323	Novel-miR-44-5p	CTGGGGTCTGGGAGGACTG	19	0	0	0	3	0	0	0	0	0	0	2.44843	0	0	0
	324	Novel-miR-45-5p	ACGGAACTACTTAGGAAATCC	21	0	0	0	0	3	0	0	0	0	0	0	1.495	0	0
	325	Novel-miR-46-3p	AGCGTGTGGAACTGTAGAAG	20	0	0	6	4	1	1	1	0	0	11.6558	3.26457	0.498332	0.896105	0.679704
	326	Novel-miR-47-3p	CACTTCCGGTTTCTGTCTCAGT	22	0	0	6	0	0	0	4	0	0	11.6558	0	0	0	2.71882
	327	Novel-miR-48-5p	TAGCAATTTGTTTTCCAGTGAT	22	3	0	0	0	2	0	1	5.58993	0	0	0	0.996664	0	0.679704
	328	Novel-miR-49-5p	GGCTTCGTGCTCTGCAGCTCTGCC	24	0	0	0	0	0	3	2	0	0	0	0	0	2.68832	1.35941
	329	Novel-miR-50-5p&Novel-miR-51-5p	AAACACTGTACATGAGCCCAGT	22	0	4	0	0	0	0	0	0	8.0927	0	0	0	0	0
	330	Novel-miR-52-3p	TCGGAAGGCAGAGTTCGGCT	20	0	0	0	0	0	3	0	0	0	0	0	0	2.68832	0
	331	Novel-miR-53-5p	CTCAAGATCAAGCTACACATG	21	0	0	0	0	0	1	4	0	0	0	0	0	0.896105	2.71882
	332	Novel-miR-54-5p	CGAAGGCGCAGCCTGTGAGC	20	7	0	6	0	8	6	1	13.0432	0	11.6558	0	3.98666	5.37663	0.679704
	333	Novel-miR-55-5p	AGTTTTCAAGGCTCAAAT	18	0	0	0	3	0	2	0	0	0	0	2.44843	0	1.79221	0
	334	Novel-miR-56-3p	TTCTGAAACCTTTCTCCAGCC	21	0	0	0	0	2	0	4	0	0	0	0	0.996664	0	2.71882
	335	Novel-miR-57-3p	CCTGTCCTGTGTCTCTCTTAGA	22	0	4	0	1	0	0	2	0	8.0927	0	0.816142	0	0	1.35941
	336	Novel-miR-58-5p	AGGGTTTCTGGGCGCTGCC	19	0	6	0	2	0	1	0	0	12.139	0	1.63228	0	0.896105	0
	337	Novel-miR-59-5p	GTATAATAGGTGTAAAATAAATT	23	3	4	0	0	0	0	1	5.58993	8.0927	0	0	0	0	0.679704
	338	Novel-miR-60-3p	GAGCAGAGGGGGATTTGGAGAGCA	24	0	0	0	0	0	0	3	0	0	0	0	0	0	2.03911
	339	Novel-miR-61-5p	ACTTTGTTCACTGGATTGTC	20	0	0	0	0	3	0	0	0	0	0	0	1.495	0	0
	340	Novel-miR-62-5p	TGCGCAGGATTGAATCCTTTG	21	0	0	0	0	4	0	0	0	0	0	0	1.99333	0	0
	341	Novel-miR-63-5p	TTCTCTTTTCTTTGTGAAGG	20	4	28	13	19	29	4	19	7.45323	56.6489	25.2543	15.5067	14.4516	3.58442	12.9144
	342	Novel-miR-64-5p	AAAGGAGGGTACTCGGAACAAGT	23	0	0	0	1	4	1	1	0	0	0	0.816142	1.99333	0.896105	0.679704
	343	Novel-miR-65-5p	GTCCACCGTGCTGCACTGTT	20	0	0	0	0	0	0	3	0	0	0	0	0	0	2.03911
	344	Novel-miR-66-3p	AGTACTCTGCTTTGTGTTT	19	0	0	0	0	0	4	4	0	0	0	0	0	3.58442	2.71882
	345	Novel-miR-67-5p	CTTCCCTCTGTTTCTCACT	19	0	0	0	5	0	0	0	0	0	0	4.08071	0	0	0
	346	Novel-miR-68-3p	TTTCATCGGCTGGCTCTTCGGGC	23	0	0	0	0	7	0	0	0	0	0	0	3.48833	0	0
	347	Novel-miR-69-3p	TCTGGAGAGAATGGCCTGAGCT	22	0	0	0	0	2	5	3	0	0	0	0	0.996664	4.48053	2.03911
	348	Novel-miR-70-3p	CCGCCCGCTCTCCTCTCCC	19	0	3	0	2	7	1	2	0	6.06952	0	1.63228	3.48833	0.896105	1.35941
	349	Novel-miR-71-3p	CATTTGGTGTATGTGCTT	18	14	33	48	9	31	22	29	26.0863	66.7648	93.2467	7.34528	15.4483	19.7143	19.7114
	350	Novel-miR-72-5p	CCCGCGAGGGGGCGGGGCGT	20	1	2	0	0	0	1	4	1.86331	4.04635	0	0	0	0.896105	2.71882
	351	Novel-miR-73-5p	TGCTTGGCCTGGCTGCGCCTCC	22	0	0	0	0	0	2	3	0	0	0	0	0	1.79221	2.03911
	352	Novel-miR-74-3p	CCCCCGGGGCCGCGGTTCC	19	0	0	8	0	0	0	0	0	0	15.5411	0	0	0	0
	353	Novel-miR-75-3p	AGCAAATGGGATTAGAGAC	19	12	9	0	0	0	0	0	22.3597	18.2086	0	0	0	0	0
	354	Novel-miR-76-5p	AGAAAACGGCAGAACTTCACT	21	0	3	0	0	0	0	0	0	6.06952	0	0	0	0	0
	355	Novel-miR-77-5p	GCCCTGTGGCCTGTCAGCCT	20	0	0	0	0	3	0	1	0	0	0	0	1.495	0	0.679704
	356	Novel-miR-78-5p	TATAATAAGTGGGAGGCCC	19	0	8	3	2	25	30	14	0	16.1854	5.82792	1.63228	12.4583	26.8832	9.51586
	357	Novel-miR-79-3p	AACCGTAAGGAGGGGGATG	19	0	3	0	0	0	0	0	0	6.06952	0	0	0	0	0
	358	Novel-miR-80-5p	GAGTTGGTAGGGACCTGG	18	0	0	4	0	0	0	0	0	0	7.77056	0	0	0	0
	359	Novel-miR-81-3p	TGAACAGCCTCTGGCATGT	19	50	71	43	10	27	99	91	93.1654	143.645	83.5335	8.16142	13.455	88.7144	61.8531
	360	Novel-miR-82-5p	TGTGGTCACAAGTGCGGTC	19	3	0	0	0	0	0	0	5.58993	0	0	0	0	0	0
	361	Novel-miR-83-5p	CTGCAGTGGTTGGCTTCTG	19	3	0	0	0	0	0	0	5.58993	0	0	0	0	0	0
	362	Novel-miR-84-3p	TGTTTTCTCAGGTTTTGAT	19	0	0	4	0	0	0	0	0	0	7.77056	0	0	0	0
	363	Novel-miR-85-3p	AAGGGCGGACGGGGCGGGC	19	0	4	0	0	0	0	0	0	8.0927	0	0	0	0	0
	364	Novel-miR-86-5p	AGTGTTGCAGGTGAGGGCT	19	0	6	3	0	0	0	0	0	12.139	5.82792	0	0	0	0
	365	Novel-miR-87-5p	AGAGTGAGGATTTTTGGA	18	0	0	3	0	0	0	0	0	0	5.82792	0	0	0	0
	366	Novel-miR-88-5p	GTTCTGTAAGCCGATGAAGG	20	0	12	0	0	0	0	0	0	24.2781	0	0	0	0	0
	367	Novel-miR-89-5p	CAGAATAGGAAAAAGACTGCT	21	0	0	3	5	0	0	0	0	0	5.82792	4.08071	0	0	0
	368	Novel-miR-90-3p	GCGGGCGGGGCCGTGGGTG	19	0	6	0	0	0	0	0	0	12.139	0	0	0	0	0
	369	Novel-miR-91-5p	CGCCCCGGGCGGGTCGCG	18	1	7	4	8	4	20	15	1.86331	14.1622	7.77056	6.52914	1.99333	17.9221	10.1956
	370	Novel-miR-92-3p	AGCAGAGAAGCCGATGGGC	19	0	0	14	0	0	0	0	0	0	27.1969	0	0	0	0
	371	Novel-miR-93-5p	TCGTGTCGTTGACCGTTGCGCCC	23	0	0	0	0	0	0	5	0	0	0	0	0	0	3.39852
	372	Novel-miR-94-3p	TTTGTGAAGGGCAGGGCG	18	0	5	6	1	16	18	18	0	10.1159	11.6558	0.816142	7.97332	16.1299	12.2347
	373	Novel-miR-95-5p	CATTATACTCTGTAAAAA	18	3	0	4	0	0	0	0	5.58993	0	7.77056	0	0	0	0
	374	Novel-miR-96-3p	GGGAAGCGGATGGGGGCTGG	20	0	2	18	2	0	0	0	0	4.04635	34.9675	1.63228	0	0	0
	375	Novel-miR-97-5p	GCACGCCCGGGGCACCCC	18	0	0	0	0	10	1	1	0	0	0	0	4.98332	0.896105	0.679704
	376	Novel-miR-98-5p	CATTTGGACAGACATGCTCT	20	0	0	0	3	0	0	0	0	0	0	2.44843	0	0	0
	377	Novel-miR-99-3p	AGAAACTCTCATGGCTAAGG	20	2	0	0	0	5	0	0	3.72662	0	0	0	2.49166	0	0
	378	Novel-miR-100-5p	CTTGAATTGTGTTTGTTAT	19	0	0	0	0	4	0	0	0	0	0	0	1.99333	0	0
	379	Novel-miR-101-5p	CCTCTGGACTGCTATGCTGGGCC	23	0	0	0	0	0	3	0	0	0	0	0	0	2.68832	0
	380	Novel-miR-102-3p	TTCCGGACCACCTTTGCTTTCTCC	24	0	3	0	0	0	0	0	0	6.06952	0	0	0	0	0
	381	Novel-miR-103-3p	CGGTGGTTTCCCTTCCCG	18	1	12	0	5	134	138	142	1.86331	24.2781	0	4.08071	66.7765	123.663	96.518
	382	Novel-miR-104-3p	CAGTCAGCTCGGGGTGGCACA	21	0	0	0	0	3	0	0	0	0	0	0	1.495	0	0
	383	Novel-miR-105-3p	GCGCTCAGTCTCATAATCT	19	0	3	0	0	3	0	4	0	6.06952	0	0	1.495	0	2.71882
	384	Novel-miR-106-3p	ATCACCTCGCTGTGGCTTC	19	0	0	0	0	2	0	3	0	0	0	0	0.996664	0	2.03911
	385	Novel-miR-107-3p	TTAGAATTGAGGATGTGGC	19	0	0	0	0	4	0	0	0	0	0	0	1.99333	0	0
	386	Novel-miR-108-5p	TTGATGTTGTGTTGTTGTTGTTG	23	0	0	0	0	0	0	4	0	0	0	0	0	0	2.71882
	387	Novel-miR-109-3p	CTGTCGCTGTAGCACTTTCCTCA	23	5	0	0	0	0	0	0	9.31654	0	0	0	0	0	0
	388	Novel-miR-110-5p	TGCTGGCCCCAGGTGCTCTGAT	22	0	0	0	4	0	0	1	0	0	0	3.26457	0	0	0.679704
	389	Novel-miR-111-5p	ATTTTGTGAGGAGTAAGTG	19	0	0	8	0	0	0	0	0	0	15.5411	0	0	0	0
	390	Novel-miR-112-5p	GCTGTACCACCTTGTCGGG	19	15	6	0	15	2	3	8	27.9496	12.139	0	12.2421	0.996664	2.68832	5.43763
	391	Novel-miR-113-3p	CTCAGGTCCCACCAGATTC	19	0	0	0	0	4	0	0	0	0	0	0	1.99333	0	0
	392	Novel-miR-114-3p	CCCACGCCCGTGGCACCCC	19	0	0	0	0	0	3	0	0	0	0	0	0	2.68832	0
	393	Novel-miR-115-3p	TCCTCTCCCACTCTGGCCAGT	21	0	0	0	6	6	0	0	0	0	0	4.89685	2.98999	0	0
	394	Novel-miR-116-3p	TCTCTTCCTGCTCCAACGTT	20	5	0	0	0	0	0	0	9.31654	0	0	0	0	0	0
	395	Novel-miR-117-5p	GTGGGAGGCCCCCGGCGCC	19	0	6	0	0	2	5	10	0	12.139	0	0	0.996664	4.48053	6.79704
	396	Novel-miR-118-5p	TTTCATTAATTTGGAAGTC	19	0	7	0	0	0	0	0	0	14.1622	0	0	0	0	0
	397	Novel-miR-119-3p	TGTGTAGACTGATAGCAGCAGA	22	0	0	0	4	0	0	0	0	0	0	3.26457	0	0	0
	398	Novel-miR-120-5p	ATTTGTTTTTTCTTTTGGT	19	0	3	0	0	0	0	0	0	6.06952	0	0	0	0	0
	399	Novel-miR-121-5p	CATGTGGGCTTCTTTCACT	19	0	12	0	0	0	0	0	0	24.2781	0	0	0	0	0
	400	Novel-miR-122-3p	GTGGTCTGGGGTGCAGGCG	19	0	0	1	0	0	3	8	0	0	1.94264	0	0	2.68832	5.43763
	401	Novel-miR-123-5p	GAAGGCAGCCTCCTGGGCC	19	0	5	0	0	0	0	0	0	10.1159	0	0	0	0	0
	402	Novel-miR-124-5p	CGAGGAAAAGAAACTAACC	19	0	0	0	5	0	0	0	0	0	0	4.08071	0	0	0
	403	Novel-miR-125-3p	GTTAAGAGACATGAGAGGT	19	0	3	0	0	1	0	0	0	6.06952	0	0	0.498332	0	0
	404	Novel-miR-126-3p	CCCAATGAATGAAGATAGTCT	21	4	0	0	0	0	0	0	7.45323	0	0	0	0	0	0
	405	Novel-miR-127-3p	TGGAAGACCCTGAGCAAAGG	20	0	0	0	0	0	1	5	0	0	0	0	0	0.896105	3.39852
	406	Novel-miR-128-3p	CCTGTCTTCTGAGTGGTAGC	20	6	0	0	0	0	0	0	11.1799	0	0	0	0	0	0
	407	Novel-miR-129-5p	GGTCGGTCGGGCTGGGGC	18	1380	23	17	5	18	22	33	2571.37	46.533	33.0249	4.08071	8.96998	19.7143	22.4302
	408	Novel-miR-130-3p	GCTGGTGAAGAGGTGGTAGA	20	0	0	0	0	8	0	0	0	0	0	0	3.98666	0	0
	409	Novel-miR-131-5p	TGCAAGCAACACTCTGTGGCAGA	23	0	1	0	12	0	1	0	0	2.02317	0	9.79371	0	0.896105	0
	410	Novel-miR-132-5p	GTGGGGTCGGCGGGGGAC	18	0	10	9	9	4	5	13	0	20.2317	17.4837	7.34528	1.99333	4.48053	8.83616
	411	Novel-miR-133-5p	AAATTATGATTGCTTACAGGATA	23	3	0	0	0	0	0	0	5.58993	0	0	0	0	0	0
	412	Novel-miR-134-3p	GACCCTGCCCTCTGCCTGCAGT	22	1	0	0	1	7	5	1	1.86331	0	0	0.816142	3.48833	4.48053	0.679704
	413	Novel-miR-135-5p	CGTGCTGAGCTCCCAAGCAGT	21	11	48	1	2	15	12	5	20.4964	97.1124	1.94264	1.63228	7.47498	10.7533	3.39852
	414	Novel-miR-136-3p	GGAGGTCCCCCGCGGGGCC	19	1	0	0	1	7	14	15	1.86331	0	0	0.816142	3.48833	12.5455	10.1956
	415	Novel-miR-137-3p	CCGCGCTCTCCCCCCTCC	18	0	0	0	2	10	2	2	0	0	0	1.63228	4.98332	1.79221	1.35941
	416	Novel-miR-138-3p	TGTGGCTCCGCCTGTGGCT	19	0	0	0	0	0	0	3	0	0	0	0	0	0	2.03911
	417	Novel-miR-139-3p	CGGCCCCCCTCGCCGCCGC	19	0	0	2	1	3	0	1	0	0	3.88528	0.816142	1.495	0	0.679704
	418	Novel-miR-140-3p	AAGAGAGCAAGCTGGGGGTG	20	0	4	0	0	0	0	0	0	8.0927	0	0	0	0	0
	419	Novel-miR-141-3p	AGCAGGCTGGCCTCTCTCGGC	21	3	0	0	0	0	0	0	5.58993	0	0	0	0	0	0
	420	Novel-miR-142-3p	CCTGTCTGAGGGCCGGCT	18	0	150	262	66	35	3	3	0	303.476	508.971	53.8654	17.4416	2.68832	2.03911
	421	Novel-miR-143-3p	GACCTTGGAGATCTTGTTT	19	7	0	0	0	0	0	0	13.0432	0	0	0	0	0	0
	422	Novel-miR-144-5p	AAGTTGGGAAGACGGAGCC	19	0	9	0	0	0	0	0	0	18.2086	0	0	0	0	0
	423	Novel-miR-145-5p	TGGACATGCCTTGTGGTCA	19	6	0	0	0	0	0	0	11.1799	0	0	0	0	0	0
	424	Novel-miR-146-3p	CTAGCTTCACTCTGCCCCA	19	0	0	0	3	0	0	0	0	0	0	2.44843	0	0	0
	425	Novel-miR-147-3p	AACAGAACCAGAAATTAAATG	21	0	0	0	4	0	0	0	0	0	0	3.26457	0	0	0
	426	Novel-miR-148-3p	ATGAGCAGGATGAAGGTT	18	3	0	0	0	1	0	0	5.58993	0	0	0	0.498332	0	0
	427	Novel-miR-149-3p	GTGCTGAAATCAAACTGTGTT	21	7	0	0	0	0	0	0	13.0432	0	0	0	0	0	0
	428	Novel-miR-150-3p	AGGAGGTTTGCCTAGAAGC	19	0	4	0	0	0	0	0	0	8.0927	0	0	0	0	0
	429	Novel-miR-151-3p	AATGATCCTCAGTGGTCTGG	20	0	0	0	0	0	0	4	0	0	0	0	0	0	2.71882
	430	Novel-miR-152-3p	AAGAGGAAAGGCTTGCGGT	19	0	6	0	0	0	0	0	0	12.139	0	0	0	0	0
	431	Novel-miR-153-5p	TCAAATAAATTCTTTGGGAGGAT	23	0	5	0	0	0	0	0	0	10.1159	0	0	0	0	0
	432	Novel-miR-154-5p	ACACAGGTGGGTAGGTAGA	19	0	28	0	0	1	0	0	0	56.6489	0	0	0.498332	0	0
	433	Novel-miR-155-5p	GAGGAATCAGTAGGGACC	18	0	0	0	0	6	3	6	0	0	0	0	2.98999	2.68832	4.07823
	434	Novel-miR-156-5p	AGCCAAGTGTGGAGAGGAT	19	0	13	0	0	0	0	0	0	26.3013	0	0	0	0	0
	435	Novel-miR-157-5p	GTGGGTGGTGGTGCATGG	18	0	1	0	0	5	3	5	0	2.02317	0	0	2.49166	2.68832	3.39852
	436	Novel-miR-158-5p	GCCCTGGGGGACTGAGGAAC	20	0	0	0	3	0	0	0	0	0	0	2.44843	0	0	0
	437	Novel-miR-159-3p	TGGCGCTGAGATTGTTGGC	19	0	0	6	0	0	0	0	0	0	11.6558	0	0	0	0
	438	Novel-miR-160-5p	GTCCGTCGCGCTCCCTCG	18	0	0	7	0	0	6	1	0	0	13.5985	0	0	5.37663	0.679704
	439	Novel-miR-161-3p	CATGTTTTCCTTATGAAGTC	20	0	0	5	0	0	0	0	0	0	9.71319	0	0	0	0
	440	Novel-miR-162-5p	GTCTAGTCTGAATGAGAAGCTC	22	3	0	0	0	0	0	0	5.58993	0	0	0	0	0	0
	441	Novel-miR-163-3p	AGCGGGAAAGACAATGGCT	19	0	6	0	0	0	0	0	0	12.139	0	0	0	0	0
	442	Novel-miR-164-3p	CCCACTGGGCCGCCTGGGC	19	0	0	6	0	0	0	0	0	0	11.6558	0	0	0	0
	443	Novel-miR-165-5p	TCCCCTGCACCTCCACCA	18	0	0	0	1	3	1	1	0	0	0	0.816142	1.495	0.896105	0.679704
	444	Novel-miR-166-3p	ACCGGGGAAGCTGGGCGGT	19	0	0	8	0	0	0	0	0	0	15.5411	0	0	0	0
	445	Novel-miR-167-5p	GCTCTGACTTCTTGCCTTCC	20	0	0	0	0	4	63	44	0	0	0	0	1.99333	56.4546	29.907
	446	Novel-miR-168-3p	TGGCTCAGTGAGGCGTTGG	19	0	5	0	0	0	0	0	0	10.1159	0	0	0	0	0
	447	Novel-miR-169-3p	CTGTGGCATGTTGGAACA	18	0	4	0	1	0	2	0	0	8.0927	0	0.816142	0	1.79221	0
	448	Novel-miR-170-5p	GCAGGAATCTGGGAGGACC	19	0	0	0	4	0	0	0	0	0	0	3.26457	0	0	0
	449	Novel-miR-171-3p	GAGGTAGGGTCCAGCGGC	18	7	27	0	0	0	1	0	13.0432	54.6257	0	0	0	0.896105	0
	450	Novel-miR-172-3p	CCAGCTGCTGTGAACCCGA	19	0	3	0	0	2	0	0	0	6.06952	0	0	0.996664	0	0
	451	Novel-miR-173-5p	GGCGCGAAGCGGGGCTGG	18	189	110	125	146	444	711	813	352.165	222.549	242.83	119.157	221.259	637.131	552.6
	452	Novel-miR-174-5p	AACCCCGTCCGTGCCTCC	18	8	0	4	10	4	11	8	14.9065	0	7.77056	8.16142	1.99333	9.85716	5.43763
	453	Novel-miR-175-5p	CGGGTCAGGGATTTTGCCC	19	4	0	0	0	0	0	0	7.45323	0	0	0	0	0	0
	454	Novel-miR-176-3p	GCGGGCAGGACTCTGGCCT	19	0	0	0	0	3	0	1	0	0	0	0	1.495	0	0.679704
	455	Novel-miR-177-5p	CTTGGTTGGTGCGTCATTCCGGCC	24	0	0	0	5	0	0	0	0	0	0	4.08071	0	0	0
	456	Novel-miR-178-5p	CGCGGGCCCACGGGGGCCT	19	2	1	0	3	0	0	6	3.72662	2.02317	0	2.44843	0	0	4.07823
	457	Novel-miR-179-3p	GAATTCCACTTTCCCGTGG	19	10	0	0	0	0	0	0	18.6331	0	0	0	0	0	0
	458	Novel-miR-180-3p	ATAGGGACAGTCGGGGGC	18	10	57	32	30	2	0	3	18.6331	115.321	62.1644	24.4843	0.996664	0	2.03911
	459	Novel-miR-181-3p	TAAGCAGTAGAGTAGCCT	18	0	6	3	2	0	0	0	0	12.139	5.82792	1.63228	0	0	0
	460	Novel-miR-182-5p	CCCTGTCTTCGGCATCAGCGT	21	0	6	0	0	0	1	1	0	12.139	0	0	0	0.896105	0.679704
	461	Novel-miR-183-5p	CGGGAGCCCCGGGGAGAGT	19	3	2	0	0	4	4	3	5.58993	4.04635	0	0	1.99333	3.58442	2.03911
	462	Novel-miR-184-3p	TTCCCGCCCGCACCCCACAGT	21	0	0	0	1	5	0	1	0	0	0	0.816142	2.49166	0	0.679704
	463	Novel-miR-185-5p	AGCCCAGGTCGGGGAGCCA	19	5	0	0	0	0	0	0	9.31654	0	0	0	0	0	0
	464	Novel-miR-186-3p	TCGGCGGCGCCGCTGCTCA	19	0	0	0	0	0	4	0	0	0	0	0	0	3.58442	0
	465	Novel-miR-187-3p	TCTGGAAGAGGCCAAGAAC	19	0	3	0	0	0	0	0	0	6.06952	0	0	0	0	0
	466	Novel-miR-188-5p	GTGGTCTGGGTTGCAGGCT	19	0	0	0	1	5	7	7	0	0	0	0.816142	2.49166	6.27274	4.75793
	467	Novel-miR-189-5p	GGTTCAGTTTCTGGAGAATG	20	0	0	6	0	0	0	0	0	0	11.6558	0	0	0	0
	468	Novel-miR-190-3p	GGGTCTCCCTCTCTGGTCCC	20	0	0	0	0	2	3	2	0	0	0	0	0.996664	2.68832	1.35941
	469	Novel-miR-191-5p	GCTCAGGATGCCCAAGTCTG	20	0	0	0	0	4	0	0	0	0	0	0	1.99333	0	0
	470	Novel-miR-192-5p	TTCTGATCGAGGCCCAGCC	19	6	16	5	3	41	38	77	11.1799	32.3708	9.71319	2.44843	20.4316	34.052	52.3372
	471	Novel-miR-193-3p	CCCGCCGGGTCCGCCCCC	18	51	25	51	87	224	101	104	95.0287	50.5794	99.0746	71.0044	111.626	90.5066	70.6893
	472	Novel-miR-194-3p	GACGTGCGAAACTGCATCACT	21	0	0	4	0	0	0	2	0	0	7.77056	0	0	0	1.35941
	473	Novel-miR-195-5p	CTTGAAAATCCGGGGGAG	18	6	5	5	5	3	1	2	11.1799	10.1159	9.71319	4.08071	1.495	0.896105	1.35941
	474	Novel-miR-196-5p	GGTGCAGGGAGAGGGGACAGT	21	0	0	0	4	0	1	0	0	0	0	3.26457	0	0.896105	0
	475	Novel-miR-197-5p	CTTGGGCTTCAAGCATGCT	19	0	3	0	0	0	0	0	0	6.06952	0	0	0	0	0
	476	Novel-miR-198-5p	TTGTCAGGTGGGGAGTTTG	19	0	4	6	0	0	0	0	0	8.0927	11.6558	0	0	0	0
	477	Novel-miR-199-3p	GTGTGCATGATCTCCAACT	19	4	0	0	0	0	0	0	7.45323	0	0	0	0	0	0
	478	Novel-miR-200-3p	CCTGGATGTTCTGATGCTGT	20	0	0	15	2	0	1	1	0	0	29.1396	1.63228	0	0.896105	0.679704
	479	Novel-miR-201-3p	CCAGAATGCGTTGACTATCT	20	7	0	0	0	0	0	0	13.0432	0	0	0	0	0	0
	480	Novel-miR-202-5p	GTAGGACGTCGCCAGGCA	18	5	0	0	0	0	0	2	9.31654	0	0	0	0	0	1.35941
	481	Novel-miR-203-3p	TACTTGATGACTGTTGGTCA	20	4	0	0	0	0	0	0	7.45323	0	0	0	0	0	0
	482	Novel-miR-204-5p	AAATTGTAGTCTTGTGATT	19	3	0	0	0	0	0	0	5.58993	0	0	0	0	0	0
	483	Novel-miR-205-3p	GGCTTCTGTGGGACTTGCT	19	4	0	0	0	1	3	0	7.45323	0	0	0	0.498332	2.68832	0
	484	Novel-miR-206-3p	CTTTGGGATTGGGGAGGCCG	20	4	0	0	0	0	0	0	7.45323	0	0	0	0	0	0
	485	Novel-miR-207-3p	ATCGTATTCTGTTCAGCTTTG	21	5	0	0	0	0	0	0	9.31654	0	0	0	0	0	0
	486	Novel-miR-208-3p	TGTTGGGAGCATTCTTAAGA	20	0	0	5	0	0	0	0	0	0	9.71319	0	0	0	0
	487	Novel-miR-209-3p	CTCTCTTCTCCCCCCTTCCC	20	0	0	1	1	4	0	2	0	0	1.94264	0.816142	1.99333	0	1.35941
	488	Novel-miR-210-5p	GGGGTTGATGAAACAAAAGAC	21	0	0	0	6	0	0	0	0	0	0	4.89685	0	0	0
	489	Novel-miR-211-5p	CCCCAGATATTTTGAAGTT	19	4	0	0	0	0	0	0	7.45323	0	0	0	0	0	0
	490	Novel-miR-212-5p	GTGAAGTTTGGGTTTCTAATC	21	9	0	0	0	0	0	0	16.7698	0	0	0	0	0	0
	491	Novel-miR-213-5p	GGAGTGGAAGAAGCAGTTA	19	0	3	0	0	0	0	0	0	6.06952	0	0	0	0	0
	492	Novel-miR-214-5p	AATTCAAGTCTCTGATACT	19	0	0	10	0	0	0	0	0	0	19.4264	0	0	0	0
	493	Novel-miR-215-3p	TTGACTCTCAGTTCCCAGCGT	21	0	0	0	0	3	0	0	0	0	0	0	1.495	0	0
	494	Novel-miR-216-5p	CCCGCCCCCGCGGCCTTCC	19	0	1	0	0	0	0	3	0	2.02317	0	0	0	0	2.03911
	495	Novel-miR-217-3p	GCTGGGCGTGTTGGGACCC	19	0	0	0	0	0	3	1	0	0	0	0	0	2.68832	0.679704
	496	Novel-miR-218-3p	GTTTTGAGTTTTGATATGG	19	7	0	0	0	0	0	0	13.0432	0	0	0	0	0	0
	497	Novel-miR-219-5p	AGGAAATGTATAAGGAAC	18	0	5	0	0	0	0	0	0	10.1159	0	0	0	0	0
	498	Novel-miR-220-3p	AGTACCCCTCTGCCGTCAC	19	0	0	0	3	0	0	0	0	0	0	2.44843	0	0	0
	499	Novel-miR-221-5p	ATTCTGAATTTGTCTAACATT	21	3	0	0	0	0	0	0	5.58993	0	0	0	0	0	0
	500	Novel-miR-222-3p	GGGCGGCCCAAGCCCGGGCT	20	3	0	0	0	0	0	0	5.58993	0	0	0	0	0	0
	501	Novel-miR-223-5p	AAGGTTTGGCTCTAAGGGC	19	0	0	6	0	0	0	0	0	0	11.6558	0	0	0	0
	502	Novel-miR-224-5p	GGTGGGAGATGCAGATCTGAAGGG	24	0	0	5	0	0	0	0	0	0	9.71319	0	0	0	0
	503	Novel-miR-225-3p	AGAGGTGATGTTTTTGGT	18	0	0	6	0	0	0	0	0	0	11.6558	0	0	0	0
	504	Novel-miR-226-5p	GCCCTCCCCAGCCTGGCCTCT	21	0	0	0	0	3	0	0	0	0	0	0	1.495	0	0
	505	Novel-miR-227-5p	CCTGGGGTTGTAGGACACT	19	19	0	0	0	0	0	1	35.4029	0	0	0	0	0	0.679704
	506	Novel-miR-228-3p	AGACTCAAAAAGAGATTGC	19	0	2	2	5	2	1	1	0	4.04635	3.88528	4.08071	0.996664	0.896105	0.679704
	507	Novel-miR-229-3p	CTCTCCTCTCCCCCTTCCCC	20	0	0	0	0	4	0	0	0	0	0	0	1.99333	0	0
	508	Novel-miR-230-5p	GCACGCAGACAGCCAGGATG	20	0	5	0	0	0	0	0	0	10.1159	0	0	0	0	0
	509	Novel-miR-231-3p	CGCCGCGGTTCCCCTCCCCCC	21	8	0	0	0	2	0	0	14.9065	0	0	0	0.996664	0	0
	510	Novel-miR-232-3p	GGAAAATAATGGATGTTATGTAG	23	3	0	0	0	0	0	0	5.58993	0	0	0	0	0	0
	511	Novel-miR-233-3p	TGGAGTAGGTTGTATAGTT	19	0	1	3	0	0	0	0	0	2.02317	5.82792	0	0	0	0
	512	Novel-miR-234-3p	TACCATTATTTTCAAGAGC	19	3	0	0	0	0	0	0	5.58993	0	0	0	0	0	0
	513	Novel-miR-235-3p	TCCCTCCTCCGCCCCACCC	19	0	2	0	1	5	2	1	0	4.04635	0	0.816142	2.49166	1.79221	0.679704
	514	Novel-miR-236-5p	TCAGACAACTCTTAGCGG	18	0	22	0	0	7	0	0	0	44.5098	0	0	3.48833	0	0
	515	Novel-miR-237-5p	TAGCAGACTAGCAGTCCCTCTG	22	0	0	0	0	0	0	5	0	0	0	0	0	0	3.39852
	516	Novel-miR-238-3p	AGTGTGGGTTTGACTATAGTT	21	0	0	0	0	4	1	0	0	0	0	0	1.99333	0.896105	0
	517	Novel-miR-239-5p	TGGGCACGGGGGTCCCAGTC	20	7	0	0	0	0	0	0	13.0432	0	0	0	0	0	0
	518	Novel-miR-240-5p	GATGACAGGGAAGCCGGC	18	2	8	0	0	1	0	0	3.72662	16.1854	0	0	0.498332	0	0
	519	Novel-miR-241-5p	CGGCAGTCGGAGCAGCGC	18	0	24	10	0	0	0	0	0	48.5562	19.4264	0	0	0	0
	520	Novel-miR-242-5p	GGGGTGGGGGCGGTGAGGCGG	21	0	0	0	4	0	1	0	0	0	0	3.26457	0	0.896105	0
	521	Novel-miR-243-3p	CCATAGGACTCTGGATGGT	19	0	0	18	0	0	0	0	0	0	34.9675	0	0	0	0
	522	Novel-miR-244-5p	GACTGTTGGTTAGTGAATA	19	0	16	8	0	4	2	2	0	32.3708	15.5411	0	1.99333	1.79221	1.35941
	523	Novel-miR-245-3p	ATTCTGCCGGGGCTTCCA	18	2	2	0	3	10	1	7	3.72662	4.04635	0	2.44843	4.98332	0.896105	4.75793
	524	Novel-miR-246-5p	GAGGAACGAGGAGGCTGACT	20	0	8	0	0	1.5	0.5	1	0	16.1854	0	0	0.747498	0.448053	0.679704
	525	Novel-miR-247-5p	AGAATACCGTGGAGACCG	18	0	0	0	0	8	15	2	0	0	0	0	3.98666	13.4416	1.35941
	526	Novel-miR-248-3p	TCCCCGGCCGCCTGAGCCC	19	0	0	0	0	3	0	0	0	0	0	0	1.495	0	0
	527	Novel-miR-249-5p	CCTTTCTCTTCTCCCCTCC	19	1	0	0	0	14	5	3	1.86331	0	0	0	6.97665	4.48053	2.03911
	528	Novel-miR-250-5p	TAATGATTTGGGCACTGTCT	20	0	0	4	0	0	0	0	0	0	7.77056	0	0	0	0
	529	Novel-miR-251-5p	CTGACTGAGGCTCCGAGGG	19	3	0	0	0	0	0	0	5.58993	0	0	0	0	0	0
	530	Novel-miR-252-3p	CATCGTGCCTGTGGGATTCA	20	4	0	0	0	0	0	0	7.45323	0	0	0	0	0	0
	531	Novel-miR-253-5p	GAAATTGCCGGGAGGGAAG	19	0	4	0	0	0	1	0	0	8.0927	0	0	0	0.896105	0
	532	Novel-miR-254-3p	GGTGGTGAGGCTGGGAACC	19	0	8	0	0	0	0	0	0	16.1854	0	0	0	0	0
	533	Novel-miR-255-5p	AAAGGCTGTTTGTTGATGCT	20	3	0	6	0	0	0	1	5.58993	0	11.6558	0	0	0	0.679704
	534	Novel-miR-256-3p	ATAGATCATTGCAATTGT	18	3	1	0	0	0	0	0	5.58993	2.02317	0	0	0	0	0
	535	Novel-miR-257-3p	GCAGTCGGTTCCTCCAGCC	19	0	0	0	0	0	2	3	0	0	0	0	0	1.79221	2.03911
	536	Novel-miR-258-5p	AGCGACGACTGAGGCAAAGGCC	22	0	0	3	0	0	0	0	0	0	5.82792	0	0	0	0
	537	Novel-miR-259-3p	GATGGGGATCGGGGATTGC	19	17	70	63	25	24	20	34	31.6762	141.622	122.386	20.4036	11.96	17.9221	23.1099
	538	Novel-miR-260-3p	AGCGGTCTAAGGGCTGGATTG	21	1	5	9	1	5	15	6	1.86331	10.1159	17.4837	0.816142	2.49166	13.4416	4.07823
	539	Novel-miR-261-3p	TGGCTCGCTTTCTCTCTGTCAG	22	0	0	0	0	3	0	0	0	0	0	0	1.495	0	0
	540	Novel-miR-262-3p	TGTGCACTGTCCTGTCCCC	19	0	0	0	0	0	1	3	0	0	0	0	0	0.896105	2.03911
	541	Novel-miR-263-5p	CCGGGGTGGGGGCGGGGAGGC	21	4	0	3	16	2	1	5	7.45323	0	5.82792	13.0583	0.996664	0.896105	3.39852
	542	Novel-miR-264-3p	ATTTTGGGGTTGTAGGACC	19	0	3	0	0	0	0	0	0	6.06952	0	0	0	0	0
	543	Novel-miR-265-5p	GGGGATGAGCTGTGGGTAG	19	0	2	0	0	4	0	0	0	4.04635	0	0	1.99333	0	0
	544	Novel-miR-266-5p	TTAGTGAAATTTAACCGGA	19	0	5	0	0	0	0	0	0	10.1159	0	0	0	0	0
	545	Novel-miR-267-3p	ACACAGGTGGTGCATGGC	18	4	9	0	0	0	0	0	7.45323	18.2086	0	0	0	0	0
	546	Novel-miR-268-3p	GCCCTCTGATGCCCTCTCTG	20	0	0	0	7	0	1	0	0	0	0	5.713	0	0.896105	0
	547	Novel-miR-269-3p	GCTGGACGCGGCGCCGCCGCC	21	0	0	0	3	8	5	16	0	0	0	2.44843	3.98666	4.48053	10.8753
	548	Novel-miR-270-3p	TCAAATAGACCGTATGGAGCT	21	8	0	0	0	0	0	0	14.9065	0	0	0	0	0	0
	549	Novel-miR-271-3p	TGCTTAGGAATTTCTTCACC	20	0	0	6	0	0	0	0	0	0	11.6558	0	0	0	0
	550	Novel-miR-272-3p	ATGCTCTTTAAGGGAGAAT	19	3	0	0	0	0	0	0	5.58993	0	0	0	0	0	0
	551	Novel-miR-273-5p	TGGGCGAGCGCCGTTCCGA	19	8	3	23	6	0	4	1	14.9065	6.06952	44.6807	4.89685	0	3.58442	0.679704
	552	Novel-miR-274-3p	TCCAATGTATTTTTAAGAGAT	21	0	3.5	0	8	1	0	0	0	7.08111	0	6.52914	0.498332	0	0
	553	Novel-miR-275-3p	TCTGAATATTAGATATGAC	19	4	0	0	0	0	0	0	7.45323	0	0	0	0	0	0
	554	Novel-miR-276-3p	AAGGGGTAGAGAAAATGCCT	20	4	22	0	1	0	0	0	7.45323	44.5098	0	0.816142	0	0	0
	555	Novel-miR-277-3p	GATGGGGAAGGGGAGTGATTG	21	0	0	0	0	3	0	0	0	0	0	0	1.495	0	0
	556	Novel-miR-278-3p	CGAAGTTTCCCTCAGGAT	18	4	10	8	4	4	7	3	7.45323	20.2317	15.5411	3.26457	1.99333	6.27274	2.03911
	557	Novel-miR-279-5p	CCCGAGCGGGCGGCGTCCC	19	0	0	0	0	1	0	4	0	0	0	0	0.498332	0	2.71882
	558	Novel-miR-280-5p	TAATACCTTTCAGGGGACC	19	0	0	5	0	0	0	0	0	0	9.71319	0	0	0	0
	559	Novel-miR-281-5p	GTGTGCTCGGGCTGGGAGC	19	1	13	5	1	11	24	27	1.86331	26.3013	9.71319	0.816142	5.48165	21.5065	18.352
	560	Novel-miR-282-5p	ATGGACAGAGATGCTGGAAAGTTT	24	0	0	3	0	0	0	0	0	0	5.82792	0	0	0	0
	561	Novel-miR-283-5p	CCAGGGAAGGGCTTGGTAGCTGC	23	0	0	0	0	0	0	3	0	0	0	0	0	0	2.03911
	562	Novel-miR-284-5p	AAGTGGGAGGCCCCCGGC	18	2	0	0	1	3	4	7	3.72662	0	0	0.816142	1.495	3.58442	4.75793
	563	Novel-miR-285-3p	GGGCGGGGAGGCGGGGCGGGGG	22	0	0	1	3	1	1	2	0	0	1.94264	2.44843	0.498332	0.896105	1.35941
	564	Novel-miR-286-3p	GTGGGGCGGTCGGCGCGCC	19	0	0	0	0	0	3	0	0	0	0	0	0	2.68832	0
	565	Novel-miR-287-3p	ATGGACTTGAGTATTTGCC	19	3	0	0	0	0	0	0	5.58993	0	0	0	0	0	0
	566	Novel-miR-288-3p	ACGGTCCCGAGTCCTCTGCA	20	0	0	0	0	0	3	0	0	0	0	0	0	2.68832	0
	567	Novel-miR-289-5p	TCGCAAGGCTGAAACTTAA	19	217	53	11	28	3	4	6	404.338	107.228	21.369	22.852	1.495	3.58442	4.07823
	568	Novel-miR-290-3p	TTACCCTCTGTTTCTCTGCT	20	0	0	0	0	0	0	4	0	0	0	0	0	0	2.71882
	569	Novel-miR-291-5p	TGAATGATCTGACAGCATC	19	3	0	0	0	0	0	0	5.58993	0	0	0	0	0	0
	570	Novel-miR-292-5p	GGCGCTGGAGCGTCGGGT	18	0	0	8	0	0	0	1	0	0	15.5411	0	0	0	0.679704
	571	Novel-miR-293-5p	GGTGTCTGCCGGTGCTGTCT	20	0	0	0	0	3	8	3	0	0	0	0	1.495	7.16884	2.03911
	572	Novel-miR-294-5p	GAGAATTCTGAGAAGAGGA	19	0	0	0	0	4	0	0	0	0	0	0	1.99333	0	0
	573	Novel-miR-295-3p	CCTGTGCCTGCCCCTCCCACC	21	0	0	4	9	0	0	0	0	0	7.77056	7.34528	0	0	0
	574	Novel-miR-296-3p	TTAGAATTCTCGCCTGTTT	19	0	0	0	0	0	5	23	0	0	0	0	0	4.48053	15.6332
	575	Novel-miR-297-3p	ACGTGGTTTTTTGTGGATC	19	0	4	0	0	0	0	0	0	8.0927	0	0	0	0	0
	576	Novel-miR-298-5p	CCGCCTCCGCGCCGCCCCCCGC	22	0	0	0	3	0	0	0	0	0	0	2.44843	0	0	0
	577	Novel-miR-299-3p	TGAATGAGAAGGAGATGGTA	20	0	0	0	0	4	0	0	0	0	0	0	1.99333	0	0
	578	Novel-miR-300-5p	AAGCGTGGGCTCAGAATCTCTTGGC	25	3	0	0	0	0	0	0	5.58993	0	0	0	0	0	0
	579	Novel-miR-301-3p	CTCCAGACTTGCTCCTGCCTAGT	23	0	0	0	5	3	2	0	0	0	0	4.08071	1.495	1.79221	0
	580	Novel-miR-302-3p	GGTTCTGCTCCTGGCTGGC	19	0	3	0	0	1	2	2	0	6.06952	0	0	0.498332	1.79221	1.35941
	581	Novel-miR-303-3p	CCTCCTGCCTGACTGCCCC	19	0	0	0	0	0	3	0	0	0	0	0	0	2.68832	0
	582	Novel-miR-304-3p	CGGACCGGGCCCAAGTTC	18	11	8	6	0	0	0	0	20.4964	16.1854	11.6558	0	0	0	0
	583	Novel-miR-305-5p	CTGATAGCAAGCTGTACTT	19	0	5	0	0	1	0	0	0	10.1159	0	0	0.498332	0	0
	584	Novel-miR-306-3p	ACCAGCAGAGGCTTGGAGCAGT	22	0	0	0	0	0	4	1	0	0	0	0	0	3.58442	0.679704
	585	Novel-miR-307-3p	CTGGGCGGGCTGGGAGGCGC	20	0	0	6	0	0	0	0	0	0	11.6558	0	0	0	0
	586	Novel-miR-308-5p	TTGTTGCTGATCTTGACCT	19	0	0	0	0	3	0	0	0	0	0	0	1.495	0	0
	587	Novel-miR-309-3p	GGTGGTATTCTCTGCTCCC	19	3	0	0	0	0	0	0	5.58993	0	0	0	0	0	0
	588	Novel-miR-310-3p	AGGGACGGAGGAGGCTAGGT	20	0	8	0	2	0	0	0	0	16.1854	0	1.63228	0	0	0
	589	Novel-miR-311-5p	ACGCCCGGGGCACCCCCGC	19	4	0	0	0	33	16	26	7.45323	0	0	0	16.445	14.3377	17.6723
	590	Novel-miR-312-3p	GGCTGAGATTGGAGGAGTGCT	21	0	12	0	0	0	0	0	0	24.2781	0	0	0	0	0
	591	Novel-miR-313-3p	CTTCCATGGCTTTTGCAGGT	20	0	0	0	0	3	0	0	0	0	0	0	1.495	0	0
	592	Novel-miR-314-3p	TACGGAGTTGTACAAAGTC	19	3	2	0	0	0	0	0	5.58993	4.04635	0	0	0	0	0
	593	Novel-miR-315-3p	TTAGGCCACGGAAGTTTGA	19	3	1	1	0	0	0	0	5.58993	2.02317	1.94264	0	0	0	0
	594	Novel-miR-316-5p	TTTTAAGAGTTGTGGTCTC	19	5	0	0	0	0	1	0	9.31654	0	0	0	0	0.896105	0
	595	Novel-miR-317-3p	TGAGGCAGTAGGTTGTGTGGA	21	0	2	0	2	2	3	2	0	4.04635	0	1.63228	0.996664	2.68832	1.35941
	596	Novel-miR-318-5p	AGTAAGTAAATTGTTTTG	18	0	0	5	0	0	0	0	0	0	9.71319	0	0	0	0
	597	Novel-miR-319-3p	GCCTCGTGCTGTTGCTGCC	19	0	5	0	0	0	0	0	0	10.1159	0	0	0	0	0
	598	Novel-miR-320-3p	CAAAGCTGTGGTCTGCACCC	20	0	0	0	0	0	3	1	0	0	0	0	0	2.68832	0.679704
	599	Novel-miR-321-3p	GAACTCACTGTATCCACT	18	0	12	0	0	3	5	3	0	24.2781	0	0	1.495	4.48053	2.03911
	600	Novel-miR-322-5p	AGAAGAAGAAAGAAAGATT	19	5	0	0	0	0	0	0	9.31654	0	0	0	0	0	0
	601	Novel-miR-323-5p	TTTGGTGTATGTGCTTGGT	19	0	0	0	0	3	0	0	0	0	0	0	1.495	0	0
	602	Novel-miR-324-3p	GGCGGCGGGGTAGGTCCC	18	0	5	1	1	4	1	3	0	10.1159	1.94264	0.816142	1.99333	0.896105	2.03911
	603	Novel-miR-325-5p	AAGTTGCATGAGGATTTGAC	20	3	0	0	0	0	0	0	5.58993	0	0	0	0	0	0
	604	Novel-miR-326-5p	CCATGAAGATCTGGACTTCAGAG	23	0	0	0	0	0	2	6	0	0	0	0	0	1.79221	4.07823
	605	Novel-miR-327-5p	AGACATGAATATGATTGCT	19	3	0	0	0	0	0	0	5.58993	0	0	0	0	0	0
	606	Novel-miR-328-3p	CAGTGGCGATGGATGATGA	19	0	0	5	0	0	0	0	0	0	9.71319	0	0	0	0
	607	Novel-miR-329-3p	AAGGAGAGTTTCTGGGGACCC	21	0	0	13	0	0	0	0	0	0	25.2543	0	0	0	0
	608	Novel-miR-330-3p	ACTCTCGGTCTCGCTCACCC	20	0	0	0	0	4	0	4	0	0	0	0	1.99333	0	2.71882
	609	Novel-miR-331-3p	GGGTCGGGCGGCGGCGGCGG	20	10	0	0	0	0	0	0	18.6331	0	0	0	0	0	0
	610	Novel-miR-332-5p	GGGTCTGTGTGCGCGGGCTGG	21	0	0	1	0	3	7	6	0	0	1.94264	0	1.495	6.27274	4.07823
	611	Novel-miR-333-5p	TATGGGGGCTGACGCCTGC	19	0	0	6	0	0	0	0	0	0	11.6558	0	0	0	0
	612	Novel-miR-334-3p	ATCAACAACTGAGATCTGT	19	5	0	0	0	0	0	0	9.31654	0	0	0	0	0	0
	613	Novel-miR-335-3p	GAGAGGACGGAGAAGGTT	18	0	0	7	0	2	0	0	0	0	13.5985	0	0.996664	0	0
	614	Novel-miR-336-5p	AGGGAAAGGCGAAAAGAACC	20	5	32	0	2	7	0	0	9.31654	64.7416	0	1.63228	3.48833	0	0
	615	Novel-miR-337-5p	GTTTTGACATTCTAATAGGTG	21	3	0	0	0	0	0	0	5.58993	0	0	0	0	0	0
	616	Novel-miR-338-5p	GTGTGGCTGGAGGTGGTAGAGAG	23	0	1	0	4	0	0	0	0	2.02317	0	3.26457	0	0	0
	617	Novel-miR-339-5p	AGAAGAAAATGGCTGTAAG	19	0	0	0	0	4	0	2	0	0	0	0	1.99333	0	1.35941
	618	Novel-miR-340-5p	TTTCTGTATAATCAGTGGAT	20	0	0	5	0	0	0	0	0	0	9.71319	0	0	0	0
	619	Novel-miR-341-3p	AACGGGGTTGTGGGAGAGC	19	9	43	0	0	1	0	0	16.7698	86.9965	0	0	0.498332	0	0
	620	Novel-miR-342-5p	GGTGGGCAACAAGGGCTGC	19	0	3	0	0	0	0	0	0	6.06952	0	0	0	0	0
	621	Novel-miR-343-5p	GGTGTGGGGGCGGGGAGGC	19	0	6	1	6	2	1	1	0	12.139	1.94264	4.89685	0.996664	0.896105	0.679704
	622	Novel-miR-344-3p	CCGGGGACAGTGCCAGGTG	19	0	0	0	0	4	3	5	0	0	0	0	1.99333	2.68832	3.39852
	623	Novel-miR-345-3p	GTGAGGCCTCAGGATCTGCTT	21	5	0	24	16	0	4	4	9.31654	0	46.6233	13.0583	0	3.58442	2.71882
	624	Novel-miR-346-5p	GGCTCGGTGAGGCCTTCGG	19	0	7	0	0	0	0	0	0	14.1622	0	0	0	0	0
	625	Novel-miR-347-5p	CGTGGGGCGGCGGGCGGCG	19	5	11	0	0	1	0	0	9.31654	22.2549	0	0	0.498332	0	0
	626	Novel-miR-348-5p	TTTTCCTTTTTAGTTATGGCC	21	0	0	0	8	0	0	0	0	0	0	6.52914	0	0	0
	627	Novel-miR-349-3p	TCATGGAAGACTGCCGGG	18	0	5	0	0	0	0	0	0	10.1159	0	0	0	0	0
	628	Novel-miR-350-5p	AGGACGCGCACCAGATGGC	19	0	0	0	0	0	0	3	0	0	0	0	0	0	2.03911
	629	Novel-miR-351-5p	TATGAGGACGTAGATTTTTAGG	22	3	0	0	0	0	0	0	5.58993	0	0	0	0	0	0
	630	Novel-miR-352-3p	AGGAAGGCAAATCATCAGGGCT	22	0	0	0	0	0	4	0	0	0	0	0	0	3.58442	0
	631	Novel-miR-353-3p	GATGGAGTGGGAAGGGATGGGG	22	5	0	0	0	0	0	0	9.31654	0	0	0	0	0	0
	632	Novel-miR-354-5p	GGGTGCGGGGGTGGGCGGGC	20	0	0	0	1	9	0	3	0	0	0	0.816142	4.48499	0	2.03911
	633	Novel-miR-355-3p	CGCCCCAAGGGCCCGTGCC	19	0	0	7	0	0	0	0	0	0	13.5985	0	0	0	0
	634	Novel-miR-356-5p	TTAATTGGGAATCTCTTACTTT	22	0	0	0	6	0	0	0	0	0	0	4.89685	0	0	0
	635	Novel-miR-357-3p	AGCAGGGTTGGGCTAGACGGGC	22	0	0	0	0	3	0	0	0	0	0	0	1.495	0	0
	636	Novel-miR-358-3p	GATCAAAAGGATGAAAACT	19	5	0	0	0	0	0	0	9.31654	0	0	0	0	0	0
	637	Novel-miR-359-3p	ATGAGCGCTGGGAAACACC	19	0	5	0	0	0	0	0	0	10.1159	0	0	0	0	0
	638	Novel-miR-360-3p	TTTTGAATACTTCCTGCCTG	20	4	0	0	0	0	0	0	7.45323	0	0	0	0	0	0
	639	Novel-miR-361-3p	CAAAGCTGGCCTGGTCCCT	19	0	0	8	0	0	0	0	0	0	15.5411	0	0	0	0
	640	Novel-miR-362-3p	CTGACCCAGTAGCTTTGGCTGTTCC	25	0	0	0	0	3	1	0	0	0	0	0	1.495	0.896105	0
	641	Novel-miR-363-5p	CAGCTCCTGCTCTGGTCCT	19	0	0	0	3	0	1	0	0	0	0	2.44843	0	0.896105	0
	642	Novel-miR-364-3p	GAACTTCTGGTTTTAAGGTC	20	0	0	3	0	0	0	0	0	0	5.82792	0	0	0	0
	643	Novel-miR-365-5p	GTTAATATTCCCGTACCTG	19	0	12	0	0	0	0	0	0	24.2781	0	0	0	0	0
	644	Novel-miR-366-5p	TGTCTGTGTGCTCGGGCT	18	0	0	0	2	9	19	17	0	0	0	1.63228	4.48499	17.026	11.555
	645	Novel-miR-367-5p	AGGAAGTTGGTGCGTGGGTCC	21	0	0	0	0	0	4	0	0	0	0	0	0	3.58442	0
	646	Novel-miR-368-5p	CCTGACCGCCTCCTGGGGGC	20	0	0	0	8	0	4	2	0	0	0	6.52914	0	3.58442	1.35941
	647	Novel-miR-369-5p	CGGCTCCCCACGCTCTCCT	19	0	0	0	4	0	0	0	0	0	0	3.26457	0	0	0
	648	Novel-miR-370-3p	CTGAATCCTTGGAAGCTGCA	20	0	0	0	0	10	5	2	0	0	0	0	4.98332	4.48053	1.35941
	649	Novel-miR-371-3p	GATTCTACAGTCCGACGA	18	4	2	4	7	0	1	1	7.45323	4.04635	7.77056	5.713	0	0.896105	0.679704
	650	Novel-miR-372-5p	GTCAAGCAGGGTTTTAGGAG	20	0	0	0	0	3	0	0	0	0	0	0	1.495	0	0
	651	Novel-miR-373-5p	GGGGGCGGCGGGGCCGTGG	19	0	3	0	0	0	0	0	0	6.06952	0	0	0	0	0
	652	Novel-miR-374-5p	ATCGATCACTCGGTGCTCGTCT	22	0	0	0	7	1	1	1	0	0	0	5.713	0.498332	0.896105	0.679704
	653	Novel-miR-375-5p	TGGGCTGCGGTTCTGGACC	19	0	5	0	0	0	0	0	0	10.1159	0	0	0	0	0
	654	Novel-miR-376-5p	GCGGTTCTATTTTGTTGG	18	0	5	0	0	2	1	3	0	10.1159	0	0	0.996664	0.896105	2.03911
	655	Novel-miR-377-5p	GACGAGGCGCCCCCGCCCCC	20	1	0	0	0	1	1	3	1.86331	0	0	0	0.498332	0.896105	2.03911
	656	Novel-miR-378-3p	AGATGTTTTCTTTAGAAATG	20	4	0	0	0	0	0	0	7.45323	0	0	0	0	0	0
	657	Novel-miR-379-3p	GCCTGAGCCCGCGCCCCGAC	20	0	4	0	0	0	0	0	0	8.0927	0	0	0	0	0
	658	Novel-miR-380-3p	ACTGCCCCAGGTGCTGCTGGTA	22	0	2	0	4	3	7	9	0	4.04635	0	3.26457	1.495	6.27274	6.11734
	659	Novel-miR-381-5p	TGAGTTCTTTGGTCTCAGAT	20	0	0	7	0	0	0	0	0	0	13.5985	0	0	0	0
	660	Novel-miR-382-5p	TTATGGTGGATGTTTGGCTGCAT	23	4	0	0	0	3	2	0	7.45323	0	0	0	1.495	1.79221	0
	661	Novel-miR-383-3p	AATGATTGGCTCTGAGGAC	19	0	8.5	0	1	1.5	0	0	0	17.197	0	0.816142	0.747498	0	0
	662	Novel-miR-384-3p	GGGTGGTGGTTAGGGGCT	18	0	5	0	0	2	0	0	0	10.1159	0	0	0.996664	0	0
	663	Novel-miR-385-3p	TCTGCTCGCTTTGTGCACT	19	3	0	0	0	0	0	0	5.58993	0	0	0	0	0	0
	664	Novel-miR-386-5p	GCCTGTCTGAGCTTCGCTT	19	16	47	29	22	69	56	55	29.8129	95.0892	56.3365	17.9551	34.3849	50.1819	37.3837
	665	Novel-miR-387-5p	CCGCCCCTCGCCGCCGCGGC	20	6	4	3	9	9	1	6	11.1799	8.0927	5.82792	7.34528	4.48499	0.896105	4.07823
	666	Novel-miR-388-5p	CCTCTCCGGGGACAGTGCC	19	0	0	0	0	3	0	1	0	0	0	0	1.495	0	0.679704
	667	Novel-miR-389-5p	TCCCCCGTCTTCCCCCGCC	19	160	194	78	109	773	427	409	298.129	392.496	151.526	88.9595	385.211	382.637	277.999
	668	Novel-miR-390-5p	GGAGGCCCTGTTGGTTCT	18	0	0	8	0	0	0	0	0	0	15.5411	0	0	0	0
	669	Novel-miR-391-3p	GAAAGCCTTTCAAGCAGTG	19	0	0	0	0	13	3	4	0	0	0	0	6.47832	2.68832	2.71882
	670	Novel-miR-392-3p	CCAAACCAGTTGTGCCTGTAGT	22	0	0	5	0	4	4	4	0	0	9.71319	0	1.99333	3.58442	2.71882
	671	Novel-miR-393-5p	CGGCGCGGCCGCACCCGG	18	0	0	0	0	0	4	1	0	0	0	0	0	3.58442	0.679704
	672	Novel-miR-394-5p	AAAGTGCAGCACAGGCAGGGC	21	0	0	0	0	3	0	0	0	0	0	0	1.495	0	0
	673	Novel-miR-395-3p	TTTATTTGCCCTGCTCTGGAT	21	0	0	0	4	0	0	0	0	0	0	3.26457	0	0	0
	674	Novel-miR-396-3p	GGTGGGGGTGTCTGGACT	18	3	0	0	0	0	0	0	5.58993	0	0	0	0	0	0
	675	Novel-miR-397-5p	TTCGTGCTGGGACCTGCT	18	0	0	5	0	0	2	0	0	0	9.71319	0	0	1.79221	0
	676	Novel-miR-398-5p	TTCCTTCTTAGTCTCTAAACT	21	0	0	0	9	0	0	0	0	0	0	7.34528	0	0	0
	677	Novel-miR-399-3p	CCCGAGAGAGGGGCCCGT	18	0	10	3	4	1	3	3	0	20.2317	5.82792	3.26457	0.498332	2.68832	2.03911
	678	Novel-miR-400-5p	TCTCCTTCCCTTTCACACT	19	0	0	0	0	0	0	3	0	0	0	0	0	0	2.03911
	679	Novel-miR-401-3p	CTCTCGCCGTGTGCTGTGGGTGC	23	0	0	0	0	0	0	5	0	0	0	0	0	0	3.39852
	680	Novel-miR-402-3p	AAGTAGAAGGTAGGGAAAGG	20	0	0	4	0	0	0	0	0	0	7.77056	0	0	0	0
	681	Novel-miR-403-3p	GCAGGAATACAATGTAAAT	19	4	0	0	0	0	0	0	7.45323	0	0	0	0	0	0
	682	Novel-miR-404-3p	CGCGAGGGGGCGGGGCAGG	19	0	7	0	1	0	6	3	0	14.1622	0	0.816142	0	5.37663	2.03911
	683	Novel-miR-405-5p	TCTGTTAGCAGCGTCTGAG	19	3	0	0	0	0	0	0	5.58993	0	0	0	0	0	0
	684	Novel-miR-406-5p	GGCGATTCCTCCACCGGGC	19	0	0	8	0	0	0	0	0	0	15.5411	0	0	0	0
	685	Novel-miR-407-3p	ACGGCTGTCTCTCCAGCC	18	0	10	0	0	0	1	0	0	20.2317	0	0	0	0.896105	0
	686	Novel-miR-408-3p	TATGGTTTCGCCGCTGCTA	19	4	0	0	0	0	0	0	7.45323	0	0	0	0	0	0
	687	Novel-miR-409-5p	AAGAGAAGAAGGATGATGTC	20	3	0	0	0	0	0	0	5.58993	0	0	0	0	0	0
	688	Novel-miR-410-5p	TGAGCTGGAACAGGAGAGAA	20	0	0	0	0	3	0	0	0	0	0	0	1.495	0	0
	689	Novel-miR-411-5p	CTCCCTCTGTGGGTCGGCTCC	21	0	0	0	0	0	3	0	0	0	0	0	0	2.68832	0
	690	Novel-miR-412-5p	TCAGTCAGGGCTGGATGTT	19	3	0	0	0	0	0	0	5.58993	0	0	0	0	0	0
	691	Novel-miR-413-5p	GCGGCTGGGCGAGGCGCC	18	0	0	0	0	3	2	9	0	0	0	0	1.495	1.79221	6.11734
	692	Novel-miR-414-5p	AGCTGCTCTGACTTCTTGCCT	21	0	0	0	0	26	196	318	0	0	0	0	12.9566	175.637	216.146
	693	Novel-miR-415-5p	TCAAGGACAGGGTTTGAAAACA	22	0	0	4	0	3	5	1	0	0	7.77056	0	1.495	4.48053	0.679704
	694	Novel-miR-416-3p	CTTTGGTCACTCATCTACCTT	21	0	0	0	0	0	1	3	0	0	0	0	0	0.896105	2.03911
	695	Novel-miR-417-5p	TGGGGTCGGCGGGGGACC	18	10	77	32	13	45	22	26	18.6331	155.784	62.1644	10.6099	22.4249	19.7143	17.6723
	696	Novel-miR-418-5p	AATTTGGTATTTGGCAGGTGAC	22	0	0	0	0	5	0	1	0	0	0	0	2.49166	0	0.679704
	697	Novel-miR-419-3p	CCAATACTATGAGGTTTG	18	3	0	0	0	0	0	0	5.58993	0	0	0	0	0	0
	698	Novel-miR-420-5p	CCTGGTGGCTCTTGCTCTT	19	0	0	0	0	0	3	0	0	0	0	0	0	2.68832	0
	699	Novel-miR-421-5p	TCCCGCGTGGCGTGGCGTG	19	16	3	5	14.5	99.5	55	74.5	29.8129	6.06952	9.71319	11.8341	49.5841	49.2858	50.638
	700	Novel-miR-422-3p	GAGTGTATTGGACTTTGTACA	21	5	0	0	0	0	0	0	9.31654	0	0	0	0	0	0
	701	Novel-miR-423-3p	GAGATAGAAAGAGGAAGGGACT	22	0	0	0	5	0	5	4	0	0	0	4.08071	0	4.48053	2.71882
	702	Novel-miR-424-5p	GTGCGGGGGTGGCGGGCGGGGCC	23	0	0	0	0	4	0	0	0	0	0	0	1.99333	0	0
	703	Novel-miR-425-3p	AAAGGGAAATGAGTTTGAACT	21	2	3	0	0	1	13	5	3.72662	6.06952	0	0	0.498332	11.6494	3.39852
	704	Novel-miR-426-3p	CATTGTCGGATGGGCCAT	18	3	0	0	0	0	0	0	5.58993	0	0	0	0	0	0
	705	Novel-miR-427-5p	TCCCTGGGCCGGGCTGGCA	19	0	0	3	0	0	0	0	0	0	5.82792	0	0	0	0
	706	Novel-miR-428-5p	CCTTGGACGTGGCAGAACC	19	0	0	0	0	0	3	0	0	0	0	0	0	2.68832	0
	707	Novel-miR-429-5p	AGAGGGGAGCTGTTCTACTGGCC	23	0	4	0	0	0	0	0	0	8.0927	0	0	0	0	0
	708	Novel-miR-430-5p	ATTAAGTCACATGTGAAATC	20	0	5	0	0	0	0	0	0	10.1159	0	0	0	0	0
	709	Novel-miR-431-3p	GGAAAGATCGCTGGGCGG	18	0	3	0	0	0	0	0	0	6.06952	0	0	0	0	0
	710	Novel-miR-432-5p	TTTTATTATGATGACTGAAT	20	3	4	0	0	0	0	0	5.58993	8.0927	0	0	0	0	0
	711	Novel-miR-433-3p	CTCAGGATAGCTGGAGCC	18	15	15	13	12	1	0	0	27.9496	30.3476	25.2543	9.79371	0.498332	0	0
	712	Novel-miR-434-5p	AACCCGGCGGCGGGTCCG	18	1	5	11	4	14	6	6	1.86331	10.1159	21.369	3.26457	6.97665	5.37663	4.07823
	713	Novel-miR-435-5p	GTTCTGGACCTCTTTATTC	19	0	0	11	0	0	0	0	0	0	21.369	0	0	0	0
	714	Novel-miR-436-3p	GAGGAAACCACCAAGCTGAA	20	0	4	0	0	0	0	0	0	8.0927	0	0	0	0	0
	715	Novel-miR-437-5p	AGGGTTGGATTGTTCACC	18	0	3	0.5	1	4	13	11	0	6.06952	0.971319	0.816142	1.99333	11.6494	7.47675
	716	Novel-miR-438-5p	CATGAACGAGGAATTCCCA	19	0	0	0	2	3	1	1	0	0	0	1.63228	1.495	0.896105	0.679704
	717	Novel-miR-439-3p	CCCGTGGGGCGGCGGGGGAG	20	0	0	0	4	2	0	0	0	0	0	3.26457	0.996664	0	0
	718	Novel-miR-440-3p	GTGAGGGTTGCTGGAGGT	18	0	23	0	0	0	0	0	0	46.533	0	0	0	0	0
	719	Novel-miR-441-5p	CCTCTGCCGCTGTCTCCACT	20	0	0	0	0	3	0	0	0	0	0	0	1.495	0	0
	720	Novel-miR-442-3p	AGGAAGGCAAAATGGCGGCGG	21	0	4	0	0	0	0	0	0	8.0927	0	0	0	0	0
	721	Novel-miR-443-3p	GGTGGGAGGGGCCGCGCGG	19	1	3	10	4	4	1	0	1.86331	6.06952	19.4264	3.26457	1.99333	0.896105	0
	722	Novel-miR-444-3p	CCCCTTCACTTCCTGTCCTC	20	2	9	10	10	26	37	24	3.72662	18.2086	19.4264	8.16142	12.9566	33.1559	16.3129
	723	Novel-miR-445-5p	CGGATTCTAACCTTGTGTC	19	4	6	0	0	0	0	0	7.45323	12.139	0	0	0	0	0
	724	Novel-miR-446-3p	TATCCACCCGCTTCCACCACAG	22	0	0	0	0	3	0	0	0	0	0	0	1.495	0	0
	725	Novel-miR-447-3p	GGGAGGGGCCGCGCGGTGG	19	11	26	7	15	27	20	14	20.4964	52.6025	13.5985	12.2421	13.455	17.9221	9.51586
	726	Novel-miR-448-5p	AGATCGATGTTTATTATTGT	20	3	0	0	0	0	0	0	5.58993	0	0	0	0	0	0
	727	Novel-miR-449-3p	GTTTTGTATAAGGAGCTGG	19	0	0	7	0	0	0	0	0	0	13.5985	0	0	0	0
	728	Novel-miR-450-3p	GTTGGGGTTGTAGGACTGA	19	0	7	0	0	1	0	0	0	14.1622	0	0	0.498332	0	0
	729	Novel-miR-451-5p	GCAGAACAAGGCTCGCACTT	20	0	0	14	0	0	0	0	0	0	27.1969	0	0	0	0
	730	Novel-miR-452-5p	CATGTTCTAAGCCTCTGTC	19	0	3	0	0	0	0	0	0	6.06952	0	0	0	0	0
	731	Novel-miR-453-5p	AGAATACCAATGTATAGCTT	20	0	0	3	0	0	0	0	0	0	5.82792	0	0	0	0
	732	Novel-miR-454-5p	GCGTCCCGCGTGGCGTGGC	19	5	0	0	11.5	49.5	64	107.5	9.31654	0	0	9.38564	24.6674	57.3507	73.0682
	733	Novel-miR-455-3p	GGCGGTGGGATCTCGCTGGCTGTC	24	0	0	0	0	0	3	1	0	0	0	0	0	2.68832	0.679704
	734	Novel-miR-456-3p	CCTCTGGCATGTTGGAACA	19	88	352	245	31	122	209	316	163.971	712.157	475.946	25.3004	60.7965	187.286	214.787
	735	Novel-miR-457-3p	TATCTGTGAGTGGCTGTCTC	20	3	0	0	0	0	0	0	5.58993	0	0	0	0	0	0
	736	Novel-miR-458-5p	AGTCCCTCTATCCCCACCA	19	2	12	1	0	0	0	0	3.72662	24.2781	1.94264	0	0	0	0
	737	Novel-miR-459-3p	CAAGGGACCAAGGGAATCC	19	0	0	0	3	0	3	0	0	0	0	2.44843	0	2.68832	0
	738	Novel-miR-460-5p	AATATAGTAGTGATGTCCT	19	0	0	0	5	0	0	0	0	0	0	4.08071	0	0	0
	739	Novel-miR-461-5p	GGGCCTTCCCGTGGATCG	18	0	0	0	1	7	2	4.5	0	0	0	0.816142	3.48833	1.79221	3.05867
	740	Novel-miR-462-3p	CAGGGGGCAGGGAGGTGACTC	21	0	0	0	0	8	1	2	0	0	0	0	3.98666	0.896105	1.35941
	741	Novel-miR-463-3p	ACGTTCCCGTGGGCAGCTC	19	0	0	4	0	0	0	0	0	0	7.77056	0	0	0	0
	742	Novel-miR-464-3p	CAGCCACCCCCAGGTCCTGGGC	22	3	0	0	0	0	0	0	5.58993	0	0	0	0	0	0
	743	Novel-miR-465-3p	AAAATGGAAAGTTCTTGGCTCGG	23	0	0	0	0	0	0	3	0	0	0	0	0	0	2.03911
	744	Novel-miR-466-5p	CCTGCGCCCCTCCGTCCCC	19	0	4	1	5	43	23	11	0	8.0927	1.94264	4.08071	21.4283	20.6104	7.47675
	745	Novel-miR-467-5p	GCAGCGGGCAGCTGAATCCC	20	0	3	0	0	0	0	0	0	6.06952	0	0	0	0	0
	746	Novel-miR-468-5p	AGGGAAGAACTCCGGGACCC	20	0	0	0	4	0	1	1	0	0	0	3.26457	0	0.896105	0.679704
	747	Novel-miR-469-3p	GGAGATGAGGTGTGGATAG	19	0	6	0	0	0	0	0	0	12.139	0	0	0	0	0
	748	Novel-miR-470-3p	ATCAGGATTTTAAGAGAT	18	3	0	0	0	0	0	0	5.58993	0	0	0	0	0	0
	749	Novel-miR-471-5p	TGGCCAGGTTGAAGGTGCG	19	0	6	0	0	0	0	0	0	12.139	0	0	0	0	0
	750	Novel-miR-472-5p	CAGTGAGACGGTGGGGGA	18	10	0	0	0	0	0	0	18.6331	0	0	0	0	0	0
	751	Novel-miR-473-5p	TGAGGCCTCTGGGACTCCT	19	0	0	8	0	0	0	0	0	0	15.5411	0	0	0	0
	752	Novel-miR-474-3p	ATCCTGTAATCTTCTGCCT	19	0	7	0	0	0	0	0	0	14.1622	0	0	0	0	0
	753	Novel-miR-475-3p	GATGAGAGGACGGAGAAG	18	2	23	0	0	27	0	0	3.72662	46.533	0	0	13.455	0	0
	754	Novel-miR-476-3p	TACTGTGCTTGCTTCCTG	18	3	0	0	0	0	0	0	5.58993	0	0	0	0	0	0
	755	Novel-miR-477-5p	CGCCACTGAAGATCCTGG	18	0	0	0	3	0	3	1	0	0	0	2.44843	0	2.68832	0.679704
	756	Novel-miR-478-5p	CCCGTGGCTCCAGTCTCTTC	20	0	0	0	0	3	0	0	0	0	0	0	1.495	0	0
	757	Novel-miR-479-3p	CTCGGGGAGCCCGGCGGGC	19	4	0	2	2	1	0	1	7.45323	0	3.88528	1.63228	0.498332	0	0.679704
	758	Novel-miR-480-3p	GGCCACCATCACTCAGGACAG	21	3	8	0	8	22	40	31	5.58993	16.1854	0	6.52914	10.9633	35.8442	21.0708
	759	Novel-miR-481-5p	TTAGGATGAGTGTTTATTGTGT	22	3	0	0	0	0	0	3	5.58993	0	0	0	0	0	2.03911
	760	Novel-miR-482-3p	AGGCCTTGGGCGGTGGGAC	19	2	3	0	0	0	0	0	3.72662	6.06952	0	0	0	0	0
	761	Novel-miR-483-3p	CCCCCCACGCCCGGGGCACCC	21	17	4	3	36	135	191	215	31.6762	8.0927	5.82792	29.3811	67.2748	171.156	146.136
	762	Novel-miR-484-3p	TGAAGGGGAGGAGGGATT	18	0	3	0	0	0	0	0	0	6.06952	0	0	0	0	0
	763	Novel-miR-485-3p	CGCTGGGCGGGCTGGAGTT	19	3	0	0	0	0	0	0	5.58993	0	0	0	0	0	0
	764	Novel-miR-486-3p	AGTGTGGGCCTGTTTTATCT	20	0	0	0	0	9	9	3	0	0	0	0	4.48499	8.06495	2.03911
	765	Novel-miR-487-5p	AAAGGGGAGAGGGCTGGA	18	0	0	0	0	0	3	0	0	0	0	0	0	2.68832	0
	766	Novel-miR-488-3p	GCTGGACTTGGAGTCAGAAGGT	22	1	0	0	2	1	3	7	1.86331	0	0	1.63228	0.498332	2.68832	4.75793
	767	Novel-miR-489-3p	CCCGTGGGTAGAGATCTGG	19	10	0	0	0	1	0	0	18.6331	0	0	0	0.498332	0	0
	768	Novel-miR-490-3p	GAAGAGAAGAGTCAAGGCT	19	0	0	12	1	3	14	6	0	0	23.3117	0.816142	1.495	12.5455	4.07823
	769	Novel-miR-491-5p	GGGGAAAAGGAAGGGGATG	19	3	0	0	0	0	0	0	5.58993	0	0	0	0	0	0
	770	Novel-miR-492-3p	CAAGCTTGGGCTGCAGGTC	19	0	5	6	0	0	0	1	0	10.1159	11.6558	0	0	0	0.679704
	771	Novel-miR-493-3p	AGGTGACTGGCCGTTGTGGT	20	0	0	0	0	0	0	5	0	0	0	0	0	0	3.39852
	772	Novel-miR-494-5p	TGAGAGTGAGTTGAAGGAGT	20	3	0	0	0	0	0	0	5.58993	0	0	0	0	0	0
	773	Novel-miR-495-3p	CAGGCTGAGCCAGGCGCGC	19	3	0	0	0	0	0	0	5.58993	0	0	0	0	0	0
	774	Novel-miR-496-3p	AGTGGGGAGAAGAGAAATT	19	0	0	0	0	3	0	0	0	0	0	0	1.495	0	0
	775	Novel-miR-497-3p	GCTGAGGCATAGCTGGACTT	20	0	0	0	0	3	0	0	0	0	0	0	1.495	0	0
	776	Novel-miR-498-3p	AGAGTCACCTCTGAGAGGGGC	21	4	0	0	0	0	0	0	7.45323	0	0	0	0	0	0
	777	Novel-miR-499-3p	CGGCGCCCCTCCGTCCCT	18	0	0	0	0	3	3	10	0	0	0	0	1.495	2.68832	6.79704
	778	Novel-miR-500-3p	TCTGAAATCTCAAAAGGA	18	0	7	0	0	0	0	0	0	14.1622	0	0	0	0	0
	779	Novel-miR-501-5p	GGTGATTTTGGATGAACTG	19	6	0	0	0	0	0	0	11.1799	0	0	0	0	0	0
	780	Novel-miR-502-5p	TGATGTGATTGTACCTGCTGA	21	8	0	0	0	0	0	0	14.9065	0	0	0	0	0	0
	781	Novel-miR-503-3p	GGTGCGGCCTGAGGCTCGGA	20	3	0	5	0	0	0	0	5.58993	0	9.71319	0	0	0	0
	782	Novel-miR-504-5p	AGTGGCCCCCAAACTCTGCCC	21	0	0	0	0	3	1	1	0	0	0	0	1.495	0.896105	0.679704
	783	Novel-miR-505-3p	GAGCCCAGGTTGGAGAGCCA	20	3	3	0	0	2	0	0	5.58993	6.06952	0	0	0.996664	0	0
	784	Novel-miR-506-5p	GTTTAAAGTAGCAGGAAGTC	20	4	0	0	0	0	1	0	7.45323	0	0	0	0	0.896105	0
	785	Novel-miR-507-3p	CAGCTAAGTTTTGGGGTTTGAC	22	0	0	0	0	4	0	0	0	0	0	0	1.99333	0	0
	786	Novel-miR-508-5p	TCCCGTGGCGCTCCCGTGG	19	0	4	0	0	0	0	0	0	8.0927	0	0	0	0	0
	787	Novel-miR-509-5p	AGTTGTGTGGTGTTTGGTC	19	0	5	0	0	0	0	0	0	10.1159	0	0	0	0	0
	788	Novel-miR-510-3p	CACCGCACTGTGACCTGCTCCGA	23	0	0	0	6	0	0	0	0	0	0	4.89685	0	0	0
	789	Novel-miR-511-3p	GCTGCTGTGCCTTTGTCTGT	20	0	9	0	0	0	5	1	0	18.2086	0	0	0	4.48053	0.679704
	790	Novel-miR-512-3p	CCCCGTGCCTCCCGGCCCC	19	0	0	0	0	4	0	0	0	0	0	0	1.99333	0	0
	791	Novel-miR-513-3p	ATCTCCAGTAGAACAAAAGG	20	0	4	0	0	0	0	0	0	8.0927	0	0	0	0	0
	792	Novel-miR-514-3p	AGCGTTGCTGACTTTCCTCCAGT	23	1	7	0	0	3	0	12	1.86331	14.1622	0	0	1.495	0	8.15645
	793	Novel-miR-515-3p	CCTATTGCAGTGTCCCCCTAGT	22	0	0	0	0	5	0	0	0	0	0	0	2.49166	0	0
	794	Novel-miR-516-5p	TCGAGGGTGCCACCTGCTG	19	3	0	0	0	0	0	0	5.58993	0	0	0	0	0	0
	795	Novel-miR-517-5p	AACCTCCGGCTTGTGAATCGAC	22	1	0	0	0	10	7	6	1.86331	0	0	0	4.98332	6.27274	4.07823
	796	Novel-miR-518-3p	AACCGGAACTGCATCATCTGTC	22	3	0	0	0	0	0	0	5.58993	0	0	0	0	0	0
	797	Novel-miR-519-5p	GCGCGGGGCGGGCGTGGGGG	20	0	5	0	0	0	1	0	0	10.1159	0	0	0	0.896105	0
	798	Novel-miR-520-3p	CGGCCCACGGCCCTGGCGG	19	0	0	0	4	0	0	5	0	0	0	3.26457	0	0	3.39852
	799	Novel-miR-521-5p	CCGTGAGAGCGGTGAGGGC	19	0	3	0	0	0	0	0	0	6.06952	0	0	0	0	0
	800	Novel-miR-522-3p	GAGGACAGGGCCGTGGGCC	19	0	0	0	0	3	0	0	0	0	0	0	1.495	0	0
	801	Novel-miR-523-5p	ATGCTCCATTTTCAACCAGC	20	0	0	0	0	4	0	0	0	0	0	0	1.99333	0	0
	802	Novel-miR-524-3p	TCTCTCCTTGGCCGCCATCAGA	22	0	0	0	0	3	0	1	0	0	0	0	1.495	0	0.679704
	803	Novel-miR-525-5p	AGCTGGTTAAAAAGGGGGT	19	3	0	0	0	0	0	0	5.58993	0	0	0	0	0	0
	804	Novel-miR-526-3p	TAGGCTGTGAGGATCCATGAG	21	0	0	0	0	5	1	1	0	0	0	0	2.49166	0.896105	0.679704
	805	Novel-miR-527-5p	CGAGCGAAAGGGGAAGAGC	19	0	0	0	0	3	0	0	0	0	0	0	1.495	0	0
	806	Novel-miR-528-3p	GGTGGCGCCTGGAGCTCTTGGAC	23	0	4	0	0	0	0	0	0	8.0927	0	0	0	0	0
	807	Novel-miR-529-5p	GACGATCTACTGATGATGT	19	0	6	0	0	0	0	0	0	12.139	0	0	0	0	0
	808	Novel-miR-530-5p	AGGGCTTCTTCAGTGTGCA	19	0	0	0	0	3	0	0	0	0	0	0	1.495	0	0
	809	Novel-miR-531-3p	CCAGGAGCAGAGCGTCGAGGC	21	0	0	0	4	0	1	2	0	0	0	3.26457	0	0.896105	1.35941
	810	Novel-miR-532-3p	CGTTGGATTGTTCACCCA	18	2	2	9.5	1	1	5	5	3.72662	4.04635	18.4551	0.816142	0.498332	4.48053	3.39852
	811	Novel-miR-533-3p	TTCTGGCCGGGCCTCGGGGCGT	22	0	7	0	0	0	0	0	0	14.1622	0	0	0	0	0
	812	Novel-miR-534-3p	CCAAAGGTCAGAGTATACTG	20	4	0	0	0	0	0	0	7.45323	0	0	0	0	0	0
	813	Novel-miR-535-3p	CCGCCCGGGGTGGGGGCG	18	0	1	2	0	2	11	13	0	2.02317	3.88528	0	0.996664	9.85716	8.83616
	814	Novel-miR-536-5p	GCAGGACTGGGAAGTGCCCC	20	0	0	0	0	0	0	3	0	0	0	0	0	0	2.03911
	815	Novel-miR-537-5p	AGCAGCCTGGGTTCTGGTGG	20	0	0	4	0	0	0	0	0	0	7.77056	0	0	0	0
	816	Novel-miR-538-3p	GTCCCCCGCCCTCGCCCCC	19	0	3	1	1	2	0	0	0	6.06952	1.94264	0.816142	0.996664	0	0
	817	Novel-miR-539-3p	GGCCCGGATTCTGAAGTCCT	20	4	0	0	0	0	0	0	7.45323	0	0	0	0	0	0
	818	Novel-miR-540-3p	TACCACTCTGGAAGAGCTC	19	3	4	0	0	0	0	0	5.58993	8.0927	0	0	0	0	0
	819	Novel-miR-541-3p	AGGGCTCAAGGATCTGCCGCAGAC	24	0	0	0	0	3	0	0	0	0	0	0	1.495	0	0
	820	Novel-miR-542-3p	GAAGGTGGCTCGGGGGCC	18	0	2	0	0	8	5	3	0	4.04635	0	0	3.98666	4.48053	2.03911
	821	Novel-miR-543-5p	GGAGCTGGGCTGCTGGGAGGCC	22	0	0	9	0	0	0	0	0	0	17.4837	0	0	0	0
	822	Novel-miR-544-3p	TTCTCGTCTGTCATCCTCTCT	21	0	0	0	0	2	4	4	0	0	0	0	0.996664	3.58442	2.71882
	823	Novel-miR-545-5p	TCCCGGGGCCGAGGGAGC	18	44	47	9	6	10	25	22	81.9856	95.0892	17.4837	4.89685	4.98332	22.4026	14.9535
	824	Novel-miR-546-3p	AACTGAGGAAACATCAAAGAA	21	0	0	0	0	5	0	0	0	0	0	0	2.49166	0	0
	825	Novel-miR-547-5p	TGGAGTAGAGAATGGCATC	19	3	0	0	0	0	0	0	5.58993	0	0	0	0	0	0
	826	Novel-miR-548-3p	TCTTCCCCCGCCCTCGCCCC	20	73	119	142	180	946	392	344	136.022	240.758	275.855	146.906	471.422	351.273	233.818
	827	Novel-miR-549-5p	TTCCTTTTGTGGTCCTCTGCT	21	0	0	0	5	0	0	0	0	0	0	4.08071	0	0	0
	828	Novel-miR-550-5p	CACCAAGATCTCTGAGGCCC	20	0	7	0	0	0	1	0	0	14.1622	0	0	0	0.896105	0
	829	Novel-miR-551-3p	CTGTGTCGCAGTGCCAGGCGC	21	0	0	0	0	4	1	0	0	0	0	0	1.99333	0.896105	0
	830	Novel-miR-552-3p	TTTGTGATTATTCTCTTTCCTCC	23	0	3	0	0	0	0	0	0	6.06952	0	0	0	0	0
	831	Novel-miR-553-3p	TGCAAAAATGAGCAATGTG	19	4	0	0	0	0	0	0	7.45323	0	0	0	0	0	0
	832	Novel-miR-554-3p	AGGATGATCACAGACGTGCAGCT	23	0	0	0	0	0	4	1	0	0	0	0	0	3.58442	0.679704
	833	Novel-miR-555-3p	TTTTGTTGGTTTTCGGAAT	19	0	0	0	0	0	1	3	0	0	0	0	0	0.896105	2.03911
	834	Novel-miR-556-3p	TCAGCACTGCCCCCTCCC	18	0	0	0	0	3	0	1	0	0	0	0	1.495	0	0.679704
	835	Novel-miR-557-5p	AATTGTAAGCATTGTTAGGTT	21	0	9	0	0	0	0	0	0	18.2086	0	0	0	0	0
	836	Novel-miR-558-3p	GGGTTACAGACTTGGGGCT	19	0	0	0	0	3	0	0	0	0	0	0	1.495	0	0
	837	Novel-miR-559-5p	TTGATGGATTTGGCTCCTTTCT	22	0	6	9	18	24	30	26	0	12.139	17.4837	14.6906	11.96	26.8832	17.6723
	838	Novel-miR-560-5p	GTGTAGGATAAGTGGGAGC	19	7	22	1	0	0	0	0	13.0432	44.5098	1.94264	0	0	0	0
	839	Novel-miR-561-3p	TCTCTGTCTACCATGCCTGCCCAGA	25	0	0	0	0	0	0	3	0	0	0	0	0	0	2.03911
	840	Novel-miR-562-3p	TGGGTGAGTTTGAAAGGAC	19	0	6	0	0	0	0	0	0	12.139	0	0	0	0	0
	841	Novel-miR-563-5p	CCCTTCCTGATTTGTTTCT	19	3	0	0	0	0	0	0	5.58993	0	0	0	0	0	0
	842	Novel-miR-564-3p	TTTGAGGAACTTCTGTTTCA	20	7	0	0	0	0	0	0	13.0432	0	0	0	0	0	0
	843	Novel-miR-565-5p	AAGGCCTGAGGGATCATGT	19	0	6	0	0	1	3	1	0	12.139	0	0	0.498332	2.68832	0.679704
	844	Novel-miR-566-3p	CCCCCGCCCGGGCAGCCTCCC	21	0	0	0	0	3	0	0	0	0	0	0	1.495	0	0
	845	Novel-miR-567-3p	ACACTGGAGTAAGGTTTGT	19	0	0	0	0	0	0	3	0	0	0	0	0	0	2.03911
	846	Novel-miR-568-3p	GGATCGGCTCCTGGCTGGC	19	1	1	0	0	0	4	2	1.86331	2.02317	0	0	0	3.58442	1.35941
	847	Novel-miR-569-5p	CGTGTGTCCGGAGAGGGTCAGGG	23	0	0	0	0	0	0	3	0	0	0	0	0	0	2.03911
	848	Novel-miR-570-5p	GGAGTCGGGTTCAGATCC	18	35	77	60	26	27	83	134	65.2158	155.784	116.558	21.2197	13.455	74.3767	91.0804
	849	Novel-miR-571-5p	AGGAGGAGCGAGGGGAAAG	19	0	5	0	0	0	0	0	0	10.1159	0	0	0	0	0
	850	Novel-miR-572-3p	AGTTCTCTTTTCTTTGTGA	19	0	5	3	3	0	0	1	0	10.1159	5.82792	2.44843	0	0	0.679704
	851	Novel-miR-573-3p	CCGTGGTCCGCCCCCGGGCCG	21	0	5	0	0	0	0	0	0	10.1159	0	0	0	0	0
	852	Novel-miR-574-5p	CGGGTCGGGCCCATCTTTGA	20	0	0	6	0	0	0	0	0	0	11.6558	0	0	0	0
	853	Novel-miR-575-5p	GATGATAACTGCTCTTGTGA	20	0	11	0	0	0	0	0	0	22.2549	0	0	0	0	0
	854	Novel-miR-576-5p	AATTGAGGTCCTGAGAGGTG	20	0	0	0	0	13	4	3	0	0	0	0	6.47832	3.58442	2.03911
	855	Novel-miR-577-5p	TTCCACCACCATCCCGTGG	19	5	0	0	0	0	0	0	9.31654	0	0	0	0	0	0
	856	Novel-miR-578-3p	GGAGGGAACGTGGGGAAGT	19	0	0	0	3	0	0	0	0	0	0	2.44843	0	0	0
	857	Novel-miR-579-3p	TGTCCCCTTGTCCCCTCTCAGT	22	0	0	0	3	1	2	2	0	0	0	2.44843	0.498332	1.79221	1.35941
	858	Novel-miR-580-3p	GTGCTACAGTCCGAGGATC	19	0	1	2	4	3	2	0	0	2.02317	3.88528	3.26457	1.495	1.79221	0
	859	Novel-miR-581-3p	TGACTTGTGTATTGTAGCACA	21	0	6	0	0	0	0	0	0	12.139	0	0	0	0	0
	860	Novel-miR-582-5p	AACCCCCACCCCGCGGAC	18	5	52	27	8	35	45	26	9.31654	105.205	52.4512	6.52914	17.4416	40.3247	17.6723
	861	Novel-miR-583-3p	GCCCCAGGCTGTGGACCGGC	20	0	0	0	0	3	6	9	0	0	0	0	1.495	5.37663	6.11734
	862	Novel-miR-584-3p	GGACCCAGTAACTGCTCACAGA	22	0	0	0	0	3	0	0	0	0	0	0	1.495	0	0
	863	Novel-miR-585-5p	GGGACTCATAGGAGACTGCC	20	0	0	0	0	0	0	4	0	0	0	0	0	0	2.71882
	864	Novel-miR-586-5p	AAAGATGAACCAGCTGTAA	19	0	0	3	0	0	0	0	0	0	5.82792	0	0	0	0
	865	Novel-miR-587-3p	GAAGACCCTGAGCAAAGGC	19	0	0	0	0	0	6	5	0	0	0	0	0	5.37663	3.39852
	866	Novel-miR-588-3p	CTTTTAGTATGTAGTACCTTGAGTT	25	0	0	0	6	0	0	1	0	0	0	4.89685	0	0	0.679704
	867	Novel-miR-589-5p	TGATGTATGCAGCTGAGGC	19	4	0	0	0	0	0	0	7.45323	0	0	0	0	0	0
	868	Novel-miR-590-3p	ACTCACGGCGTTCTCCTGCTCC	22	4	0	0	0	0	0	0	7.45323	0	0	0	0	0	0
	869	Novel-miR-591-5p	TATTTGTGTGCATGTATA	18	0	0	0	3	0	0	0	0	0	0	2.44843	0	0	0
	870	Novel-miR-592-5p	TCAGTGGTCTGGGGTTCAGG	20	0	6	0	0	0	0	0	0	12.139	0	0	0	0	0
	871	Novel-miR-593-5p	CCCGCCCCCGTGGCCCTCC	19	0	0	0	0	3	5	1	0	0	0	0	1.495	4.48053	0.679704
	872	Novel-miR-594-5p	TCACAGGTTTGGGTTCACTG	20	3	0	0	0	0	0	0	5.58993	0	0	0	0	0	0
	873	Novel-miR-595-5p	AATTGCTTGTTAATCTGAAG	20	0	7	0	0	0	0	0	0	14.1622	0	0	0	0	0
	874	Novel-miR-596-3p	CCTCTCCTGTCGTCCCTCC	19	8	0	0	0	0	0	0	14.9065	0	0	0	0	0	0
	875	Novel-miR-597-3p	GCTATGCTGAGTTGGGATC	19	5	0	0	0	0	0	0	9.31654	0	0	0	0	0	0
	876	Novel-miR-598-3p	TTGGTAGACGACCTGCTTC	19	0	6	2	0	0	1	1	0	12.139	3.88528	0	0	0.896105	0.679704
	877	Novel-miR-599-5p	CGATGACAATTTCTGAATT	19	3	0	0	0	0	0	0	5.58993	0	0	0	0	0	0
	878	Novel-miR-600-3p	CTGGACGCGAGCCGGGCTC	19	0	0	1	0	0	5	6	0	0	1.94264	0	0	4.48053	4.07823
	879	Novel-miR-601-5p	TGGGTGGGCAGGACATGG	18	0	0	0	0	3	0	0	0	0	0	0	1.495	0	0
	880	Novel-miR-602-3p	CTGAAGTAAGGTGCAGTAGAGGCTT	25	26	0	0	0	0	0	0	48.446	0	0	0	0	0	0
	881	Novel-miR-603-5p	AGGTGGCACGAAAGGCTT	18	3	0	0	0	0	0	0	5.58993	0	0	0	0	0	0
	882	Novel-miR-604-3p	TAGAGATGCCTTAATGTGATC	21	0	0	0	0	3	0	0	0	0	0	0	1.495	0	0
	883	Novel-miR-605-5p	CTGAACAATTGTGCATGGA	19	0	3	0	0	0	0	0	0	6.06952	0	0	0	0	0
	884	Novel-miR-606-5p	CCGCTCTCCTCTCCCCCCT	19	62	62	49	93	451	140	103	115.525	125.437	95.1893	75.9012	224.748	125.455	70.0095
	885	Novel-miR-607-3p	GGGACGAGGCGCCGCCGCC	19	0	2	2	14	19	17	26	0	4.04635	3.88528	11.426	9.46831	15.2338	17.6723
	886	Novel-miR-608-5p	TCAGCTCTGCCCTGGGAG	18	0	0	0	0	3	0	1	0	0	0	0	1.495	0	0.679704
	887	Novel-miR-609-5p	TGAAGAAGTACCGTGAGGGA	20	3	0	0	0	0	0	0	5.58993	0	0	0	0	0	0
	888	Novel-miR-610-3p	TCTGCCTCACGTCTCCGGCCCAGT	24	6	3	0	12	10	2	11	11.1799	6.06952	0	9.79371	4.98332	1.79221	7.47675
	889	Novel-miR-611-5p	GTATTCTTTTTCTAGGTTC	19	0	8	0	0	0	0	0	0	16.1854	0	0	0	0	0
	890	Novel-miR-612-5p	CCTCGCATCCTGGGGCTGGA	20	3	0	0	0	0	0	0	5.58993	0	0	0	0	0	0
	891	Novel-miR-613-3p	ATTTACAGTTCACGTTCAG	19	7	0	0	0	0	0	0	13.0432	0	0	0	0	0	0
	892	Novel-miR-614-5p	TAGGATAAGTGGGAGCCC	18	12	32	20	4	0	0	0	22.3597	64.7416	38.8528	3.26457	0	0	0
	893	Novel-miR-615-3p	TCTTAAAGGCTCACAGACC	19	0	0	6	0	0	0	0	0	0	11.6558	0	0	0	0
	894	Novel-miR-616-3p	TGGGAGCGGGCGGGCGGT	18	8	8	7	4	1	3	5	14.9065	16.1854	13.5985	3.26457	0.498332	2.68832	3.39852
	895	Novel-miR-617-5p	TCGCACTTGTGCTTGTTTTTGT	22	0	0	0	5	14	2	4	0	0	0	4.08071	6.97665	1.79221	2.71882
	896	Novel-miR-618-5p	CGTGGAGCTCTCGCTGGCC	19	3	0	0	0	0	0	0	5.58993	0	0	0	0	0	0
	897	Novel-miR-619-3p	TTCTTCTTTTTGGTCTCAT	19	0	7	0	0	0	0	0	0	14.1622	0	0	0	0	0
	898	Novel-miR-620-5p	GGAGCGATTTGTCTGGTT	18	67	269	72	20	15	15	26	124.842	544.234	139.87	16.3228	7.47498	13.4416	17.6723
	899	Novel-miR-621-5p	AGGGGGATGGGGATGGGGACTC	22	4	0	0	0	0	0	0	7.45323	0	0	0	0	0	0
	900	Novel-miR-622-3p	TGCCGCCTGCCTTGCACCCAGA	22	0	0	0	4	0	0	0	0	0	0	3.26457	0	0	0
	901	Novel-miR-623-3p	CGCGCGGGCTGGGGTCGCT	19	3	0	0	0	0	0	0	5.58993	0	0	0	0	0	0
	902	Novel-miR-624-3p	CCGCGGTGGGGCGCGGGAC	19	0	0	0	6	0	1	0	0	0	0	4.89685	0	0.896105	0
	903	Novel-miR-625-5p	CCCGGGGAGTCCGGCGGGC	19	1	1	0	3	2	1	0	1.86331	2.02317	0	2.44843	0.996664	0.896105	0
	904	Novel-miR-626-3p	GGCCCGCCCCCGCGGCCCTCC	21	7	13	2	127	89	218	331	13.0432	26.3013	3.88528	103.65	44.3516	195.351	224.982
	905	Novel-miR-627-5p	CTCGCCGCCGCGCCGCGCGC	20	0	0	0	0	10	0	0	0	0	0	0	4.98332	0	0
	906	Novel-miR-628-5p	ATTTCTGTTGGTGATGCAA	19	7	0	0	0	0	0	0	13.0432	0	0	0	0	0	0
	907	Novel-miR-629-3p	CTGCCTTCGTCACCTCTGCTGC	22	0	0	0	0	4	0	0	0	0	0	0	1.99333	0	0
	908	Novel-miR-630-3p	TGGGTGGTGGTGCATGGC	18	2	54	0	8	4	2	14	3.72662	109.251	0	6.52914	1.99333	1.79221	9.51586
	909	Novel-miR-631-3p	GAGACTGAGGCTCGGAGCCAGAA	23	0	0	5	0	0	0	0	0	0	9.71319	0	0	0	0
	910	Novel-miR-632-3p	CGACTGCTTTCTTTGTGCT	19	0	7	0	0	0	0	0	0	14.1622	0	0	0	0	0
	911	Novel-miR-633-5p	TCAGGGCCTGCAGACTCCTGCT	22	0	0	3	0	4	1	0	0	0	5.82792	0	1.99333	0.896105	0
	912	Novel-miR-634-3p	CGTTCCTCCCGACCCCTCC	19	35	36	20	35	202	76	78	65.2158	72.8343	38.8528	28.565	100.663	68.104	53.0169
	913	Novel-miR-635-5p	GGCGTGGAGGACCGAACC	18	0	6	0	0	0	0	1	0	12.139	0	0	0	0	0.679704
	914	Novel-miR-636-5p	ACGGTGCCTTGTAATAAGAAC	21	3	0	0	0	0	0	0	5.58993	0	0	0	0	0	0
	915	Novel-miR-637-5p	CTTACTGCCCTGTCCTCTAGCC	22	11	0	0	0	0	1	0	20.4964	0	0	0	0	0.896105	0
	916	Novel-miR-638-3p	AGCCTGGGCTCTCTGTCCC	19	0	0	0	4	0	0	0	0	0	0	3.26457	0	0	0
	917	Novel-miR-639-3p	ATGATGTGTAGGATAGGTT	19	1	8	0	0	0	0	0	1.86331	16.1854	0	0	0	0	0
	918	Novel-miR-640-3p	CATGCTTCTCTGCTCTGAC	19	0	5	0	0	0	0	0	0	10.1159	0	0	0	0	0
	919	Novel-miR-641-3p	GCCTTGTTTCTGGATTTGT	19	0	8	0	0	0	0	0	0	16.1854	0	0	0	0	0
	920	Novel-miR-642-5p	AGGAGCTATGAGTAGACTTGAAGG	24	0	0	3	0	0	0	0	0	0	5.82792	0	0	0	0
	921	Novel-miR-643-3p	TATCATTGTGAAGCAGAAT	19	3	14	3	9	6	0	0	5.58993	28.3244	5.82792	7.34528	2.98999	0	0
	922	Novel-miR-644-3p	TGACCTCTGCCTATGTCCCTTT	22	0	0	0	0	3	4	1	0	0	0	0	1.495	3.58442	0.679704
	923	Novel-miR-645-3p	GGAGTGGAGCTGGGTTCCGTGTGCC	25	3	0	0	0	0	1	2	5.58993	0	0	0	0	0.896105	1.35941
	924	Novel-miR-646-3p	CCCCAGCTGCGGCGGGCG	18	3	6	14	11	43	41	58	5.58993	12.139	27.1969	8.97757	21.4283	36.7403	39.4229
	925	Novel-miR-647-5p	TTTAGAATCTAAGAATTGA	19	0	0	3	0	0	0	0	0	0	5.82792	0	0	0	0
	926	Novel-miR-648-3p	ATTTGAGTTTGATGATGGC	19	0	4	0	0	0	0	0	0	8.0927	0	0	0	0	0
	927	Novel-miR-649-5p	CCGGAACCCAAAGACTTT	18	0	8	0	0	0	0	0	0	16.1854	0	0	0	0	0
	928	Novel-miR-650-3p	GAGTGGCTGCAGGACCCC	18	0	0	0	0	0	3	0	0	0	0	0	0	2.68832	0
	929	Novel-miR-651-3p	TCCACTTAGCTTCCCCTTC	19	0	0	0	0	1	2	3	0	0	0	0	0.498332	1.79221	2.03911
	930	Novel-miR-652-3p	GAGACCTCAGAGCCCAGACATCAG	24	0	0	0	4	0	0	0	0	0	0	3.26457	0	0	0
	931	Novel-miR-653-5p	AATCCCACCCAGACTGGCCCC	21	0	0	0	0	3	2	0	0	0	0	0	1.495	1.79221	0
	932	Novel-miR-654-5p	TGGAAGCTCTGAATGTCCCC	20	0.5	0	1.5	1.5	29.5	33.5	11	0.931654	0	2.91396	1.22421	14.7008	30.0195	7.47675
	933	Novel-miR-655-5p	ACGATGTGGAGCTCATGGC	19	0	0	4	0	0	0	0	0	0	7.77056	0	0	0	0
	934	Novel-miR-656-3p	GTAGTTGGACCTTGGGCCG	19	4	14	30	4	0	0	2	7.45323	28.3244	58.2792	3.26457	0	0	1.35941
	935	Novel-miR-657-3p	GTCTCTTCCATCGCCTCCTCC	21	0	0	0	0	3	1	0	0	0	0	0	1.495	0.896105	0
	936	Novel-miR-658-5p	GTGGGCTCCAAGTGTCTTCTGGT	23	0	0	0	4	0	2	4	0	0	0	3.26457	0	1.79221	2.71882
	937	Novel-miR-659-5p	CCTCCCGGCGCCCCTGTGCCC	21	0	0	0	0	0	0	3	0	0	0	0	0	0	2.03911
	938	Novel-miR-660-3p	TAATTTTTTCTCTGTTCAA	19	7	0	0	0	0	0	0	13.0432	0	0	0	0	0	0
	939	Novel-miR-661-5p	GGGAAATGTGGCTTCTGTTC	20	0	6	0	0	0	0	0	0	12.139	0	0	0	0	0
	940	Novel-miR-662-5p	TAGCGACCCCTGGGCTCTGGGT	22	0	0	0	4	0	1	2	0	0	0	3.26457	0	0.896105	1.35941
	941	Novel-miR-663-5p	GTGGAGAAGGGTTCCATG	18	3	10	6	4	6	22	29	5.58993	20.2317	11.6558	3.26457	2.98999	19.7143	19.7114
	942	Novel-miR-664-3p	CCGGAGGCCACCCCGCGGCGAT	22	3	0	0	0	0	1	1	5.58993	0	0	0	0	0.896105	0.679704
	943	Novel-miR-665-5p	GTGCCCGCATCCTCCACCA	19	4	0	0	0	0	0	0	7.45323	0	0	0	0	0	0
	944	Novel-miR-666-3p	TCTTTGCCTTCCTCTGTCCCC	21	0	0	0	3	0	0	0	0	0	0	2.44843	0	0	0
	945	Novel-miR-667-5p	TCCTTGGATGTCTGAGCGAT	20	8	7	0	14	1	1	8	14.9065	14.1622	0	11.426	0.498332	0.896105	5.43763
	946	Novel-miR-668-3p	ATCCGCCGCGGCTGGACG	18	0	6	0	2	2	1	1	0	12.139	0	1.63228	0.996664	0.896105	0.679704
	947	Novel-miR-669-5p	CTGAGGACTGCCCTGGACGC	20	0	0	0	0	3	0	0	0	0	0	0	1.495	0	0
	948	Novel-miR-670-3p	TGGGAAGCTGCATCTGTT	18	0	22	0	0	0	0	0	0	44.5098	0	0	0	0	0
	949	Novel-miR-671-3p	GACCAGCAGTTGCTCCCGGAGGACTT	26	2	0	0	0	4	6	3	3.72662	0	0	0	1.99333	5.37663	2.03911
	950	Novel-miR-672-5p	CGAGAAAGTCGCTGTGTGTGG	21	0	0	0	0	0	0	3	0	0	0	0	0	0	2.03911
	951	Novel-miR-673-3p	TGCATCCCTCACGGCCTCGC	20	0	10	0	0	0	0	0	0	20.2317	0	0	0	0	0
	952	Novel-miR-674-3p	GTCTCCATCTGTCCCTACCC	20	0	0	0	0	3	0	0	0	0	0	0	1.495	0	0
	953	Novel-miR-675-3p	CTGCCTGGGTCCAAGGGGC	19	0	0	9	0	0	0	0	0	0	17.4837	0	0	0	0
	954	Novel-miR-676-5p	CTTCGATTTTTGTGTTTAT	19	0	5	0	0	0	0	0	0	10.1159	0	0	0	0	0
	955	Novel-miR-677-5p	CTCCTGTGACCTGAGGTGGCACG	23	0	0	0	0	0	0	3	0	0	0	0	0	0	2.03911
	956	Novel-miR-678-3p	AATTGGAAAAGGATGTGGA	19	5	0	0	0	0	0	0	9.31654	0	0	0	0	0	0
	957	Novel-miR-679-5p	TTCTAGATTTTAAGTTGTAT	20	3	0	0	0	0	0	0	5.58993	0	0	0	0	0	0
	958	Novel-miR-680-3p	GCCTTCTTCTCCCTCTGTGCTC	22	0	0	0	6	0	0	0	0	0	0	4.89685	0	0	0
	959	Novel-miR-681-5p	CCCAACCCCCACTGGCACTG	20	0	0	0	0	4	0	1	0	0	0	0	1.99333	0	0.679704
	960	Novel-miR-682-5p	GCTGCCTGAGCTGGGGAGA	19	0	0	0	0	3	0	0	0	0	0	0	1.495	0	0
	961	Novel-miR-683-5p	CCCTCCCCCGTCGTCCCG	18	21	28	56	35	135	120	204	39.1295	56.6489	108.788	28.565	67.2748	107.533	138.66
	962	Novel-miR-684-3p	GTGCCACCGGCTGTGCTCACTCC	23	2	0	0	3	0	0	3	3.72662	0	0	2.44843	0	0	2.03911
	963	Novel-miR-685-3p	AACGGACACCCAGGACTCC	19	0	0	0	0	0	5	0	0	0	0	0	0	4.48053	0
	964	Novel-miR-686-3p	GCTCCTAGGGCCTGAGCTCT	20	0	0	0	1	7	0	4	0	0	0	0.816142	3.48833	0	2.71882
	965	Novel-miR-687-3p	CTTGTTGAGAAGGGTTTATTA	21	3	0	0	0	0	0	0	5.58993	0	0	0	0	0	0
	966	Novel-miR-688-3p	CAGCCTCCCAGGACTGTCCC	20	4	0	0	0	0	0	0	7.45323	0	0	0	0	0	0
	967	Novel-miR-689-3p	TTGGAGCCTGAGGGATGGGG	20	0	5	0	0	0	0	0	0	10.1159	0	0	0	0	0
	968	Novel-miR-690-5p	TAGCTCCGGACCCTAGCACCT	21	0	0	0	0	0	0	3	0	0	0	0	0	0	2.03911
	969	Novel-miR-691-5p	CCCAAAGTCATGGTTAAG	18	58	0	0	0	0	0	0	108.072	0	0	0	0	0	0
	970	Novel-miR-692-5p	CCGCGCGGCTCCCGCTCTC	19	3	0	0	0	0	0	1	5.58993	0	0	0	0	0	0.679704
	971	Novel-miR-693-3p	GAGGATAACTGAAGTAGGT	19	3	0	0	0	0	0	0	5.58993	0	0	0	0	0	0
	972	Novel-miR-694-3p	CAGGGCCTCGAGAACCTGGAG	21	3	0	0	0	0	0	0	5.58993	0	0	0	0	0	0
	973	Novel-miR-695-5p	AGTTAGACAGGGTCAGAGGG	20	0	0	0	0	0	4	0	0	0	0	0	0	3.58442	0
	974	Novel-miR-696-3p	CCGACTGTTTAATTAAAA	18	11	60	42	7	18	23	23	20.4964	121.39	81.5908	5.713	8.96998	20.6104	15.6332
	975	Novel-miR-697-5p	CGTCCGGCCGTGCCGGTG	18	0	44	1	5	0	0	0	0	89.0197	1.94264	4.08071	0	0	0
	976	Novel-miR-698-5p	GATATGTGTGTGTGTGTTGT	20	5	0	0	0	0	0	0	9.31654	0	0	0	0	0	0
	977	Novel-miR-699-5p	GTTCCGCCATGGCCTCTGAGG	21	0	0	0	2	5	0	0	0	0	0	1.63228	2.49166	0	0
	978	Novel-miR-700-5p	CCGTGGGGTGCGGGGGTGG	19	0	0	0	5	0	0	0	0	0	0	4.08071	0	0	0
	979	Novel-miR-701-5p	CCAAGATTAGTGCTCTCTC	19	2	13	0	0	0	0	0	3.72662	26.3013	0	0	0	0	0
	980	Novel-miR-702-3p	TGCTGCAAGTTGTCTGGGC	19	0	4	0	0	0	0	0	0	8.0927	0	0	0	0	0
	981	Novel-miR-703-3p	GCGGCCGCACCCGGGAGCCCG	21	2	0	0	0	9	9	2	3.72662	0	0	0	4.48499	8.06495	1.35941
	982	Novel-miR-704-3p	AGACAGCAGGACGGTGGTCA	20	95	135	71	45	8	4	10	177.014	273.129	137.927	36.7264	3.98666	3.58442	6.79704
	983	Novel-miR-705-3p	CCAGAAGAGGTCTCTCGGGC	20	0	0	5	0	0	1	0	0	0	9.71319	0	0	0.896105	0
	984	Novel-miR-706-3p	ATCTTAGACAAAGTGTGGCA	20	0	0	10	0	0	0	0	0	0	19.4264	0	0	0	0
	985	Novel-miR-707-3p	GAAATTAGACCTGGTGGCT	19	0	3	0	0	0	0	0	0	6.06952	0	0	0	0	0
	986	Novel-miR-708-3p	TCTAACTGGATTAAGAGCT	19	5	0	0	0	0	1	0	9.31654	0	0	0	0	0.896105	0
	987	Novel-miR-709-3p	TGTGCTTGGCTGAGGAGC	18	3	0	4	11	13	39	59	5.58993	0	7.77056	8.97757	6.47832	34.9481	40.1026
	988	Novel-miR-710-5p	CCCAGGGCTCTGATGTGTCT	20	8	0	2	2	18	17	7	14.9065	0	3.88528	1.63228	8.96998	15.2338	4.75793
	989	Novel-miR-711-3p	TCTGCCCCCTTGTGCCCACAGT	22	6	0	0	0	4	0	0	11.1799	0	0	0	1.99333	0	0
	990	Novel-miR-712-3p	GGGAAGGAGGACCAAGATG	19	3	0	0	0	0	0	0	5.58993	0	0	0	0	0	0
	991	Novel-miR-713-3p	CGTTCCCGTGGCGTCGCT	18	0	2	0	5	0	2	0	0	4.04635	0	4.08071	0	1.79221	0
	992	Novel-miR-714-3p	AAACGGTGTGAACTCCCG	18	0	0	0	0	3	0	0	0	0	0	0	1.495	0	0
	993	Novel-miR-715-5p	GCCCCCGGCGCGCCGGGCCC	20	1	0	0	0	2	7	12	1.86331	0	0	0	0.996664	6.27274	8.15645
	994	Novel-miR-716-3p	CGATCTTTGAAAACTGAAT	19	0	4	0	0	0	0	0	0	8.0927	0	0	0	0	0
	995	Novel-miR-717-5p	AGGGCTCAGGGAGAGGCC	18	0	0	7	0	0	0	0	0	0	13.5985	0	0	0	0
	996	Novel-miR-718-3p	TGTGACTGGTTCTAAGGAA	19	3	0	0	0	0	0	0	5.58993	0	0	0	0	0	0
	997	Novel-miR-719-5p	GCGGCGGGCGGTGGGGGTT	19	1	0	0	1	2	5	4	1.86331	0	0	0.816142	0.996664	4.48053	2.71882
	998	Novel-miR-720-5p	ACGGGAGAGGTGCAGGGT	18	0	3	0	0	0	0	0	0	6.06952	0	0	0	0	0
	999	Novel-miR-721-3p	GGGGACGGGGTGCGCGGGGG	20	0	0	0	0	0	2	3	0	0	0	0	0	1.79221	2.03911
	1000	Novel-miR-722-3p	ACTGTTGATTTTGAAGATTTCA	22	0	0	0	0	3	0	0	0	0	0	0	1.495	0	0
	1001	Novel-miR-723-5p	TCTGCCACCTTCCCCACTG	19	0	0	0	0	0	3	0	0	0	0	0	0	2.68832	0
	1002	Novel-miR-724-5p	CCTTGGAGATCTGATGCAC	19	0	0	9	0	0	0	0	0	0	17.4837	0	0	0	0
	1003	Novel-miR-725-5p	AGCTTTGTATTGGACTTTG	19	0	3	0	0	0	1	0	0	6.06952	0	0	0	0.896105	0
	1004	Novel-miR-726-5p	GGCCGAATCCTTTGCAGAC	19	0	0	0	0	4	0	0	0	0	0	0	1.99333	0	0
	1005	Novel-miR-727-3p	CGCGCCGGTCTCCCCCGCC	19	6	0	0	0	0	0	1	11.1799	0	0	0	0	0	0.679704
	1006	Novel-miR-728-3p	TGTTGCTGTGAGCCAAGGTTATT	23	0	0	0	0	0	4	0	0	0	0	0	0	3.58442	0
	1007	Novel-miR-729-5p	TAAGGCTATCTCTGCAACTAGGA	23	0	0	0	0	0	1	3	0	0	0	0	0	0.896105	2.03911
	1008	Novel-miR-730-5p	ACAGGCTCGCGGCGCGTGGAGGCT	24	0	0	0	0	0	0	3	0	0	0	0	0	0	2.03911
	1009	Novel-miR-731-5p	AAGGGTACAGAGGTAGGCCAGGT	23	0	0	0	0	5	0	0	0	0	0	0	2.49166	0	0
	1010	Novel-miR-732-5p	CTCTAATGGGACTGCCGG	18	0	12	0	0	0	0	0	0	24.2781	0	0	0	0	0
	1011	Novel-miR-733-5p	GAAGAGGGAGGAAAGGGAAGG	21	0	5	0	0	0	0	0	0	10.1159	0	0	0	0	0
	1012	Novel-miR-734-3p	CCTCTTCGCCTGCTGTTTT	19	0	0	3	0	0	0	0	0	0	5.82792	0	0	0	0
	1013	Novel-miR-735-5p	GGTGCTTGAGGGGCGGGCC	19	0	3	0	0	0	0	0	0	6.06952	0	0	0	0	0
	1014	Novel-miR-736-3p	ATTTGTGGAACTCAGCTTC	19	0	3	0	0	0	0	0	0	6.06952	0	0	0	0	0
	1015	Novel-miR-737-3p	GTTTCAGGACATAACGGA	18	0	7	0	0	0	0	0	0	14.1622	0	0	0	0	0
	1016	Novel-miR-738-3p	CCGGGTCCGCCCCCCGGGC	19	0	11	0	0	0	0	0	0	22.2549	0	0	0	0	0
	1017	Novel-miR-739-5p	TTTGAAAAGAGAGTCAAAG	19	1	13	1	0	0	0	0	1.86331	26.3013	1.94264	0	0	0	0
	1018	Novel-miR-740-5p	GCTCGGCTTTCATCATGAATG	21	0	0	0	0	3	7	2	0	0	0	0	1.495	6.27274	1.35941
	1019	Novel-miR-741-3p	TAAAGTTGGGATCTTATGG	19	7	0	0	0	0	0	0	13.0432	0	0	0	0	0	0
	1020	Novel-miR-742-3p	CGGGGCTGTGGGGACCGG	18	3	0	0	0	0	0	0	5.58993	0	0	0	0	0	0
	1021	Novel-miR-743-3p	CAGCCATGTCCTTGCCCTGCAT	22	0	0	0	0	4	0	0	0	0	0	0	1.99333	0	0
	1022	Novel-miR-744-3p	TGCTCTGGCCTGTGCCTGCAGT	22	0	0	0	0	0	7	0	0	0	0	0	0	6.27274	0
	1023	Novel-miR-745-5p	CCTGAGGGTCTGGGAAAGGGGC	22	3	0	0	0	0	0	0	5.58993	0	0	0	0	0	0
	1024	Novel-miR-746-5p	AGTGCTTGGACGGAACCC	18	0	0	0	0	0	12	6	0	0	0	0	0	10.7533	4.07823
	1025	Novel-miR-747-5p	CCTTCCTGGGAATGGCGCG	19	0	0	0	4	0	0	0	0	0	0	3.26457	0	0	0
	1026	Novel-miR-748-3p	GATTAAAAAAGAAAAGGATT	20	0	4	0	0	0	0	0	0	8.0927	0	0	0	0	0
	1027	Novel-miR-749-3p	GGACTTTTAGATTTAGTGAAGA	22	3	0	4	0	0	0	0	5.58993	0	7.77056	0	0	0	0
	1028	Novel-miR-750-5p	TTGGGCTCGGGGGTCCCGG	19	0	0	0	4	0	0	0	0	0	0	3.26457	0	0	0
	1029	Novel-miR-751-5p	CTTACTGACTTTGCAATAAA	20	0	2	0	0	0	0	3	0	4.04635	0	0	0	0	2.03911
	1030	Novel-miR-752-3p	TCCTGCTCGTGCAGGGCT	18	0	0	18	9	0	0	0	0	0	34.9675	7.34528	0	0	0
	1031	Novel-miR-753-3p	TGGACGCGAGCCGGGCCC	18	337	172	84	185	1485	1259	2321	627.935	347.986	163.182	150.986	740.023	1128.2	1577.59
	1032	Novel-miR-754-5p	CCCCGGCCTCGCCTCCTCCT	20	0	13	0	0	0	0	0	0	26.3013	0	0	0	0	0
	1033	Novel-miR-755-5p	AGATGAGCTGCCTTGTGGGG	20	0	0	4	0	5	2	0	0	0	7.77056	0	2.49166	1.79221	0
	1034	Novel-miR-756-5p	CCTTGGGGAGGGGCTCTCGAC	21	4	0	0	0	0	0	0	7.45323	0	0	0	0	0	0
	1035	Novel-miR-757-3p	AAAGGATTGGGATTTAGGAA	20	0	0	5	0	0	0	0	0	0	9.71319	0	0	0	0
	1036	Novel-miR-758-3p	AAGGATGCCCTACTGTACT	19	3	0	0	0	0	0	0	5.58993	0	0	0	0	0	0
	1037	Novel-miR-759-3p	GAAACAATCTATTCTGAGGCGT	22	4	0	0	0	0	0	1	7.45323	0	0	0	0	0	0.679704
	1038	Novel-miR-760-5p	CAACTTGGAGTCATTCTGT	19	0	0	0	8	0	0	0	0	0	0	6.52914	0	0	0
	1039	Novel-miR-761-5p	ACCCGGCCCGGACACGGCC	19	0	3	1	1	3	2	0	0	6.06952	1.94264	0.816142	1.495	1.79221	0
	1040	Novel-miR-762-5p	CCACCACGTCCGTGGCCGTGG	21	3	0	0	0	0	0	0	5.58993	0	0	0	0	0	0
	1041	Novel-miR-763-5p	GGGAAATAGCTGGTTCTC	18	3	6	0	0	0	0	0	5.58993	12.139	0	0	0	0	0
	1042	Novel-miR-764-3p	CCCGGAGCAGAACCCAACC	19	0	0	8	0	0	0	0	0	0	15.5411	0	0	0	0
	1043	Novel-miR-765-5p	AAAAAGAATCGAAGAACAAA	20	5	0	0	0	0	0	0	9.31654	0	0	0	0	0	0
	1044	Novel-miR-766-3p	GTATTATTGTTGCTTGTT	18	0	4	0	0	0	0	0	0	8.0927	0	0	0	0	0
	1045	Novel-miR-767-5p	AGTAGGTGGCTGCCAGAGC	19	0	0	0	0	4	0	0	0	0	0	0	1.99333	0	0
	1046	Novel-miR-768-3p	TCCCCCCCTCGCCGCCGC	18	2	3	5	1	0	0	4	3.72662	6.06952	9.71319	0.816142	0	0	2.71882
	1047	Novel-miR-769-3p	TGGGCCTGAGCTCTCAGCTGCT	22	0	0	0	0	0	5	0	0	0	0	0	0	4.48053	0
	1048	Novel-miR-770-5p	GGCGGCGAGGGCTCCTCCC	19	0	5	0	0	0	0	0	0	10.1159	0	0	0	0	0
	1049	Novel-miR-771-3p	GAGGTGAAAAGGATTTGGCA	20	0	4	0	0	0	0	0	0	8.0927	0	0	0	0	0
	1050	Novel-miR-772-3p	TTCCAGAGATGGATTGGTG	19	3	0	0	0	0	1	0	5.58993	0	0	0	0	0.896105	0
	1051	Novel-miR-773-5p	TGCCTTTGTCTGTTTTAGTG	20	0	7	0	0	0	0	3	0	14.1622	0	0	0	0	2.03911
	1052	Novel-miR-774-3p	CTCCTCCCCAGCCACTCCGG	20	0	0	0	0	3	0	0	0	0	0	0	1.495	0	0
	1053	Novel-miR-775-3p	GGGCCATCGCTCTGCAGCT	19	3	0	0	0	0	0	0	5.58993	0	0	0	0	0	0
	1054	Novel-miR-776-5p	CCCCCGCGGGGGCCCGGGC	19	0	11	0	0	0	0	0	0	22.2549	0	0	0	0	0
	1055	Novel-miR-777-3p	TTGCCATTTTTGCAGGGTG	19	0	0	0	0	4	2	2	0	0	0	0	1.99333	1.79221	1.35941
	1056	Novel-miR-778-3p	CGGGGTGGTTTCCCTTCC	18	0	0	0	0	6	2	4	0	0	0	0	2.98999	1.79221	2.71882
	1057	Novel-miR-779-3p	ATTCTCTATGTTAAGTGACT	20	0	0	8	0	0	0	0	0	0	15.5411	0	0	0	0
	1058	Novel-miR-780-5p	GAGCCCGGAGCTGGAGGGAAC	21	0	0	0	3	0	0	0	0	0	0	2.44843	0	0	0
	1059	Novel-miR-781-3p	GGGTGTTTTGGGCAGAAGTCC	21	0	0	5	0	0	0	0	0	0	9.71319	0	0	0	0
	1060	Novel-miR-782-5p	GGGGAGGTCCCCCGCGGG	18	2	2	1	14	6	38	21	3.72662	4.04635	1.94264	11.426	2.98999	34.052	14.2738
	1061	Novel-miR-783-3p	GTGCGGAACTTGCCCATCCTT	21	0	0	0	0	3	0	0	0	0	0	0	1.495	0	0
	1062	Novel-miR-784-5p	AGAGCTGAGTGGTGTCTC	18	0	0	4	0	0	0	0	0	0	7.77056	0	0	0	0
	1063	Novel-miR-785-5p	TGCGGAAGGATCATTTTTT	19	0	0	0	0	5	0	0	0	0	0	0	2.49166	0	0
	1064	Novel-miR-786-3p	GGGCACCCCCGCCCGGGCC	19	58	40	20	120	230	373	396	108.072	80.927	38.8528	97.9371	114.616	334.247	269.163
	1065	Novel-miR-787-5p	ATGGTCATTACCAAGGCTTTG	21	0	0	0	0	0	0	3	0	0	0	0	0	0	2.03911
	1066	Novel-miR-788-5p	GAGCCTTGGGAAGTAGGACC	20	0	0	12	0	0	0	0	0	0	23.3117	0	0	0	0
	1067	Novel-miR-789-3p	TGAGAGCAGGGCAAGGACC	19	0	8	0	0	0	0	0	0	16.1854	0	0	0	0	0
	1068	Novel-miR-790-3p	CGGTGAAGAGACATGAGT	18	1	0	10	0	0	1	1	1.86331	0	19.4264	0	0	0.896105	0.679704
	1069	Novel-miR-791-3p	CAATTGAGTATTTGTGTGAACC	22	3	0	0	0	0	0	0	5.58993	0	0	0	0	0	0
	1070	Novel-miR-792-3p	TGTTAGCTGTTCCTGCCCT	19	0	0	0	0	2	2	3	0	0	0	0	0.996664	1.79221	2.03911
	1071	Novel-miR-793-3p	CTGAAAAGATTTTTGAAGG	19	0	4	0	0	0	0	0	0	8.0927	0	0	0	0	0
	1072	Novel-miR-794-5p	TACTTCCGGAGGCTGAAGTA	20	0	0	0	6	0	0	0	0	0	0	4.89685	0	0	0
	1073	Novel-miR-795-3p	TCTGCCTGGGCGTCACGCC	19	3	30	398	186	12	3	10	5.58993	60.6952	773.17	151.802	5.97999	2.68832	6.79704
	1074	Novel-miR-796-5p	TTTGTTGTTGTTCTAGTCTT	20	3	0	0	0	0	0	0	5.58993	0	0	0	0	0	0
	1075	Novel-miR-797-5p	AGGAGTGGGTGAGGACAAC	19	0	0	4	0	0	0	0	0	0	7.77056	0	0	0	0
	1076	Novel-miR-798-5p	ATGGACTTGGTGGAAGGAATC	21	0	0	0	0	4	0	0	0	0	0	0	1.99333	0	0
	1077	Novel-miR-799-5p	GGCCGCCCCTCCCACGGC	18	1	0	6	7	27	28	16	1.86331	0	11.6558	5.713	13.455	25.0909	10.8753
	1078	Novel-miR-800-3p	CAGTAGACATATCTGAAGAGA	21	0	0	0	2	0	1	9	0	0	0	1.63228	0	0.896105	6.11734
	1079	Novel-miR-801-5p	GTTCTGGAGAAGATTGGTA	19	4	0	0	0	0	0	0	7.45323	0	0	0	0	0	0
	1080	Novel-miR-802-5p	AAAAGCACGCGCTGCCGGAAGTG	23	0	0	0	6	1	5	0	0	0	0	4.89685	0.498332	4.48053	0
	1081	Novel-miR-803-3p	TCTACAGAGGCATCCTCTG	19	0	0	8	0	0	0	0	0	0	15.5411	0	0	0	0
	1082	Novel-miR-804-5p	ACCTTTTGAACTGCCTGC	18	1	10	0	0	0	0	0	1.86331	20.2317	0	0	0	0	0
	1083	Novel-miR-805-5p	CCTCGGGCTGGCCCTGGCCT	20	0	0	0	0	0	3	0	0	0	0	0	0	2.68832	0
	1084	Novel-miR-806-3p	GCCCGCCGGCGGCCGCGCC	19	0	0	6	0	0	0	0	0	0	11.6558	0	0	0	0
	1085	Novel-miR-807-3p	ATAATTGTGTGCAGTGACT	19	0	3	0	0	2	29	36	0	6.06952	0	0	0.996664	25.987	24.4694
	1086	Novel-miR-808-5p	CAAAGAGTGCTTGAAATT	18	18	34	18	4	3	0	0	33.5396	68.7879	34.9675	3.26457	1.495	0	0
	1087	Novel-miR-809-3p	GAAGGGGGTCTCAGAGACT	19	3	0	0	0	0	0	0	5.58993	0	0	0	0	0	0
	1088	Novel-miR-810-3p	AGAGGAGGAGGGCGACGCCA	20	0	0	3	0	0	0	0	0	0	5.82792	0	0	0	0
	1089	Novel-miR-811-3p	CGCCGCCGCGGCGGTCGGC	19	395	426	428	406	796	4599	4881	736.007	861.872	831.449	331.354	396.672	4121.19	3317.64
	1090	Novel-miR-812-3p	GCGCCGGCGCGCCCCGCCG	19	3	0	0	0	3	2	4	5.58993	0	0	0	1.495	1.79221	2.71882
	1091	Novel-miR-813-5p	AGGAACCTGCGGAAGGATC	19	0	13	0	0	0	0	0	0	26.3013	0	0	0	0	0
	1092	Novel-miR-814-3p	AACGTGGATGTCAATGAGT	19	4	0	0	0	0	0	0	7.45323	0	0	0	0	0	0
	1093	Novel-miR-815-5p	CTGGACGCGAGCCGGGGC	18	0	0	0	0	0	1	3	0	0	0	0	0	0.896105	2.03911
	1094	Novel-miR-816-5p	CTGCAGTGAGTCAGCTGTT	19	0	7	0	0	0	0	0	0	14.1622	0	0	0	0	0
	1095	Novel-miR-817-5p	TTCTCTAAAGCAGTGCTTCTCC	22	3	0	0	0	0	0	0	5.58993	0	0	0	0	0	0
	1096	Novel-miR-818-5p	GAAGCGGTGCCTGCAGGCC	19	0	0	0	1	14	10	9	0	0	0	0.816142	6.97665	8.96105	6.11734
	1097	Novel-miR-819-3p	GCGGGCTGCCGGTGAAAT	18	0	0	0	0	0	7	5	0	0	0	0	0	6.27274	3.39852
	1098	Novel-miR-820-5p	GCGACTCTGGACGCGGGCC	19	0	0	1	0	2	4	2	0	0	1.94264	0	0.996664	3.58442	1.35941
	1099	Novel-miR-821-5p	AAAAATAACAGGGGTCAAG	19	5	5	0	0	0	0	0	9.31654	10.1159	0	0	0	0	0
	1100	Novel-miR-822-3p	CTCCTGCTGCTGCTTGGGCT	20	0	0	0	0	5	0	0	0	0	0	0	2.49166	0	0
	1101	Novel-miR-823-3p	CTGCCTGTCCTGCTGCCCCTCT	22	3	0	0	0	1	1	4	5.58993	0	0	0	0.498332	0.896105	2.71882
	1102	Novel-miR-824-5p	GAAAGGCCATGGCCGTCCC	19	0	0	0	0	0	4	0	0	0	0	0	0	3.58442	0
	1103	Novel-miR-825-3p	AGAGTTCTACAGTCCGAC	18	96	368	261	287	102	25	9	178.878	744.528	507.029	234.233	50.8299	22.4026	6.11734
	1104	Novel-miR-826-5p	TTGTAGCTCTGCACCGAACGTC	22	0	0	0	0	4	0	0	0	0	0	0	1.99333	0	0
	1105	Novel-miR-827-5p	GGTCCTTCCTCCTTCCTGGG	20	0	0	1	0	6	0	3	0	0	1.94264	0	2.98999	0	2.03911
	1106	Novel-miR-828-3p	CCCTCGCCCCCCCTCGCC	18	22	58	27	31	117	34	42	40.9928	117.344	52.4512	25.3004	58.3049	30.4676	28.5476
	1107	Novel-miR-829-5p	GGCGTCTCCCAGCGTTGTCGAC	22	0	0	0	0	0	1	3	0	0	0	0	0	0.896105	2.03911
	1108	Novel-miR-830-5p	CAGGGTGAAGAGACATGA	18	0	10	4	2	1	3	2	0	20.2317	7.77056	1.63228	0.498332	2.68832	1.35941
	1109	Novel-miR-831-5p	TTGAAGTTTTCTAGATAGTCAC	22	0	0	0	0	3	0	0	0	0	0	0	1.495	0	0
	1110	Novel-miR-832-3p	TGTCCTGGTGACCGTTGGGTGT	22	0	0	0	0	4	0	0	0	0	0	0	1.99333	0	0
	1111	Novel-miR-833-5p	GAGGTTGAGGAATGAGCTCCT	21	0	0	3	0	0	0	0	0	0	5.82792	0	0	0	0
	1112	Novel-miR-834-3p	TCCCAAGAGAGAACAGACC	19	4	0	0	0	0	0	0	7.45323	0	0	0	0	0	0
	1113	Novel-miR-835-5p	CTGACCCCACAGCCCTTGGC	20	0	0	0	0	0	0	3	0	0	0	0	0	0	2.03911
	1114	Novel-miR-836-3p	CGGGTAATCTTTGGAAATT	19	0	0	5	0	0	0	0	0	0	9.71319	0	0	0	0
	1115	Novel-miR-837-3p	GATGGGGCGGGGCGGGGTCC	20	0	3	0	0	0	1	0	0	6.06952	0	0	0	0.896105	0
	1116	Novel-miR-838-3p	CTTGGATATGTACTCATGT	19	0	11	0	0	0	0	0	0	22.2549	0	0	0	0	0
	1117	Novel-miR-839-5p	TGAGGTAGGTTGTATGGTT	19	2	0	0	0	0	1	3	3.72662	0	0	0	0	0.896105	2.03911
	1118	Novel-miR-840-5p	CAGTTGCCGGCTGCTCTACC	20	0	6	0	0	0	0	0	0	12.139	0	0	0	0	0
	1119	Novel-miR-841-5p	GAGCTGTTTGGAGATTCAG	19	6	0	0	0	0	0	0	11.1799	0	0	0	0	0	0
	1120	Novel-miR-842-5p	CGGACAGCACTCCCCACCT	19	0	0	0	0	4	0	0	0	0	0	0	1.99333	0	0
	1121	Novel-miR-843-3p	GAGTGGTTTGCTGAGGGGACCTA	23	0	0	0	0	0	0	3	0	0	0	0	0	0	2.03911
	1122	Novel-miR-844-5p	GAAAAGGTGTTGGTTGAT	18	3	8	4	2	8	6	8	5.58993	16.1854	7.77056	1.63228	3.98666	5.37663	5.43763
	1123	Novel-miR-845-3p	CCGTGGGCGGCGGGCGGCG	19	0	0	0	2	1	0	4	0	0	0	1.63228	0.498332	0	2.71882
	1124	Novel-miR-846-5p	ATGGAGGCTTGAAGATGGTG	20	0	0	0	0	4	2	1	0	0	0	0	1.99333	1.79221	0.679704
	1125	Novel-miR-847-5p	AGCACGCCTCACCCAGGGCCG	21	0	0	0	0	4	0	0	0	0	0	0	1.99333	0	0
	1126	Novel-miR-848-3p	AGAAGGACTTGGGCCCCCC	19	0	17	65	43	0	0	0	0	34.394	126.272	35.0941	0	0	0
	1127	Novel-miR-849-3p	CCTGCTGACCCCTTGGACC	19	0	0	0	3	1	1	0	0	0	0	2.44843	0.498332	0.896105	0
	1128	Novel-miR-850-3p	GTGGGTAGTGAAATAGAAC	19	0	5	0	0	0	0	0	0	10.1159	0	0	0	0	0
	1129	Novel-miR-851-5p	TGGGCTTTTGCTGAAGGCC	19	3	0	0	0	0	0	0	5.58993	0	0	0	0	0	0
	1130	Novel-miR-852-3p	GACCGCGCTCTCTCCCGGCAGT	22	0	5	0	7	3	0	0	0	10.1159	0	5.713	1.495	0	0
	1131	Novel-miR-853-3p	TGGAAGGGGCCAGGGGGAC	19	3	0	0	0	0	0	0	5.58993	0	0	0	0	0	0
	1132	Novel-miR-854-3p	ATGACTGTGGTGGTGGGAG	19	0	4	0	0	0	0	0	0	8.0927	0	0	0	0	0
	1133	Novel-miR-855-3p	GTTGGTCGGAAGCGGGGCAC	20	0	0	1	3	0	1	1	0	0	1.94264	2.44843	0	0.896105	0.679704
	1134	Novel-miR-856-3p	GCGCGACCGCTCTCCCACCC	20	0	6	0	0	5	1	0	0	12.139	0	0	2.49166	0.896105	0
	1135	Novel-miR-857-5p	GTGGTCGGGCAGGGAGGGGA	20	0	0	0	3	0	0	0	0	0	0	2.44843	0	0	0
	1136	Novel-miR-858-5p	TCTACAGTCTTAGGAACTGT	20	0	11	0	0	0	0	0	0	22.2549	0	0	0	0	0
	1137	Novel-miR-859-5p	CAGTTCCTGCAGAAACTCGCCT	22	3	0	3	0	7	16	9	5.58993	0	5.82792	0	3.48833	14.3377	6.11734
	1138	Novel-miR-859-3p	GAGAGGAGCGAGTTGGAAATCTT	23	0	0	0	0	0	5	6	0	0	0	0	0	4.48053	4.07823
	1139	Novel-miR-860-5p	GTCCAATGATTAAACTGTT	19	2	0	36	11	0	0	1	3.72662	0	69.935	8.97757	0	0	0.679704
	1140	Novel-miR-860-3p	TTGTGATTAATGTATGTGGATGAGGA	26	7	0	0	3	0	0	1	13.0432	0	0	2.44843	0	0	0.679704
	1141	Novel-miR-861-3p	GCGCTCCTCTCTTCACTC	18	0	0	0	0	1	2	5	0	0	0	0	0.498332	1.79221	3.39852
	1142	Novel-miR-861-5p	TCCTGGACTAGAGAGAGGAGCT	22	0	0	0	0	0	0	3	0	0	0	0	0	0	2.03911
	1143	Novel-miR-862-5p	CTCCTGCTGTGTCAGAGTG	19	0	0	4	0	0	0	0	0	0	7.77056	0	0	0	0
	1144	Novel-miR-862-3p	CCTCGGGCTCCTCTCTGACCAGCAG	25	0	0	0	0	3	1	1	0	0	0	0	1.495	0.896105	0.679704
	1145	Novel-miR-863-3p	GCCGGCCCTCTCTCCCCAGTT	21	0	0	5	4	0	2	1	0	0	9.71319	3.26457	0	1.79221	0.679704
	1146	Novel-miR-863-5p	TCTGGGGGCACAGCGTTGGCC	21	0	0	0	0	5	3	2	0	0	0	0	2.49166	2.68832	1.35941
	1147	Novel-miR-864-5p	TGACCTGGCCTCTGTCCTCCAGT	23	3	0	0	11	15	23	26	5.58993	0	0	8.97757	7.47498	20.6104	17.6723
	1148	Novel-miR-864-3p	GAAGTGCGGAGTATGCTGGGGAAGCC	26	1	2	0	0	6	5	10	1.86331	4.04635	0	0	2.98999	4.48053	6.79704
	1149	Novel-miR-865-5p	GGATGATGCTGTGAGCCGGGC	21	0	0	0	0	3	5	1	0	0	0	0	1.495	4.48053	0.679704
	1150	Novel-miR-865-3p	CTTAACTGGCTCTGGGCTGCTTAGG	25	0	0	0	0	1	1	4	0	0	0	0	0.498332	0.896105	2.71882
	1151	Novel-miR-866-5p	ATTCCGGGTGTTGTAGGTT	19	7	0	0	0	0	2	4	13.0432	0	0	0	0	1.79221	2.71882
	1152	Novel-miR-866-3p	TCTCATCTTGTCTGAAGCTTTTG	23	3	0	0	0	0	2	0	5.58993	0	0	0	0	1.79221	0
	1153	Novel-miR-867-5p	TGCTGCCTCGGACGCCCG	18	0	0	7	0	0	0	0	0	0	13.5985	0	0	0	0
	1154	Novel-miR-867-3p	CGTCCGAGGCGCGGTACCTGGAT	23	0	4	0	0	0	0	0	0	8.0927	0	0	0	0	0
	1155	Novel-miR-868-5p	TCCGGAGGGCAGGGCAGGCGCA	22	0	0	0	9	0	8	1	0	0	0	7.34528	0	7.16884	0.679704
	1156	Novel-miR-868-3p	TCTCCTCTGCCTTCCTGCAGT	21	0	0	0	0	3	0	1	0	0	0	0	1.495	0	0.679704
	1157	Novel-miR-869-5p	TGTGCTGTGGGAGATGATTGGA	22	0	0	0	2	0	2	4	0	0	0	1.63228	0	1.79221	2.71882
	1158	Novel-miR-869-3p	CATTCACTACCTCCCAGCCTACA	23	0	0	0	0	1	3	3	0	0	0	0	0.498332	2.68832	2.03911
	1159	Novel-miR-870-3p	CGCGCCTCAGGCAAGGGACTTCT	23	58	53	29	291	99	97	60	108.072	107.228	56.3365	237.497	49.3349	86.9222	40.7823
	1160	Novel-miR-870-5p	TAGTCCCTTCCTTGAGGCGATC	22	0	0	0	0	13	2	5	0	0	0	0	6.47832	1.79221	3.39852
	1161	Novel-miR-871-3p	GTTGGCGTTCCGGACCCGT	19	3	0	0	0	0	0	0	5.58993	0	0	0	0	0	0
	1162	Novel-miR-871-5p	TCCTGGGTCTCGGAGCCAACC	21	0	0	0	0	0	0	3	0	0	0	0	0	0	2.03911
	1163	Novel-miR-872-5p	TGCTCCGGAGAGTGTCAGTCACG	23	0	0	0	2	6	0	4	0	0	0	1.63228	2.98999	0	2.71882
	1164	Novel-miR-872-3p	TGACTGACACCTCTATGAGTGA	22	0	0	0	0	0	1	4	0	0	0	0	0	0.896105	2.71882
	1165	Novel-miR-873-5p	AGCAGGGCTGTGGGCAGGTGT	21	0	0	0	0	0	2	12	0	0	0	0	0	1.79221	8.15645
	1166	Novel-miR-873-3p	CCCCTGACCCTCTGGCCCTGCA	22	0	0	0	0	5	1	1	0	0	0	0	2.49166	0.896105	0.679704
	1167	Novel-miR-874-5p	CCCGTGGAGGGGGCGGGGC	19	1	1	0	3	0	0	0	1.86331	2.02317	0	2.44843	0	0	0
	1168	Novel-miR-874-3p	ACACCCTGCCTTCCTCGCCTAGT	23	0	0	0	0	0	0	3	0	0	0	0	0	0	2.03911
	1169	Novel-miR-875-5p	ACAGTGCCTGGTAGACAAGT	20	0	5	0	0	0	4	3	0	10.1159	0	0	0	3.58442	2.03911
	1170	Novel-miR-875-3p	CTCTTGTTAAGACTTGTCCTG	21	0	0	0	0	5	0	3	0	0	0	0	2.49166	0	2.03911
	1171	Novel-miR-876-3p	CGTCCTGTGGAACCTCCCTCTCC	23	0	0	0	0	4	10	8	0	0	0	0	1.99333	8.96105	5.43763
	1172	Novel-miR-876-5p	GTTGGGGTCTGGATGTGGCTCACT	24	3	0	0	1	2	3	2	5.58993	0	0	0.816142	0.996664	2.68832	1.35941
	1173	Novel-miR-877-3p	GATTGAGGAGTCACTGATCTTT	22	0	5	0	11	24	4	1	0	10.1159	0	8.97757	11.96	3.58442	0.679704
	1174	Novel-miR-877-5p	AAGATCAGTAACTTTTTAATTT	22	0	0	0	0	1	3	0	0	0	0	0	0.498332	2.68832	0
	1175	Novel-miR-878-5p	GAAGTCGCCTCCGGTTCCTGGCT	23	0	0	0	4	0	0	0	0	0	0	3.26457	0	0	0
	1176	Novel-miR-878-3p	CACGAACAGGCGGCGACTCGGT	22	0	0	0	0	4	0	0	0	0	0	0	1.99333	0	0
	1177	Novel-miR-879-5p	GAGGTGTGCAGGACGAGGTGGCC	23	17	22	4	57	175	244	296	31.6762	44.5098	7.77056	46.5201	87.2081	218.65	201.192
	1178	Novel-miR-879-3p	CTGTGTCGAGATCCCCTGTTC	21	12	8	15	39	144	97	84	22.3597	16.1854	29.1396	31.8296	71.7598	86.9222	57.0952
	1179	Novel-miR-880-5p	TGTATTTTGTGCAGTGATT	19	6	0	0	8	3	0	1	11.1799	0	0	6.52914	1.495	0	0.679704
	1180	Novel-miR-880-3p	TTTTTAAGATCTTCTTTCATGTA	23	0	0	0	0	6	0	3	0	0	0	0	2.98999	0	2.03911
	1181	Novel-miR-881-5p	AGCGGCCTAAGACTTCGGC	19	3	0	0	0	0	0	0	5.58993	0	0	0	0	0	0
	1182	Novel-miR-881-3p	GGTTCGAGGTCCCGTCGGCCGT	22	3	0	0	0	0	0	0	5.58993	0	0	0	0	0	0
	1183	Novel-miR-882-3p	GATGCATACACCAAGGCCC	19	4	0	3	0	8	2	5	7.45323	0	5.82792	0	3.98666	1.79221	3.39852
	1184	Novel-miR-882-5p	GGTCTGCGAGCAGGGTGGGGCT	22	1	0	0	0	8	4	6	1.86331	0	0	0	3.98666	3.58442	4.07823
	1185	Novel-miR-883-5p	TTGGGAGGGCTGGTCTCTTC	20	0	0	0	0	3	7	6	0	0	0	0	1.495	6.27274	4.07823
	1186	Novel-miR-883-3p	GAAGGGTGAATGCTGAGTACCT	22	0	0	0	0	4	2	2	0	0	0	0	1.99333	1.79221	1.35941
	1187	Novel-miR-884-5p	TGCTCCTGAGGAACGGCGTCCACG	24	3	3	0	34	53	42	78	5.58993	6.06952	0	27.7488	26.4116	37.6364	53.0169
	1188	Novel-miR-884-3p	GTGACGCCGAACAGGAGCAG	20	4	0	0	0	1	10	13	7.45323	0	0	0	0.498332	8.96105	8.83616
	1189	Novel-miR-885-3p	CCGCTCCTGGATCCCTAGGC	20	0	0	0	0	0	4	1	0	0	0	0	0	3.58442	0.679704
	1190	Novel-miR-885-5p	AAAGATGGTGCTGTGCTGGAGG	22	0	0	0	0	3	0	4	0	0	0	0	1.495	0	2.71882
	1191	Novel-miR-886-3p	GAGACAGGCTGGGGGCTGCGGC	22	0	0	0	7	1	4	1	0	0	0	5.713	0.498332	3.58442	0.679704
	1192	Novel-miR-886-5p	CGCATCCCCTAGCGTTTGTGCTTG	24	0	0	0	0	3	0	0	0	0	0	0	1.495	0	0
	1193	Novel-miR-887-5p	TCCGCGCCTGGAGTCCGCCTCG	22	115	56	34	349	321	146	207	214.28	113.298	66.0497	284.834	159.965	130.831	140.699
	1194	Novel-miR-887-3p	GGTCGGATTCCGTGCCTGGAGT	22	16	33	14	75	18	72	52	29.8129	66.7648	27.1969	61.2107	8.96998	64.5196	35.3446
