# Supplementary material for: Exosomal microRNAs in giant panda (Ailuropoda melanoleuca) breast milk: potential maternal regulators for the development of newborn cubs
Source: Sci Rep. 2017 Jun 14;7:3507. doi: 10.1038/s41598-017-03707-8 (PMC5471263; doi:10.1038/s41598-017-03707-8)
Supplement: Supplementary file 4 — Table S3 [file 41598_2017_3707_MOESM4_ESM.xls]

## Sheet: profile 1
Supplementary Table 3.1 The abundance of miRNA members of significantly over-enriched model profile 1
miR Name	0 d	3 d (Mean)	7 d	15 d	30 d
ame-miR-10a-3p	0	11.6558	0	0	0
ame-miR-10a-5p	14.9065	3162.24	163.204	80.6495	179.782
ame-miR-10b-3p	0	3.80866	0	0	0
ame-miR-10b-5p	37.2662	2804.82	114.367	127.247	135.601
ame-miR-122-5p	199.374	1300.26	77.2415	156.818	188.278
ame-miR-1-2-3p&ame-miR-1-1-3p	0	31.002	0.747498	0.448053	1.01956
ame-miR-1248-5p	0	9.77834	0	0	1.35941
ame-miR-125b-1-3p	1.86331	20.3309	0	0	2.71882
ame-miR-126-5p	26.0863	136.02	8.47165	3.58442	2.03911
ame-miR-127-3p	0	146.714	10.465	5.37663	31.2664
ame-miR-129-2-3p	0	12.8134	0.498332	1.79221	0.679704
ame-miR-133a-1-3p&ame-miR-133a-2-3p	0	855.53	34.3849	10.3052	12.9144
ame-miR-133b-3p	0	8.38427	0	0	0
ame-miR-135a-1-5p&ame-miR-135a-2-5p	0.931654	9.31478	2.24249	0	1.58598
ame-miR-136-5p	0	12.3878	0	0	0
ame-miR-138-1-3p	3.72662	7.41831	0	0	0
ame-miR-139-5p	0	30.4389	5.97999	2.68832	2.71882
ame-miR-140-5p	7.45323	25.4651	7.97332	3.58442	14.2738
ame-miR-142-3p	240.367	1033.35	73.2548	34.052	476.473
ame-miR-142-5p	1082.58	3634.13	117.606	99.4677	411.221
ame-miR-144-3p	26.0863	220.324	4.98332	0.896105	4.07823
ame-miR-144-5p	16.7698	106.298	1.495	1.79221	0.679704
ame-miR-147-3p	0	19.9515	0	3.58442	2.03911
ame-miR-150-5p	126.705	1280.96	45.3482	59.1429	148.855
ame-miR-16-1-5p&ame-miR-16-2-5p	2124.17	3836.85	2493.99	1175.99	2064.83
ame-miR-181c-3p	3.72662	38.0942	0	4.48053	4.75793
ame-miR-181c-5p	154.655	831.641	34.8833	60.9351	68.6501
ame-miR-181d-5p	39.1295	161.447	0	5.37663	7.47675
ame-miR-1839-3p	1.86331	13.7864	1.99333	1.79221	4.75793
ame-miR-184-3p	26.0863	106.736	8.96998	0	2.03911
ame-miR-196b-5p	24.223	46.8616	23.9199	25.0909	35.3446
ame-miR-199a-2-5p&ame-miR-199a-1-5p	5.58993	18.5164	0.747498	0	2.37897
ame-miR-199b-3p&ame-miR-199a-2-3p&ame-miR-199a-1-3p	12.4221	76.4174	5.48165	1.79221	2.71882
ame-miR-199b-5p	0	9.36453	0.498332	0	6.11734
ame-miR-204-5p	11.1799	35.1191	6.72748	0	4.75793
ame-miR-21-3p	14.9065	299.41	20.4316	23.2987	19.0317
ame-miR-219a-1-5p&ame-miR-219a-2-5p	0.931654	20.9885	3.23916	0.896105	2.71882
ame-miR-222-5p	0	12.434	0	0	0
ame-miR-24-1-3p&ame-miR-24-2-3p	273.906	398.375	169.931	110.669	286.835
ame-miR-2424-3p	5.58993	23.5991	0.498332	1.79221	1.35941
ame-miR-24-2-5p	11.1799	22.5302	0.498332	1.79221	6.11734
ame-miR-27a-3p	505.888	1112.44	193.851	256.734	330.336
ame-miR-27b-5p	0	17.4454	1.495	0	6.11734
ame-miR-29b-1-3p&ame-miR-29b-2-3p	4.65827	51.3663	6.22915	1.34416	7.47675
ame-miR-301a-3p	24.223	175.122	31.3949	8.06495	20.3911
ame-miR-301b-3p	0	19.5338	6.47832	0	2.71882
ame-miR-338-3p	74.5323	122.611	53.8199	2.68832	43.5011
ame-miR-34b-5p	0	21.0263	1.495	0	0
ame-miR-34c-3p	0	14.0008	0	0	0
ame-miR-379-5p	0	15.5912	0	0	2.03911
ame-miR-381-3p	0	7.44122	2.49166	2.68832	4.75793
ame-miR-411-5p	0	21.4882	0.498332	0	2.71882
ame-miR-425-5p	413.654	527.044	320.926	202.52	352.087
ame-miR-449a-5p	14.9065	50.7004	5.97999	12.0974	13.5941
ame-miR-454-3p	14.9065	40.2477	12.9566	14.3377	15.6332
ame-miR-599-5p	0	16.3841	0	0.896105	0
ame-miR-6529-5p	39.1295	80.3003	17.94	41.2208	34.6649
ame-miR-769-5p	11.1799	55.4172	8.47165	14.3377	11.555
ame-miR-7705-5p	0	3.53662	0	0	0
ame-miR-99b-3p	13.0432	17.8481	7.97332	7.16884	10.8753
Novel-miR-102-3p	0	2.02317	0	0	0
Novel-miR-110-5p	0	1.08819	0	0	0.679704
Novel-miR-111-5p	0	5.18037	0	0	0
Novel-miR-118-5p	0	4.72074	0	0	0
Novel-miR-119-3p	0	1.08819	0	0	0
Novel-miR-120-5p	0	2.02317	0	0	0
Novel-miR-121-5p	0	8.0927	0	0	0
Novel-miR-123-5p	0	3.37196	0	0	0
Novel-miR-12-3p	0	1.08819	0	0	0
Novel-miR-124-5p	0	1.36024	0	0	0
Novel-miR-132-5p	0	15.0203	1.99333	4.48053	8.83616
Novel-miR-140-3p	0	2.69757	0	0	0
Novel-miR-142-3p	0	288.771	17.4416	2.68832	2.03911
Novel-miR-144-5p	0	6.06952	0	0	0
Novel-miR-147-3p	0	1.08819	0	0	0
Novel-miR-150-3p	0	2.69757	0	0	0
Novel-miR-152-3p	0	4.04635	0	0	0
Novel-miR-153-5p	0	3.37196	0	0	0
Novel-miR-154-5p	0	18.883	0.498332	0	0
Novel-miR-156-5p	0	8.76709	0	0	0
Novel-miR-159-3p	0	3.88528	0	0	0
Novel-miR-161-3p	0	3.23773	0	0	0
Novel-miR-163-3p	0	4.04635	0	0	0
Novel-miR-164-3p	0	3.88528	0	0	0
Novel-miR-16-5p	0	2.69757	0	0	0
Novel-miR-166-3p	0	5.18037	0	0	0
Novel-miR-168-3p	0	3.37196	0	0	0
Novel-miR-170-5p	0	1.08819	0	0	0
Novel-miR-17-5p	0	3.23773	0	0	0
Novel-miR-177-5p	0	1.36024	0	0	0
Novel-miR-180-3p	18.6331	67.3232	0.996664	0	2.03911
Novel-miR-181-3p	0	6.53308	0	0	0
Novel-miR-182-5p	0	4.04635	0	0.896105	0.679704
Novel-miR-18-5p	0	5.34144	0	0	0
Novel-miR-187-3p	0	2.02317	0	0	0
Novel-miR-189-5p	0	3.88528	0	0	0
Novel-miR-194-3p	0	2.59019	0	0	1.35941
Novel-miR-197-5p	0	2.02317	0	0	0
Novel-miR-198-5p	0	6.58284	0	0	0
Novel-miR-200-3p	0	10.2573	0	0.896105	0.679704
Novel-miR-20-3p	0	3.37196	0	0	0
Novel-miR-208-3p	0	3.23773	0	0	0
Novel-miR-210-5p	0	1.63228	0	0	0
Novel-miR-213-5p	0	2.02317	0	0	0
Novel-miR-214-5p	0	6.47546	0	0	0
Novel-miR-21-5p	0	3.37196	0	0	0
Novel-miR-219-5p	0	3.37196	0	0	0
Novel-miR-223-5p	0	3.88528	0	0	0
Novel-miR-224-5p	0	3.23773	0	0	0
Novel-miR-225-3p	0	3.88528	0	0	0
Novel-miR-230-5p	0	3.37196	0	0	0
Novel-miR-233-3p	0	2.61703	0	0	0
Novel-miR-241-5p	0	22.6609	0	0	0
Novel-miR-243-3p	0	11.6558	0	0	0
Novel-miR-244-5p	0	15.9706	1.99333	1.79221	1.35941
Novel-miR-246-5p	0	5.39513	0.747498	0.448053	0.679704
Novel-miR-250-5p	0	2.59019	0	0	0
Novel-miR-254-3p	0	5.39513	0	0	0
Novel-miR-258-5p	0	1.94264	0	0	0
Novel-miR-259-3p	31.6762	94.804	11.96	17.9221	23.1099
Novel-miR-264-3p	0	2.02317	0	0	0
Novel-miR-266-5p	0	3.37196	0	0	0
Novel-miR-271-3p	0	3.88528	0	0	0
Novel-miR-274-3p	0	4.53675	0.498332	0	0
Novel-miR-276-3p	7.45323	15.1087	0	0	0
Novel-miR-280-5p	0	3.23773	0	0	0
Novel-miR-282-5p	0	1.94264	0	0	0
Novel-miR-292-5p	0	5.18037	0	0	0.679704
Novel-miR-295-3p	0	5.03861	0	0	0
Novel-miR-297-3p	0	2.69757	0	0	0
Novel-miR-30-5p	0	1.36024	0	0	0.679704
Novel-miR-307-3p	0	3.88528	0	0	0
Novel-miR-310-3p	0	5.93923	0	0	0
Novel-miR-312-3p	0	8.0927	0	0	0
Novel-miR-31-5p&Novel-miR-32-5p	0	2.26641	0	0	0
Novel-miR-318-5p	0	3.23773	0	0	0
Novel-miR-319-3p	0	3.37196	0	0	0
Novel-miR-324-3p	0	4.29155	1.99333	0.896105	2.03911
Novel-miR-328-3p	0	3.23773	0	0	0
Novel-miR-329-3p	0	8.4181	0	0	0
Novel-miR-333-5p	0	3.88528	0	0	0
Novel-miR-338-5p	0	1.76258	0	0	0
Novel-miR-340-5p	0	3.23773	0	0	0
Novel-miR-342-5p	0	2.02317	0	0	0
Novel-miR-343-5p	0	6.32618	0.996664	0.896105	0.679704
Novel-miR-345-3p	9.31654	19.8939	0	3.58442	2.71882
Novel-miR-346-5p	0	4.72074	0	0	0
Novel-miR-348-5p	0	2.17638	0	0	0
Novel-miR-349-3p	0	3.37196	0	0	0
Novel-miR-355-3p	0	4.53282	0	0	0
Novel-miR-356-5p	0	1.63228	0	0	0
Novel-miR-359-3p	0	3.37196	0	0	0
Novel-miR-361-3p	0	5.18037	0	0	0
Novel-miR-364-3p	0	1.94264	0	0	0
Novel-miR-365-5p	0	8.0927	0	0	0
Novel-miR-369-5p	0	1.08819	0	0	0
Novel-miR-373-5p	0	2.02317	0	0	0
Novel-miR-37-3p	0	1.08819	0	0	0
Novel-miR-375-5p	0	3.37196	0	0	0
Novel-miR-376-5p	0	3.37196	0.996664	0.896105	2.03911
Novel-miR-379-3p	0	2.69757	0	0	0
Novel-miR-381-5p	0	4.53282	0	0	0
Novel-miR-390-5p	0	5.18037	0	0	0
Novel-miR-395-3p	0	1.08819	0	0	0
Novel-miR-398-5p	0	2.44843	0	0	0
Novel-miR-399-3p	0	9.77474	0.498332	2.68832	2.03911
Novel-miR-402-3p	0	2.59019	0	0	0
Novel-miR-406-5p	0	5.18037	0	0	0
Novel-miR-407-3p	0	6.74391	0	0.896105	0
Novel-miR-41-5p	0	2.59019	0	0	0
Novel-miR-417-5p	18.6331	76.1862	22.4249	19.7143	17.6723
Novel-miR-427-5p	0	1.94264	0	0	0
Novel-miR-429-5p	0	2.69757	0	0	0
Novel-miR-430-5p	0	3.37196	0	0	0
Novel-miR-431-3p	0	2.02317	0	0	0
Novel-miR-435-5p	0	7.12301	0	0	0
Novel-miR-436-3p	0	2.69757	0	0	0
Novel-miR-4-3p&Novel-miR-5-3p	0	2.36037	0	0	0
Novel-miR-440-3p	0	15.511	0	0	0
Novel-miR-442-3p	0	2.69757	0	0	0
Novel-miR-449-3p	0	4.53282	0	0	0
Novel-miR-450-3p	0	4.72074	0.498332	0	0
Novel-miR-451-5p	0	9.06565	0	0	0
Novel-miR-452-5p	0	2.02317	0	0	0
Novel-miR-453-5p	0	1.94264	0	0	0
Novel-miR-456-3p	163.971	404.468	60.7965	187.286	214.787
Novel-miR-458-5p	3.72662	8.74024	0	0	0
Novel-miR-460-5p	0	1.36024	0	0	0
Novel-miR-463-3p	0	2.59019	0	0	0
Novel-miR-46-3p	0	4.97347	0.498332	0.896105	0.679704
Novel-miR-467-5p	0	2.02317	0	0	0
Novel-miR-469-3p	0	4.04635	0	0	0
Novel-miR-471-5p	0	4.04635	0	0	0
Novel-miR-473-5p	0	5.18037	0	0	0
Novel-miR-47-3p	0	3.88528	0	0	2.71882
Novel-miR-474-3p	0	4.72074	0	0	0
Novel-miR-484-3p	0	2.02317	0	0	0
Novel-miR-492-3p	0	7.25724	0	0	0.679704
Novel-miR-500-3p	0	4.72074	0	0	0
Novel-miR-50-5p&Novel-miR-51-5p	0	2.69757	0	0	0
Novel-miR-508-5p	0	2.69757	0	0	0
Novel-miR-509-5p	0	3.37196	0	0	0
Novel-miR-510-3p	0	1.63228	0	0	0
Novel-miR-513-3p	0	2.69757	0	0	0
Novel-miR-521-5p	0	2.02317	0	0	0
Novel-miR-528-3p	0	2.69757	0	0	0
Novel-miR-529-5p	0	4.04635	0	0	0
Novel-miR-533-3p	0	4.72074	0	0	0
Novel-miR-537-5p	0	2.59019	0	0	0
Novel-miR-543-5p	0	5.82792	0	0	0
Novel-miR-549-5p	0	1.36024	0	0	0
Novel-miR-552-3p	0	2.02317	0	0	0
Novel-miR-557-5p	0	6.06952	0	0	0
Novel-miR-562-3p	0	4.04635	0	0	0
Novel-miR-571-5p	0	3.37196	0	0	0
Novel-miR-572-3p	0	6.13074	0	0	0.679704
Novel-miR-573-3p	0	3.37196	0	0	0
Novel-miR-57-3p	0	2.96961	0	0	1.35941
Novel-miR-574-5p	0	3.88528	0	0	0
Novel-miR-575-5p	0	7.41831	0	0	0
Novel-miR-581-3p	0	4.04635	0	0	0
Novel-miR-586-5p	0	1.94264	0	0	0
Novel-miR-588-3p	0	1.63228	0	0	0.679704
Novel-miR-592-5p	0	4.04635	0	0	0
Novel-miR-595-5p	0	4.72074	0	0	0
Novel-miR-598-3p	0	5.34144	0	0.896105	0.679704
Novel-miR-605-5p	0	2.02317	0	0	0
Novel-miR-611-5p	0	5.39513	0	0	0
Novel-miR-615-3p	0	3.88528	0	0	0
Novel-miR-619-3p	0	4.72074	0	0	0
Novel-miR-620-5p	124.842	233.476	7.47498	13.4416	17.6723
Novel-miR-622-3p	0	1.08819	0	0	0
Novel-miR-630-3p	3.72662	38.5935	1.99333	1.79221	9.51586
Novel-miR-631-3p	0	3.23773	0	0	0
Novel-miR-632-3p	0	4.72074	0	0	0
Novel-miR-635-5p	0	4.04635	0	0	0.679704
Novel-miR-63-5p	7.45323	32.47	14.4516	3.58442	12.9144
Novel-miR-638-3p	0	1.08819	0	0	0
Novel-miR-639-3p	1.86331	5.39513	0	0	0
Novel-miR-640-3p	0	3.37196	0	0	0
Novel-miR-641-3p	0	5.39513	0	0	0
Novel-miR-642-5p	0	1.94264	0	0	0
Novel-miR-647-5p	0	1.94264	0	0	0
Novel-miR-648-3p	0	2.69757	0	0	0
Novel-miR-649-5p	0	5.39513	0	0	0
Novel-miR-652-3p	0	1.08819	0	0	0
Novel-miR-655-5p	0	2.59019	0	0	0
Novel-miR-656-3p	7.45323	29.9561	0	0	1.35941
Novel-miR-661-5p	0	4.04635	0	0	0
Novel-miR-670-3p	0	14.8366	0	0	0
Novel-miR-673-3p	0	6.74391	0	0	0
Novel-miR-675-3p	0	5.82792	0	0	0
Novel-miR-67-5p	0	1.36024	0	0	0
Novel-miR-676-5p	0	3.37196	0	0	0
Novel-miR-680-3p	0	1.63228	0	0	0
Novel-miR-689-3p	0	3.37196	0	0	0
Novel-miR-696-3p	20.4964	69.5648	8.96998	20.6104	15.6332
Novel-miR-697-5p	0	31.681	0	0	0
Novel-miR-700-5p	0	1.36024	0	0	0
Novel-miR-701-5p	3.72662	8.76709	0	0	0
Novel-miR-702-3p	0	2.69757	0	0	0
Novel-miR-706-3p	0	6.47546	0	0	0
Novel-miR-707-3p	0	2.02317	0	0	0
Novel-miR-71-3p	26.0863	55.7856	15.4483	19.7143	19.7114
Novel-miR-716-3p	0	2.69757	0	0	0
Novel-miR-717-5p	0	4.53282	0	0	0
Novel-miR-720-5p	0	2.02317	0	0	0
Novel-miR-724-5p	0	5.82792	0	0	0
Novel-miR-732-5p	0	8.0927	0	0	0
Novel-miR-733-5p	0	3.37196	0	0	0
Novel-miR-734-3p	0	1.94264	0	0	0
Novel-miR-735-5p	0	2.02317	0	0	0
Novel-miR-736-3p	0	2.02317	0	0	0
Novel-miR-737-3p	0	4.72074	0	0	0
Novel-miR-738-3p	0	7.41831	0	0	0
Novel-miR-739-5p	1.86331	9.41464	0	0	0
Novel-miR-74-3p	0	5.18037	0	0	0
Novel-miR-747-5p	0	1.08819	0	0	0
Novel-miR-748-3p	0	2.69757	0	0	0
Novel-miR-750-5p	0	1.08819	0	0	0
Novel-miR-752-3p	0	14.1043	0	0	0
Novel-miR-754-5p	0	8.76709	0	0	0
Novel-miR-757-3p	0	3.23773	0	0	0
Novel-miR-760-5p	0	2.17638	0	0	0
Novel-miR-764-3p	0	5.18037	0	0	0
Novel-miR-76-5p	0	2.02317	0	0	0
Novel-miR-766-3p	0	2.69757	0	0	0
Novel-miR-768-3p	3.72662	5.53295	0	0	2.71882
Novel-miR-770-5p	0	3.37196	0	0	0
Novel-miR-771-3p	0	2.69757	0	0	0
Novel-miR-773-5p	0	4.72074	0	0	2.03911
Novel-miR-776-5p	0	7.41831	0	0	0
Novel-miR-779-3p	0	5.18037	0	0	0
Novel-miR-781-3p	0	3.23773	0	0	0
Novel-miR-784-5p	0	2.59019	0	0	0
Novel-miR-788-5p	0	7.77056	0	0	0
Novel-miR-789-3p	0	5.39513	0	0	0
Novel-miR-790-3p	1.86331	6.47546	0	0.896105	0.679704
Novel-miR-793-3p	0	2.69757	0	0	0
Novel-miR-79-3p	0	2.02317	0	0	0
Novel-miR-794-5p	0	1.63228	0	0	0
Novel-miR-795-3p	5.58993	328.556	5.97999	2.68832	6.79704
Novel-miR-797-5p	0	2.59019	0	0	0
Novel-miR-803-3p	0	5.18037	0	0	0
Novel-miR-804-5p	1.86331	6.74391	0	0	0
Novel-miR-80-5p	0	2.59019	0	0	0
Novel-miR-806-3p	0	3.88528	0	0	0
Novel-miR-810-3p	0	1.94264	0	0	0
Novel-miR-813-5p	0	8.76709	0	0	0
Novel-miR-816-5p	0	4.72074	0	0	0
Novel-miR-833-5p	0	1.94264	0	0	0
Novel-miR-836-3p	0	3.23773	0	0	0
Novel-miR-838-3p	0	7.41831	0	0	0
Novel-miR-840-5p	0	4.04635	0	0	0
Novel-miR-84-3p	0	2.59019	0	0	0
Novel-miR-844-5p	5.58993	8.52941	3.98666	5.37663	5.43763
Novel-miR-848-3p	0	65.2532	0	0	0
Novel-miR-850-3p	0	3.37196	0	0	0
Novel-miR-85-3p	0	2.69757	0	0	0
Novel-miR-854-3p	0	2.69757	0	0	0
Novel-miR-858-5p	0	7.41831	0	0	0
Novel-miR-8-5p	0	1.36024	0	0	0.679704
Novel-miR-860-5p	3.72662	26.3042	0	0	0.679704
Novel-miR-862-5p	0	2.59019	0	0	0
Novel-miR-86-5p	0	5.98899	0	0	0
Novel-miR-867-3p	0	2.69757	0	0	0
Novel-miR-867-5p	0	4.53282	0	0	0
Novel-miR-87-5p	0	1.94264	0	0	0
Novel-miR-878-5p	0	1.08819	0	0	0
Novel-miR-88-5p	0	8.0927	0	0	0
Novel-miR-89-5p	0	3.30288	0	0	0
Novel-miR-90-3p	0	4.04635	0	0	0
Novel-miR-92-3p	0	9.06565	0	0	0
Novel-miR-96-3p	0	13.5487	0	0	0

## Sheet: profile  2
Supplementary Table 3.2 The abundance of miRNA members of significantly over-enriched model profile 2
miR Name	0 d	3 d (Mean)	7 d	15 d	30 d
ame-miR-450a-2-5p	18.6331	71.5682	141.526	123.663	114.87
ame-miR-375-3p	223.597	582.117	715.107	3551.26	5871.29
ame-miR-26b-5p	9186.73	12220	10840.7	13110.3	19185.3
ame-miR-26a-1-5p&ame-miR-26a-2-5p	7717.51	7305.24	12093.8	16253.4	18886.9
ame-miR-1296-5p	37.2662	73.2005	142.523	115.598	175.364
ame-miR-30c-1-5p&ame-miR-30c-2-5p	3562.65	2167.99	7345.5	5803.18	7073.46
ame-miR-30b-5p	2808.01	1882.13	6118.86	5933.11	8092.33
ame-miR-30d-5p	9308.16	7261.55	13620.2	21007.4	24302.5
ame-miR-193a-5p	273.906	255.314	454.479	427.442	403.065
ame-miR-1842-5p	0	5.7513	1.99333	16.1299	14.9535
ame-miR-34a-5p	1779.46	2779.83	4696.28	4028.89	4114.25
ame-miR-744-5p	152.791	175.791	205.811	219.546	206.63
ame-let-7c-5p	6426.8	6491.04	9138.32	27177.6	25312.8
ame-let-7a-3-5p&ame-let-7a-1-5p&ame-let-7a-2-5p	30369.8	27665.4	33312.9	80844.4	79300.5
ame-let-7e-5p	617.594	809.132	670.265	1342.38	1189.94
ame-miR-29c-5p	0	13.8974	26.4116	37.6364	51.6575
ame-miR-1843-3p	3.72662	1.63228	7.47498	15.2338	10.8753
ame-miR-125b-1-5p&ame-miR-125b-2-5p	256.205	395.623	1200.48	757.209	917.601
ame-miR-152-3p	78.259	131.486	203.32	169.812	220.904
ame-miR-148b-3p	791.906	992.353	1664.68	2262.67	2451.01
ame-miR-148a-3p	37912.7	29556.6	60319.9	125639	100579
ame-miR-664b-3p	5.58993	9.77081	16.9433	18.8182	25.1491
ame-miR-135b-5p	37.2662	89.6504	164.948	97.6755	204.138
ame-miR-183-5p	78.259	141.811	424.579	353.962	345.29
ame-miR-15b-5p	266.453	508.764	775.156	615.624	846.232
ame-miR-365b-3p&ame-miR-365a-3p	19.5647	14.9361	127.822	102.156	107.053
ame-miR-200b-3p	5442.72	4476.4	11882	7839.13	9423.76
ame-miR-200c-3p	3326.01	3450.09	9205.44	7331.93	8651.62
ame-miR-200a-3p	6362.27	7660.82	16214.2	11349.2	14039.3
ame-miR-505-3p	132.295	97.2861	240.196	291.234	385.392
ame-miR-331-3p	93.1654	72.936	197.838	311.845	264.405
ame-miR-210-3p	72.669	63.8664	95.1815	82.4417	132.542
ame-let-7g-3p	0	2.55188	4.98332	3.58442	6.11734
ame-miR-29b-2-5p	0	1.63228	7.47498	4.48053	5.43763
ame-miR-30c-2-3p	253.41	254.085	428.067	1162.25	897.21
ame-let-7i-3p	7.45323	3.53662	31.8933	43.9092	72.0487
ame-miR-874-3p	0	5.84329	11.4616	10.7533	11.555
ame-miR-324-5p	11.1799	9.62905	40.3649	30.4676	50.2981
ame-miR-409-3p	0	0.816142	3.98666	10.7533	16.9926
ame-miR-200b-5p	63.3525	135.134	263.618	286.754	242.654
ame-miR-200a-5p	40.9928	86.0867	85.2148	252.702	180.801
ame-miR-99a-3p	76.3956	123.005	282.554	362.026	379.955
ame-miR-191-5p	4229.71	3711.2	6556.06	7093.57	7751.35
ame-miR-93-5p	1831.63	2086.56	2424.88	2281.48	2513.55
ame-miR-23b-3p	543.154	379.666	1284.2	1239.31	1650.66
ame-miR-22-5p	14.9065	21.9059	29.8999	25.0909	30.5867
ame-miR-185-3p	3.72662	2.44843	3.98666	5.37663	12.2347
ame-miR-103a-1-3p&ame-miR-103a-2-3p	1511.76	2237.09	5935.55	8071.22	10731.1
ame-miR-107-3p	524.211	539.957	1160.78	1780.56	1803.48
ame-miR-18a-3p	11.1799	19.7793	17.4416	19.7143	24.4694
ame-miR-940-3p	3.72662	0.816142	11.96	7.16884	11.555
ame-miR-22-3p	5493.03	11492.9	14496	16484.7	20237.5
ame-miR-350-5p	7.45323	8.13852	11.96	17.026	19.7114
Novel-miR-7-5p	0	0.272047	2.49166	3.58442	2.71882
Novel-miR-24-3p	0	4.03096	6.47832	17.9221	24.4694
Novel-miR-26-5p	0	0	0.498332	1.79221	2.03911
Novel-miR-43-3p	0	2.44843	1.495	5.37663	4.07823
Novel-miR-53-5p	0	0	0	0.896105	2.71882
Novel-miR-73-5p	0	0	0	1.79221	2.03911
Novel-miR-94-3p	0	7.52928	7.97332	16.1299	12.2347
Novel-miR-103-3p	1.86331	9.45294	66.7765	123.663	96.518
Novel-miR-122-3p	0	0.647546	0	2.68832	5.43763
Novel-miR-127-3p	0	0	0	0.896105	3.39852
Novel-miR-155-5p	0	0	2.98999	2.68832	4.07823
Novel-miR-157-5p	0	0.674391	2.49166	2.68832	3.39852
Novel-miR-188-5p	0	0.272047	2.49166	6.27274	4.75793
Novel-miR-192-5p	11.1799	14.8441	20.4316	34.052	52.3372
Novel-miR-257-3p	0	0	0	1.79221	2.03911
Novel-miR-262-3p	0	0	0	0.896105	2.03911
Novel-miR-269-3p	0	0.816142	3.98666	4.48053	10.8753
Novel-miR-296-3p	0	0	0	4.48053	15.6332
Novel-miR-326-5p	0	0	0	1.79221	4.07823
Novel-miR-332-5p	0	0.647546	1.495	6.27274	4.07823
Novel-miR-344-3p	0	0	1.99333	2.68832	3.39852
Novel-miR-366-5p	0	0.544095	4.48499	17.026	11.555
Novel-miR-380-3p	0	2.43697	1.495	6.27274	6.11734
Novel-miR-413-5p	0	0	1.495	1.79221	6.11734
Novel-miR-414-5p	0	0	12.9566	175.637	216.146
Novel-miR-416-3p	0	0	0	0.896105	2.03911
Novel-miR-437-5p	0	2.619	1.99333	11.6494	7.47675
Novel-miR-454-5p	9.31654	3.12855	24.6674	57.3507	73.0682
Novel-miR-461-5p	0	0.272047	3.48833	1.79221	3.05867
Novel-miR-483-3p	31.6762	14.4339	67.2748	171.156	146.136
Novel-miR-499-3p	0	0	1.495	2.68832	6.79704
Novel-miR-535-3p	0	1.96948	0.996664	9.85716	8.83616
Novel-miR-544-3p	0	0	0.996664	3.58442	2.71882
Novel-miR-555-3p	0	0	0	0.896105	2.03911
Novel-miR-579-3p	0	0.816142	0.498332	1.79221	1.35941
Novel-miR-583-3p	0	0	1.495	5.37663	6.11734
Novel-miR-607-3p	0	6.45254	9.46831	15.2338	17.6723
Novel-miR-626-3p	13.0432	44.6122	44.3516	195.351	224.982
Novel-miR-646-3p	5.58993	16.1045	21.4283	36.7403	39.4229
Novel-miR-651-3p	0	0	0.498332	1.79221	2.03911
Novel-miR-683-5p	39.1295	64.6672	67.2748	107.533	138.66
Novel-miR-709-3p	5.58993	5.58271	6.47832	34.9481	40.1026
Novel-miR-721-3p	0	0	0	1.79221	2.03911
Novel-miR-729-5p	0	0	0	0.896105	2.03911
Novel-miR-753-3p	627.935	220.718	740.023	1128.2	1577.59
Novel-miR-777-3p	0	0	1.99333	1.79221	1.35941
Novel-miR-778-3p	0	0	2.98999	1.79221	2.71882
Novel-miR-792-3p	0	0	0.996664	1.79221	2.03911
Novel-miR-807-3p	0	2.02317	0.996664	25.987	24.4694
Novel-miR-815-5p	0	0	0	0.896105	2.03911
Novel-miR-829-5p	0	0	0	0.896105	2.03911
Novel-miR-861-3p	0	0	0.498332	1.79221	3.39852
Novel-miR-864-3p	1.86331	1.34878	2.98999	4.48053	6.79704
Novel-miR-865-3p	0	0	0.498332	0.896105	2.71882
Novel-miR-869-5p	0	0.544095	0	1.79221	2.71882
Novel-miR-869-3p	0	0	0.498332	2.68832	2.03911
Novel-miR-872-3p	0	0	0	0.896105	2.71882
Novel-miR-879-5p	31.6762	32.9335	87.2081	218.65	201.192
Novel-miR-883-5p	0	0	1.495	6.27274	4.07823
Novel-miR-883-3p	0	0	1.99333	1.79221	1.35941
Novel-miR-884-5p	5.58993	11.2728	26.4116	37.6364	53.0169

## Sheet: profile 3
Supplementary Table 3.3 The abundance of miRNA members of significantly over-enriched model profile 3
miR Name	0 d	3 d (Mean)	7 d	15 d	30 d
ame-miR-30d-3p	78.259	83.5194	58.8032	73.4806	46.8996
ame-miR-153-1-3p&ame-miR-153-2-3p	16.7698	22.0498	15.9466	1.34416	1.01956
ame-miR-19b-2-3p	11.1799	4.28761	5.97999	1.79221	1.35941
ame-miR-203a-3p	3488.11	2236.62	1647.49	1121.92	525.411
ame-miR-101-1-5p	13.0432	13.1467	15.4483	2.68832	4.07823
ame-miR-660-5p	313.036	296.174	208.303	200.728	198.474
ame-miR-141-3p	3746.18	3551.46	4368.38	1871.07	2049.99
ame-miR-153-1-5p	20.4964	10.2422	7.97332	0.896105	5.43763
ame-miR-1468-5p	33.5396	39.773	17.94	22.4026	19.7114
ame-let-7f-1-3p	7.45323	11.6558	0	0	0
ame-miR-26a-2-3p	40.9928	33.9562	31.3949	18.8182	18.352
ame-miR-195-3p	31.6762	26.6879	22.9233	17.026	4.07823
ame-miR-532-5p	424.834	382.068	241.691	301.091	261.006
ame-miR-130a-3p	223.597	113.956	73.2548	25.0909	32.286
ame-miR-31-5p	57.7626	58.7437	60.2982	51.078	45.5402
ame-miR-221-3p	4680.63	6144.59	2866.41	2618.42	1223.47
ame-miR-222-3p	1032.27	811.774	549.66	241.948	147.496
ame-miR-500-5p	24.223	13.7481	7.97332	3.58442	2.03911
ame-miR-451a-5p	3585.01	2614.11	109.633	144.273	115.55
Novel-miR-19-5p	5.58993	3.88528	0	0	0
Novel-miR-59-5p	5.58993	2.69757	0	0	0.679704
Novel-miR-95-5p	5.58993	2.59019	0	0	0
Novel-miR-135-5p	20.4964	33.5624	7.47498	10.7533	3.39852
Novel-miR-171-3p	13.0432	18.2086	0	0.896105	0
Novel-miR-195-5p	11.1799	7.96993	1.495	0.896105	1.35941
Novel-miR-240-5p	3.72662	5.39513	0.498332	0	0
Novel-miR-255-5p	5.58993	3.88528	0	0	0.679704
Novel-miR-267-3p	7.45323	6.06952	0	0	0
Novel-miR-273-5p	14.9065	18.549	0	3.58442	0.679704
Novel-miR-304-3p	20.4964	9.28041	0	0	0
Novel-miR-341-3p	16.7698	28.9988	0.498332	0	0
Novel-miR-347-5p	9.31654	7.41831	0.498332	0	0
Novel-miR-371-3p	7.45323	5.8433	0	0.896105	0.679704
Novel-miR-432-5p	5.58993	2.69757	0	0	0
Novel-miR-433-3p	27.9496	21.7985	0.498332	0	0
Novel-miR-445-5p	7.45323	4.04635	0	0	0
Novel-miR-447-3p	20.4964	26.1477	13.455	17.9221	9.51586
Novel-miR-482-3p	3.72662	2.02317	0	0	0
Novel-miR-503-3p	5.58993	3.23773	0	0	0
Novel-miR-505-3p	5.58993	2.02317	0.996664	0	0
Novel-miR-540-3p	5.58993	2.69757	0	0	0
Novel-miR-545-5p	81.9856	39.1566	4.98332	22.4026	14.9535
Novel-miR-560-5p	13.0432	15.4842	0	0	0
Novel-miR-614-5p	22.3597	35.6196	0	0	0
Novel-miR-616-3p	14.9065	11.0161	0.498332	2.68832	3.39852
Novel-miR-625-5p	1.86331	1.49053	0.996664	0.896105	0
Novel-miR-704-3p	177.014	149.261	3.98666	3.58442	6.79704
Novel-miR-749-3p	5.58993	2.59019	0	0	0
Novel-miR-763-5p	5.58993	4.04635	0	0	0
Novel-miR-808-5p	33.5396	35.6733	1.495	0	0
Novel-miR-821-5p	9.31654	3.37196	0	0	0
Novel-miR-870-3p	108.072	133.687	49.3349	86.9222	40.7823
Novel-miR-874-5p	1.86331	1.49053	0	0	0
