# Supplementary material for: Exosomal microRNAs in giant panda (Ailuropoda melanoleuca) breast milk: potential maternal regulators for the development of newborn cubs
Source: Sci Rep. 2017 Jun 14;7:3507. doi: 10.1038/s41598-017-03707-8 (PMC5471263; doi:10.1038/s41598-017-03707-8)
Supplement: Supplementary file 5 — Table S4 [file 41598_2017_3707_MOESM5_ESM.xls]

## Sheet: Sheet1
Supplementary Table 4. The expression of exogenous bamboo miRNAs presented in giant panda milk exosomes.
Pre-miRNA Index	miRNA_Index	miRNA name	miR sequence	mir Name	mir Sequence	Arm	Length	Genome ID	Strand	Start	End	Sequence structure	Hairpin Length	CG%	dG	Expression (RPM)
																0 d	3 d (Mean)	7 d	15 d	30 d	Expression level
1	1	dla-miR-156e-5P	TGACAGAAGAGAGTGAGCAC	dla-miR156e	ggcgcgaggTGACAGAAGAGAGTGAGCACacggccgggcgtgacggcaccggcgggcgtgccgtcgcggccgcgtgctcactgctctttctgtcatccggtgcc	5P	20	PH01000118	-	666460	666559	.........((((((((((((((((((((((.(((((..(((..(((((((.......))))))))))))))).))))))))).)))).)))))))))..	89	70	-61.2	6.76361	5.83625	2.99598	6.29738	0	middle
2	2	dla-miR-160a-5P	TGCCTGGCTCCCTGTATGCCA	dla-miR160a	gtgTGCCTGGCTCCCTGTATGCCAcacatgtagaccaacccatggtgtctggttgcctactgggtgGCGTGCAAGGAGCCAAGCATGc	5P	21	PH01000093	+	289929	290021	.(((..(((.(((((((.((((((((((.(((((((..(((.((((...))))))).)))).))).)))))))))).))))))).)))..)))	92	57	-51.8	6.76361	0	0	0	0	low
3	3	dla-miR-160c-5P	TGCCTGGCTCCCTGTATGCCA	dla-miR160c	ggaatgTGCCTGGCTCCCTGTATGCCActcatctagagcaacaaacttctgcgagaggttgcctatgatggatgGCGTGCACGGAGCCAAGCATAttcc	5P	21	PH01000264	-	503468	503559	.(((((((.(((((((.(((((((((..(((((((.(((((...........)))))))).))))..))))))))).))))))).)))))))	91	55.4	-53.1	6.76361	0	0	0	0	low
4	4	dla-miR-168a-5P	TCGCTTGGTGCAGATCGGGAC	dla-miR168a	cgcctcgggcTCGCTTGGTGCAGATCGGGACccgccgccgccgctgccggggccgGATCCCGCCTTGCACCAAGTGAATcggagccg	5P	21	PH01000280	+	263177	263290	........(((.(.(((((.(((.(..(((((((((((((..(((((.(((...((((......)))).))).)))))..)))))))))))))..).))).)))))).)))...	103	76.3	-65.2	51.4034	3.9387	0	6.29738	11.6173	middle
4	5	dla-miR-168a-3P	CCCGCCTTGCACCAAGTGAAT	dla-miR168a	cgcctcgggcTCGCTTGGTGCAGATCGGGACccgccgccgccgctgccggggccgGATCCCGCCTTGCACCAAGTGAATcggagccg	3P	21	PH01000280	+	263177	263290	........(((.(.(((((.(((.(..(((((((((((((..(((((.(((...((((......)))).))).)))))..)))))))))))))..).))).)))))).)))...	103	76.3	-65.2	4.05816	0.84033	0	0	0	low
5	6	dla-miR-169c-5P	CAGCCAAGGATGACTTGCCGC	dla-miR169c	gaacgggatgCAGCCAAGGATGACTTGCCGGctcctggtattgggggaatctcagctttgctgaagcgccttggagttagccggcaagtctgtccttggctacacctagctc	5P	21	PH01000224	+	320727	320881	..((((..((((.(((((.(((((...(((((.((((((((((((((((((((((....((.((((((....((((((...))))))))))))))....)))))))))))).)))))))))).)))))...))))).)))))))))..))))...	150	54.2	-87.7	0	0.315164	0	0	0	low
5	7	dla-miR-169c-3P	GGCAAGTCTGTCCTTGGCTAC	dla-miR169c	ttgccatacgctaagaggcagagaaggggatgCAGCCAAGGATGACTTGCCGGctcctggtgttgggggaattgcagctttgttgagccttgagttagccGGCAGGTTGTCCTTGGCTACacctagttctcttcttctggtgtttggccct	3P	21	PH01000224	+	320727	320881	..((((..((((.(((((.(((((...(((((.((((((((((((((((((((((....((.((((((....((((((...))))))))))))))....)))))))))))).)))))))))).)))))...))))).)))))))))..))))...	150	54.2	-87.7	0	0.0700275	2.99598	0	0	low
6	8	dla-miR-169l-5P	TAGCCAAGGATGACATGCCTGT	dla-miR169l	ttatctctgaTAGCCAAGGATGACTTGCCTGtgtcctccctgaaggattagcaatttaatgatcctttaagctggttcatgggcagtctccttggctagcctgagtgg	5P	22	PH01001476	-	280691	280795	....(((...((((((((((.((((.(((..((.((.....((((.(((........))).)))).....))..))..)))))))))))))))))....)))...	98	50.5	-45.6	0	0	0	6.29738	0	low
6	9	dla-miR-169l-3P	GGCAGTCTCCTTGGCTAGCC	dla-miR169l	ttatctctgaTAGCCAAGGATGACTTGCCTGtgtcctccctgaaggattagcaatttaatgatcctttaagctggttcatgggcagtctccttggctagcctgagtgg	3P	20	PH01001476	-	280691	280795	....(((...((((((((((.((((.(((..((.((.....((((.(((........))).)))).....))..))..)))))))))))))))))....)))...	98	50.5	-45.6	0	0.0700275	2.99598	0	0	low
7	10	dla-miR-171c-3P	TGATTGAGCCGTGCCAATATC	dla-miR171c	gtgggaacgGGATATTGGTGCGGTTCAATCagaaagcttgtgctccgaaggcgaggggctccactcttTGATTGAGCCGTGCCAATATCacgtcgcctt	3P	21	PH01001475	+	187830	187921	.....(((.(((((((..((((((((((((((.((.....(((((........)))))....)).))))))))))))))..))))))).)))	87	51.1	-40.9	0	1.94733	0.99866	2.09913	0	low
8	11	dla-miR-171b-3P	TGATTGAGCCGTGCCAATATC	dla-miR171b	gcgacgacgggatattggggcggttcaatcagaaagcttgtgctccggaagcgaggagctctactctttTGATTGAGCCGTGCCAATATCacgtcgcatc	3P	21	PH01001939	-	153229	153322	((((.((((((((..(((((((((((((.(((....))).(((((........)))))...)))))))))))))..)))))))).)))).....	89	55.3	-49.7	0	1.94733	0.99866	2.09913	0	low
9	12	dla-miR-171e-3P	TGATTGAGCCGTGCCAATATC	dla-miR171e	tggtagctatgaTGTTGGCTCGGCTCACTCAGAcggcattggcgtgatgcaaagcatgcatgcgtgcttgctagctcacttgtgtttcTGATTGAGCCGTGCCAATATCttagtgctct	3P	21	PH01003493	+	107852	107970	(((.(((((((((((((.(((((((.(((((.((((..(((((...((..((((.((....))))))..))..)))..))..))))))))).))))))).))))))))))))))))...	116	52.9	-60.3	0	1.94733	0.99866	2.09913	0	low
10	13	dla-miR-171g-3P	TGAGCCGAGCCAATATCACTTC	dla-miR171g	gacatggcatggtattgacttggctcatctcagcaacagcaaactgcatgcagcgctgGAGGTGAGCCGAGCCAATATCacttcatgtc	3P	22	PH01004540	+	19832	19918	(((((((..((((((((.((((((((((((((((..(((....)))....)))...))))))))))))).))))))))..)))))))	87	56.3	-44.9	0	0.597595	0	0	0	low
11	14	dla-miR-171a-3P	TGATTGAGCCGCGCCAATATC	dla-miR171a	ggaaagagcgatattggtgaggttcaatccgatgattggttttacagcagtggtaaaatcagtatcTGATTGAGCCGCGCCAATATCtcttcctct	3P	21	PH01000169	+	665446	665540	((.((((..((((((((((.(((((((((.(((....((((((((.......))))))))...))).))))))))).))))))))))))))))..	93	45.3	-42.2	0	0	0	6.29738	0	low
12	15	dla-miR-172d-5P	GCAGCACCATCAAGATTCAC	dla-miR172d	aaacagtcggtgcttgcaggtGCAGCACCATCAAGATTCACatcgagttcatccctaaacgagatcgaggttggctgactatatgtgatgAGAATCTTGATGATGCTGCATcagcaaacgctcgactact	5P	20	PH01000021	+	872613	872736	..((((((((.((((.(..((((((.(((((((((((.(((((...((.((((....))))))..(((((...)))))....))))).))))))))))).))))))..).)))).))).)))))	122	46.8	-53.1	0	0	0	0	7.74483	low
12	16	dla-miR-172d-3P	AGAATCTTGATGATGCTGCAT	dla-miR172d	aaacagtcggtgcttgcaggtGCAGCACCATCAAGATTCACatcgagttcatccctaaacgagatcgaggttggctgactatatgtgatgAGAATCTTGATGATGCTGCATcagcaaacgctcgactact	3P	21	PH01000021	+	872613	872736	..((((((((.((((.(..((((((.(((((((((((.(((((...((.((((....))))))..(((((...)))))....))))).))))))))))).))))))..).)))).))).)))))	122	46.8	-53.1	0	1.64577	0	0	0	low
13	17	dla-miR-319a-5P	AGAGCTCTCTTCAGTCCACTC	dla-miR319a	tgtgtaagaagagagctctcttcagtccactctcagatggctgtagggttttattagctgccgaatcatccattcacctaccaagaaagttgcaggagtgtatctcttggtagcggACTGGATGACGCGGGAGCTAAaatttagctctgcgccgtttgtggTTGGACTGAAGGGTGCTCCCttgctcaagc	5P	21	PH01000568	+	357999	358178	((.((((.((((((((((((..(.((((((((.((((((.....((((((.(((..(((((((.((..((((((.((..(((......)))....)).))))))..)).)))))))..))).)))))).......)))))))))))))).)..)))))))))))).)))).)).......	173	51.1	-86.7	0	0.760035	0	0	0	low
13	18	dla-miR-319a-3P	TTGGACTGAAGGGTGCTCCCT	dla-miR319a	tgtgtaagaagagagctctcttcagtccactctcagatggctgtagggttttattagctgccgaatcatccattcacctaccaagaaagttgcaggagtgtatctcttggtagcggACTGGATGACGCGGGAGCTAAaatttagctctgcgccgtttgtggTTGGACTGAAGGGTGCTCCCttgctcaagc	3P	21	PH01000568	+	357999	358178	((.((((.((((((((((((..(.((((((((.((((((.....((((((.(((..(((((((.((..((((((.((..(((......)))....)).))))))..)).)))))))..))).)))))).......)))))))))))))).)..)))))))))))).)))).)).......	173	51.1	-86.7	53.5272	13.8083	62.9156	12.5948	19.3621	middle
14	19	dla-miR-535-5P	TGACAACGAGAGAGAGCACGC	dla-miR535	ggcggTGACAACGAGAGAGAGCACGCcggtgcggcggtcacggtgagccggcccgcggcggcgtacctgcGTGCTTTCTCCCGTTGTCACTgcc	5P	21	PH01001768	+	289099	289192	(((((((((((((.(((.((((((((..(((((.(.(((.((((......).))).))).))))))..)))))))).))).)))))))))))))	94	72.3	-64	6.76361	2.00716	11.9839	0	0	middle
15	20	dla-miR-156d-5P	TTGACAGAAGAGAGTGAGCAC	dla-miR156d	aggctctcgagagatTGACAGAAGAGAGTGAGCACacggcgcgacgaacgacatagcatgtatgccgtcctcgccgcgtGCTCACTTCTCTTTCTGTCAGCctctttctctcgatggct	5P	21	PH01000043	-	666071	666178	........(((((..((((((((((((((((((((.((((..(.....(((((((.....)))))))..)..)))).))))))))).))))).))))))..)))))..	98	53.7	-54.3	2.70544	0.48119	0	0	0	low
15	21	dla-miR-156d-3P	GCTCACTTCTCTTTCTGTCAGA	dla-miR156d	aggctctcgagagatTGACAGAAGAGAGTGAGCACacggcgcgacgaacgacatagcatgtatgccgtcctcgccgcgtGCTCACTTCTCTTTCTGTCAGCctctttctctcgatggct	3P	22	PH01000043	-	666071	666178	........(((((..((((((((((((((((((((.((((..(.....(((((((.....)))))))..)..)))).))))))))).))))).))))))..)))))..	98	53.7	-54.3	0	0.364655	0	0	0	low
16	22	dla-miR-156f-5P	TGACAGAAGAGAGTGAGCACC	dla-miR156f	tgagtggaagcTGACAGAAGAGAGTGAGCACccatggtgtttcgtttgcatcaaggacatgccagggagctatgcgtGCTCACTGCTCTATCTGTCAGCcagccactgat	5P	21	PH01001488	+	110635	110734	.......((((((((((((((((((((((.((((((...(((..(((((........)))))..))))))))).))))))))).)))).)))))))))..	91	52	-48.4	0	0.0597595	0	0	0	low
17	23	dla-miR-156h-5P	TTGACAGAAGATAGAGAGCAC	dla-miR156h	tgctgTTGACAGAAGATAGAGAGCACagatgatgaaatgcatggaaggcaatggcatctcattcctttgtGCTCTTTATTCTTCTGTCATCacc	5P	21	PH01003626	-	34590	34680	((.(((((((..((((((((((((((.((((((((((.((.......))))))))))...))))))))))))))))...))))))).))..	89	51.6	-48.4	0	35.0643	5.99196	81.8659	15.4897	middle
17	24	dla-miR-156h-3P	GCTCTCTATGCTTCTGTCATC	dla-miR156h	tgctgTTGACAGAAGATAGAGAGCACagatgatgaaatgcatggaaggcaatggcatctcattcctttgtGCTCTTTATTCTTCTGTCATCacc	3P	21	PH01003626	-	34590	34680	((.(((((((..((((((((((((((.((((((((((.((.......))))))))))...))))))))))))))))...))))))).))..	89	51.6	-48.4	0	0.854927	0	0	0	low
18	25	dla-miR-529-5P	TGACAGAAGAGAGAGAGCAC	dla-miR529	tggtcgtggctggcaccgtgggtggtggtatcccatggctgagtactTGACAGAAGAGAGAGAGCACAgcttgagtcggcggcgacccctgtgagacacccgcctggagggagctctgga	5P	20	PH01000594	+	331890	331997	..(((((((.(..((((......))))..)(((......)))..........)).)))))(((((((....))))))).(((.......)))((((((....))))))	58	63	-40.1	0	1.57814	8.98794	0	3.87242	low
19	26	dla-miR-156g-5P	TTGACAGAAGAGAGTGAGCAC	dla-miR156g	ctttggaggttTGACAGAAGAGAGTGAGCACacgcggtggtttcctagcatgcaggagccatgctgggagctgcgcgtGCTCACCCTCTCTCTGTCAGCcgttcaccatgc	5P	21	PH01000906	+	369854	369968	.....(((..((((((((..(((((((((((.((((((....((..(((((((....).))))))..)))))))).))))))))))).))))))))...))).............	97	52.2	-55.7	2.70544	0.48119	0	0	0	low
20	27	dla-miR-160g-3P	ATGCTGTGGGTGGCGTGCAAGGAGC	dla-miR160g	aTGCCTGGCTCCCTGTATGCCAcacatgtagcccaacccgtgatgtgattggatgctgtgggtgGCGTGCAAGGAGCCAAGCATGt	3P	25	PH01000483	-	447581	447664	(((.(((((((.((((((((((.((((((..(((((((.....).)))))).))).))).)))))))))).))))))).)))..	82	57.1	-47.7	0	0.239038	0	0	0	low
21	28	dla-miR-171l-3P	CTTGGATTGAGCCGCGTCAAT	dla-miR171l	gTATTGGCGTGCCTCAATCCGAaggcgtggctgactggcgcggcagccatgttcttGGATTGAGCCGCGTCAATATCt	3P	21	PH01003586	+	113326	113405	((((((((((((.((((((((((...((((((((..........))))))))...)))))))))).))))))))))))..	78	55	-45.2	0	0.239038	0	0	0	low
22	29	dla-miR-171m-3P	CTTGGATTGAGCCGCGTCAAT	dla-miR171m	gTATTGGCGCGCCTCAATCCGAaggcgtggctgatagattggcgcggcagccatgttcttGGATTGAGCCGCGTCAATATCt	3P	21	PH01003646	+	37793	37869	((((((((((.((((((((((..(((((((((..........)))))))))..)))))))))).))))))))))...	74	55.8	-46.1	0	0.239038	0	0	0	low
23	30	dla-miR-319b-5P	AGCTGCCGACTCATCCATTCA	dla-miR319b	gagagctctcttcagtccactctaaaatggctgtagagtttcattagctgccgactcatccattcacctaccaagaaccatggacaagcgataggtttggtcttggtagccgagtgggtggcgcgggagctaaaatcaagctctacgctgtttatggTTGGACTGAAGGGTGCTCCCtt	5P	21	PH01000182	+	85527	85703	((((.((((.((((((((((((..(.((((..((.((((((((...((((((.(((((.((((((.((..(((((((((..(((......)))....)))))))))..)).)))))))).))).)))))).....))))))))))..)))).)..)))))))))))).)))).))))	177	49.2	-91.4	0	3.38288	5.99196	0	3.87242	low
24	31	dla-miR-399i-3P	TGCCAAAGGAGAGTTGCCCTG	dla-miR399i	atgcctaagctgtccagtttcagggcttctctttcttggcagggagcatgagaagccatagctctgctctgttctgccctcTGCCAAAGGAGAGTTGCCCTGtaacaggactcagcttatg	3P	21	PH01000000	-	1666469	1666580	.(((((((((.((((.((((((..(((((..((((((((((((.((..(....)..)))))))..........)))))))..)))))..)))))).)))).))))..)))))	111	49.1	-52.3	1.35272	1.22568	0	0	0	low
25	32	dla-miR-1310-5P	CGCCCTCGACCTATTCTCAAACT	dla-miR1310	AGGCATCGGGGGCGCAACGCCCtcgacctattctcaaactttaaataggtaggacggtgcggctgctttgttgagccgc	5P	23	PH01000754	+	8404	8477	.............(((((((.(((((.((.(((((((...........)))))))..)).))))).)).)))))	61	55.4	-26.7	279.236	9.56371	46.4377	50.379	21.2983	middle
25	33	dla-miR-1310-3P	CAAACTTTAAATAGGTAGGACGGC	dla-miR1310	AGGCATCGGGGGCGCAACGCCCtcgacctattctcaaactttaaataggtaggacggtgcggctgctttgttgagccgc	3P	24	PH01000754	+	8404	8477	.............(((((((.(((((.((.(((((((...........)))))))..)).))))).)).)))))	61	55.4	-26.7	545.147	49.9782	151.297	324.315	257.516	high
26	34	dla-miR-1311-5P	CGCCCTCGACCTATTCTCAAACT	dla-miR1311	aGGCATCGGGGGCGTAACGCCCTcgacctattctcaaactttaaataggtaaggcggcgcggctgctccgttgagccgc	5P	23	PH01032177	+	1319	1395	.(((.((((((((((.((((((((.(((((((...........))))))).))).))))).)).)))))..))))))	76	61	-34.7	115.658	7.51551	67.4096	204.665	96.8104	middle
26	35	dla-miR-1311-3P	CTATTCTCAAACTTTAAATAGGT	dla-miR1311	aGGCATCGGGGGCGTAACGCCCTcgacctattctcaaactttaaataggtaaggcggcgcggctgctccgttgagccgc	3P	23	PH01032177	+	1319	1395	.(((.((((((((((.((((((((.(((((((...........))))))).))).))))).)).)))))..))))))	76	61	-34.7	4.05816	2.39197	46.4377	144.84	112.3	middle
27	36	dla-miR-2916-5P	TACCGTCCTAGTCTCAACCATA	dla-miR2916	TGGGGACTCGAAGACGATCATATaccatcctagtctcaaccataaacgatgccgaccagggattggcggatgttgcttctaggagtccgcca	5P	22	PH01005005	-	26613	26703	..((((((....((((.........))))..)))))).........((((.((.....)).))))(((((.(((........)))))))).	35	56	-25.9	244.741	24.391	155.791	554.169	391.114	high
27	37	dla-miR-2916-3P	ACCAGGGATCGGCGGATGTTGC	dla-miR2916	TGGGGACTCGAAGACGATCATATaccatcctagtctcaaccataaacgatgccgaccagggattggcggatgttgcttctaggagtccgcca	3P	22	PH01005005	-	26613	26703	..((((((....((((.........))))..)))))).........((((.((.....)).))))(((((.(((........)))))))).	35	56	-25.9	579.912	38.9395	215.711	680.117	654.439	high
