# Supplementary material for: Exosomal microRNAs in giant panda (Ailuropoda melanoleuca) breast milk: potential maternal regulators for the development of newborn cubs
Source: Sci Rep. 2017 Jun 14;7:3507. doi: 10.1038/s41598-017-03707-8 (PMC5471263; doi:10.1038/s41598-017-03707-8)
Supplement: Supplementary file 6 — Table S5 [file 41598_2017_3707_MOESM6_ESM.xls]

## Sheet: Sheet1
	Supplementary Table 5. The expression of bamboo miRNAs identified in bamboo leaf.
Pre-miRNA Index	miRNA_Index	miR name	miR sequence	mir name	mir sequence	Arm	Length	Genome ID	Strand	Start	End	Hairpin Length	CG%	dG	Expression (RPM)
1	1	dla-miR-156e-5P	TGACAGAAGAGAGTGAGCAC	dla-miR156e	gcggcgcgcggTGACAGAAGAGAGTGAGCACacggccgggcggaacggcaccgcggatgtgccgtcgcggccgcgTGCTCACTGCTCTGTCTGTCATCca	5P	20	PH01000118	-	666460	666559	89	70	-61.2	309
1	2	dla-miR-156i-3P	TGCTCACTGCTCTTTCTGTCATC	dla-miR156i	gcggcgcgcggTGACAGAAGAGAGTGAGCACacggccgggcggaacggcaccgcggatgtgccgtcgcggccgcgTGCTCACTGCTCTGTCTGTCATCca	3P	23	PH01000118	-	666460	666559	89	70	-61.2	3
2	3	dla-miR-160a-5P	TGCCTGGCTCCCTGTATGCCA	dla-miR160a	tgtgtgTGCCTGGCTCCCTGTATGCCAcacatgtagcccaatccatgatgtggttgcctgctgtgggtgGCGTGCAAGGAGCCAAGCATGcat	5P	21	PH01000093	+	289929	290021	92	57	-51.8	6.5
2	4	dla-miR-160a-3P	GCGTGCAAGGAGCCAAGCATG	dla-miR160a	tgtgtgTGCCTGGCTCCCTGTATGCCAcacatgtagcccaatccatgatgtggttgcctgctgtgggtgGCGTGCAAGGAGCCAAGCATGcat	3P	21	PH01000093	+	289929	290021	92	57	-51.8	6
3	5	dla-miR-160c-5P	TGCCTGGCTCCCTGTATGCCA	dla-miR160c	ggatgTGCCTGGCTCCCTGTATGCCActcatctagagcaacaactttccaaggttgcctaggatggctggcgtgcacggagccaagcatatc	5P	21	PH01000264	-	503468	503559	91	55.4	-53.1	6.5
4	6	dla-miR-168a-5P	TCGCTTGGTGCAGATCGGGAC	dla-miR168a	ctcctccccgccgccgccgcctcgggcTCGCTTGGTGCAGATCGGGACccgccacccgcgccgccgggccggatCCCGCCTTGCACCAAGTGAATcggagccggcgcagcgact	5P	21	PH01000280	+	263177	263290	103	76.3	-65.2	4030
4	7	dla-miR-168a-3P	CCCGCCTTGCACCAAGTGAAT	dla-miR168a	ctcctccccgccgccgccgcctcgggcTCGCTTGGTGCAGATCGGGACccgccacccgcgccgccgggccggatCCCGCCTTGCACCAAGTGAATcggagccggcgcagcgact	3P	21	PH01000280	+	263177	263290	103	76.3	-65.2	357
5	8	dla-miR-169c-5P	CAGCCAAGGATGACTTGCCGC	dla-miR169c	ttgccatgcactgagaggtagagaacgggatgCAGCCAAGGATGACTTGCCGGctcctggtgctggggaaatctcagctttgttgagcctcagatagttagccGGCAGGTCTGTCCTTGGCTACatctagctctcttcttctggtgtttggccct	5P	21	PH01000224	+	320727	320881	150	54.2	-87.7	67
5	9	dla-miR-169c-3P	GGCAAGTCTGTCCTTGGCTAC	dla-miR169c	ttgccatgcactgagaggtagagaacgggatgCAGCCAAGGATGACTTGCCGGctcctggtgctggggaaatctcagctttgttgagcctcagatagttagccGGCAGGTCTGTCCTTGGCTACatctagctctcttcttctggtgtttggccct	3P	21	PH01000224	+	320727	320881	150	54.2	-87.7	55
6	10	dla-miR-169l-5P	TAGCCAAGGATGACATGCCTGT	dla-miR169l	ttatctctgaTAGCCAAGGATGACTTGCCTGTgtcctgtgaaaggatcagcagtgaatgagccttggattggttcatgGGCAGTCTCCTTGGCTAGCCtgagtgg	5P	22	PH01001476	-	280691	280795	98	50.5	-45.6	9
6	11	dla-miR-169l-3P	GGCAGTCTCCTTGGCTAGCC	dla-miR169l	ttatctctgaTAGCCAAGGATGACTTGCCTGTgtcctgtgaaaggatcagcagtgaatgagccttggattggttcatgGGCAGTCTCCTTGGCTAGCCtgagtgg	3P	20	PH01001476	-	280691	280795	98	50.5	-45.6	2
7	12	dla-miR-171c-5P	ATTGGTGCGGTTCAATCAGAAAGC	dla-miR171c	tgggaacgggatATTGCTGCGGTTCAATCAGAAAGCttgtgctccgaaggcaaggggctctactcttTGATTGAGCCGTGCCAATATCacgt	5P	24	PH01001475	+	187830	187921	87	51.1	-40.9	3
7	13	dla-miR-171c-3P	TGATTGAGCCGTGCCAATATC	dla-miR171c	tgggaacgggatATTGCTGCGGTTCAATCAGAAAGCttgtgctccgaaggcaaggggctctactcttTGATTGAGCCGTGCCAATATCacgt	3P	21	PH01001475	+	187830	187921	87	51.1	-40.9	261
8	14	dla-miR-171b-5P	ATTGGCGCGGTTCAATCAGAAAGC	dla-miR171b	gacgggatATTGGTGCGGTTCAATCAGAAAGCttgcgctctggaggcgaggggctccactcttTGATTGAGCCGTGCCAATATCacgtcgcatc	5P	24	PH01001939	-	153229	153322	89	55.3	-49.7	1
8	15	dla-miR-171b-3P	TGATTGAGCCGTGCCAATATC	dla-miR171b	gacgggatATTGGTGCGGTTCAATCAGAAAGCttgcgctctggaggcgaggggctccactcttTGATTGAGCCGTGCCAATATCacgtcgcatc	3P	21	PH01001939	-	153229	153322	89	55.3	-49.7	261
9	16	dla-miR-171e-5P	TGTTGGCTCGTCTCACTCAGA	dla-miR171e	gtagctaagaTGTTGGCTCGGCTCACTCAGAcgacattggagcgacgcacgcatgcacgcatgatgcaagctagctcaccggtgtttcTGATTGAGCCGTGCCAATATCttagtgctct	5P	21	PH01003493	+	107852	107970	116	52.9	-60.3	5
9	17	dla-miR-171e-3P	TGATTGAGCCGTGCCAATATC	dla-miR171e	gtagctaagaTGTTGGCTCGGCTCACTCAGAcgacattggagcgacgcacgcatgcacgcatgatgcaagctagctcaccggtgtttcTGATTGAGCCGTGCCAATATCttagtgctct	3P	21	PH01003493	+	107852	107970	116	52.9	-60.3	261
10	18	dla-miR-171g-5P	ATGGTATTGACTTGGCTCATCTC	dla-miR171g	gacatggcATGGTATTGACTCGGCTCATCTCagcgacagcgaactgcctggctccagaggTGAGCCGAGCCAATATCACTTCgtgtc	5P	23	PH01004540	+	19832	19918	87	56.3	-44.9	1
10	19	dla-miR-171g-3P	TGAGCCGAGCCAATATCACTTC	dla-miR171g	gacatggcATGGTATTGACTCGGCTCATCTCagcgacagcgaactgcctggctccagaggTGAGCCGAGCCAATATCACTTCgtgtc	3P	22	PH01004540	+	19832	19918	87	56.3	-44.9	1
11	20	dla-miR-171a-3P	TGATTGAGCCGCGCCAATATC	dla-miR171a	ggaaagagcgatattggtgaggttcaatccgatcataggttttacaatggtggtaagatcggtatcTGATTGAGCCGCGCCAATATCtcttcctc	3P	21	PH01000169	+	665446	665540	93	45.3	-42.2	2
12	21	dla-miR-172d-5P	GCAGCACCATCAAGATTCAC	dla-miR172d	acagtcggtgcttgcaggcGCAGCACCATCAAGATTCACatcgaatccatcttcaacgagaggtttacggttgctgtatatatgatgAGAATCTTGATGATGCTGCATcagcaaacgctcgact	5P	20	PH01000021	+	872613	872736	122	46.8	-53.1	23
12	22	dla-miR-172d-3P	AGAATCTTGATGATGCTGCAT	dla-miR172d	acagtcggtgcttgcaggcGCAGCACCATCAAGATTCACatcgaatccatcttcaacgagaggtttacggttgctgtatatatgatgAGAATCTTGATGATGCTGCATcagcaaacgctcgact	3P	21	PH01000021	+	872613	872736	122	46.8	-53.1	1090
13	23	dla-miR-319a-5P	AGAGCTCTCTTCAGTCCACTC	dla-miR319a	agAGAGCTCTCTTCAGTCCACTCtcagatggctgtagggttttattagctgccgactcatccattcacctaccaagaatcatggaggagtgtatgtcgtggtagccgactggatggcgcgggagctaaaatttatctctgcgccgtttgtggTTGGACTGAAGGGTGCTCCCTtgctcaa	5P	21	PH01000568	+	357999	358178	173	51.1	-86.7	4
13	24	dla-miR-319a-3P	TTGGACTGAAGGGTGCTCCCT	dla-miR319a	agAGAGCTCTCTTCAGTCCACTCtcagatggctgtagggttttattagctgccgactcatccattcacctaccaagaatcatggaggagtgtatgtcgtggtagccgactggatggcgcgggagctaaaatttatctctgcgccgtttgtggTTGGACTGAAGGGTGCTCCCTtgctcaa	3P	21	PH01000568	+	357999	358178	173	51.1	-86.7	71
14	25	dla-miR-395n-5P	GTTCCCTTCAAGCACTTCACG	dla-miR395n	tggtattaccgtgaGTTCCCTTCAAGCACTTCATGaggcactattttgagggctgttgTGAAGTGTTTGGGGGAACTCttggtgtcacca	5P	21	PH01000055	+	1149279	1149368	88	47.8	-46.9	0.5
14	26	dla-miR-395n-3P	TGAAGTGTTTGGGGGAACTC	dla-miR395n	tggtattaccgtgaGTTCCCTTCAAGCACTTCATGaggcactattttgagggctgttgTGAAGTGTTTGGGGGAACTCttggtgtcacca	3P	20	PH01000055	+	1149279	1149368	88	47.8	-46.9	4.5
15	27	dla-miR-395s-5P	GTTCCCTTCAAGCACTTCACG	dla-miR395s	gtattaccatgaGTTCCCTTCAAGCACTTCATGaggcactatttcgagggctgttgTGAAGTGTTTGGGGGAACTCt	5P	21	PH01003129	-	118725	118801	66	46.8	-37.2	0.5
15	28	dla-miR-395s-3P	TGAAGTGTTTGGGGGAACTC	dla-miR395s	gtattaccatgaGTTCCCTTCAAGCACTTCATGaggcactatttcgagggctgttgTGAAGTGTTTGGGGGAACTCt	3P	20	PH01003129	-	118725	118801	66	46.8	-37.2	4.5
16	29	dla-miR-395y-5P	GTTCCTTGCAAGCACTTCACA	dla-miR395y	ccccaggaGTTCCTTGCAAGCACTTCACAtacaactttggttcctctcatattatacagagagtttgagaagctacagtgaagtgtttggggggaactcttggtgcca	5P	21	PH01001283	+	8933	9040	101	46.3	-47.7	1
17	30	dla-miR-399k-3P	CGCCAAAGGAAATTTGCCCCG	dla-miR399k	agctgcattgctgggcaagttttcctttggcagatgttgccgttcaacatcggtgccgggattaccaggctacCGCCAAAGGAAATTTGCCCCGgaattcatct	3P	21	PH01000429	-	29334	29437	80	51.9	-45.8	3
18	31	dla-miR-535-5P	TGACAACGAGAGAGAGCACGC	dla-miR535	ggcggTGACAACGAGAGAGAGCACGCcggtgcggcggtcacggcgaggtggcccgcggcggcgtacttgcGTGCTCCCTCCCGTTGTCACTgcc	5P	21	PH01001768	+	289099	289192	94	72.3	-64	7111
18	32	dla-miR-535-3P	GTGCTTCCTCCCGTTGTCACT	dla-miR535	ggcggTGACAACGAGAGAGAGCACGCcggtgcggcggtcacggcgaggtggcccgcggcggcgtacttgcGTGCTCCCTCCCGTTGTCACTgcc	3P	21	PH01001768	+	289099	289192	94	72.3	-64	161
19	33	dla-miR-1878-5P	ACTTAACCTGGACACTATAAAAGA	dla-miR1878	tgcaaACTTAATCTGGACACTATAAAAGAaaagtgggcatgtgaaaatatgctcgttataaATTTGTAGTGTTTAGATTGAGTTTataatggttg	5P	24	PH01001386	-	102458	102552	82	30.5	-37.9	14
19	34	dla-miR-1878-3P	ATTTGTAGTGTTTAGATTGAGTTT	dla-miR1878	tgcaaACTTAATCTGGACACTATAAAAGAaaagtgggcatgtgaaaatatgctcgttataaATTTGTAGTGTTTAGATTGAGTTTataatggttg	3P	24	PH01001386	-	102458	102552	82	30.5	-37.9	68
20	35	dla-miR-2118b-5P	CTAAGAGCAGTGGGAATGGGA	dla-miR2118b	ggaagaggaagaaagagatagtCTAAGAGCAGTGGGAATGGGAacatggaagaaagcctgagctatacgtctgcacctctagaattggaggtgcacatttgtctcagtattTTCCCGATGCCTCCCATTCCTAtcgttcttgggtgctccttcctcttcctt	5P	21	PH01000825	-	357992	358153	160	47.5	-79	1
20	36	dla-miR-2118b-3P	TTTCCGATGCCTCCCATTCCTA	dla-miR2118b	ggaagaggaagaaagagatagtCTAAGAGCAGTGGGAATGGGAacatggaagaaagcctgagctatacgtctgcacctctagaattggaggtgcacatttgtctcagtattTTCCCGATGCCTCCCATTCCTAtcgttcttgggtgctccttcctcttcctt	3P	22	PH01000825	-	357992	358153	160	47.5	-79	62
21	37	dla-miR-2118p-3P	TTCCCGATGCCTCCCATGCCTA	dla-miR2118p	ggaaaaggaagaaatgagtatctaagagtggtgggcatgggaagatggaggaaagcccaaacttttctttccctctaaatttaggggtcaagatttgttttggtattTTCCCGATGCCTCCCATGCCTAttgttcttaggtgctccttcctcttccttttggc	3P	22	PH01000825	-	357738	357900	156	44.2	-79.4	32
22	38	dla-miR-2275b-3P	TTTGGTTTCCTCCAATATCTCA	dla-miR2275b	tgaatttgagagttggatggaaccaaatcttactgctgacttgagtgaggcaagaTTTGGTTTCCTCCAATATCTCAtgttcaattgtca	3P	22	PH01000003	+	1197136	1197225	83	38.9	-37.5	2
23	39	dla-miR-5079a-5P	CGAGATAGATCTAATTAGACTTTT	dla-miR5079a	tttcttataatttggatctgctattttggtatcaatctattaggaataggtttacatagttatggtgcatttacattaccatctaaatgattacataacataaaaccttcgtgaaatgaaagtttttccatttttgtttgatttgagaacccttgaacgccttctcaaagggttctcaaaaattCGAGATAGATCTAATTAGACTTTTttacttttttctgaattatttggtttttccactatggaatatagagcggactagtaaaaaaaaaattaTTTAGGATAATAATTGGATAAGAgagcctctaccttgtcaaccgatagcgagagaacaaaatctggataaataccaattcctattactggtaaaaagatacagattaaaagaaagagttc	5P	24	PH01000264	+	588025	588420	89	30.1	-90.3	29
23	40	dla-miR-5079a-3P	TTTAGGATAATAATTGGATAAGA	dla-miR5079a	tttcttataatttggatctgctattttggtatcaatctattaggaataggtttacatagttatggtgcatttacattaccatctaaatgattacataacataaaaccttcgtgaaatgaaagtttttccatttttgtttgatttgagaacccttgaacgccttctcaaagggttctcaaaaattCGAGATAGATCTAATTAGACTTTTttacttttttctgaattatttggtttttccactatggaatatagagcggactagtaaaaaaaaaattaTTTAGGATAATAATTGGATAAGAgagcctctaccttgtcaaccgatagcgagagaacaaaatctggataaataccaattcctattactggtaaaaagatacagattaaaagaaagagttc	3P	23	PH01000264	+	588025	588420	89	30.1	-90.3	7
24	41	dla-miR-156d-5P	TTGACAGAAGAGAGTGAGCAC	dla-miR156d	aggctctcgagagaTTGACAGAAGAGAGTGAGCACacggcgtgacagtcggcataatatgtatgtcgtccgtgccgcgtGCTCACTTCTCTTTCTGTCGGCctctttc	5P	21	PH01000043	-	666071	666178	98	53.7	-54.3	441
24	42	dla-miR-156d-3P	GCTCACTTCTCTTTCTGTCAGA	dla-miR156d	aggctctcgagagaTTGACAGAAGAGAGTGAGCACacggcgtgacagtcggcataatatgtatgtcgtccgtgccgcgtGCTCACTTCTCTTTCTGTCGGCctctttc	3P	22	PH01000043	-	666071	666178	98	53.7	-54.3	17
25	43	dla-miR-156f-5P	TGACAGAAGAGAGTGAGCACC	dla-miR156f	agtggaagtTGACAGAAGAGAGTGAGCACCcatggtggtttctttgcatcaaggggcatgcatgggagctatgcgtGCTCACTGCTCTATCTGTCAGCca	5P	21	PH01001488	+	110635	110734	91	52	-48.4	1
25	44	dla-miR-156f-3P	GCTCACTGCTCTATCTGTCAGC	dla-miR156f	agtggaagtTGACAGAAGAGAGTGAGCACCcatggtggtttctttgcatcaaggggcatgcatgggagctatgcgtGCTCACTGCTCTATCTGTCAGCca	3P	22	PH01001488	+	110635	110734	91	52	-48.4	3
26	45	dla-miR-156h-5P	TTGACAGAAGATAGAGAGCAC	dla-miR156h	tgTTGACAGAAGATAGAGAGCACagatggtgaggtgcatggagagggcagcacctcagttcctttgtGCTCTCTATGCGTCTGTCATCacc	5P	21	PH01003626	-	34590	34680	89	51.6	-48.4	2
26	46	dla-miR-156h-3P	GCTCTCTATGCTTCTGTCATC	dla-miR156h	tgTTGACAGAAGATAGAGAGCACagatggtgaggtgcatggagagggcagcacctcagttcctttgtGCTCTCTATGCGTCTGTCATCacc	3P	21	PH01003626	-	34590	34680	89	51.6	-48.4	0
27	47	dla-miR-529-5P	TGACAGAAGAGAGAGAGCAC	dla-miR529	gtggctggcactgtgggtagtatcccatggctgagtTGACAGAAGAGAGAGAGCACagctggagtcggcggcgactcctgcgagacatccgcccggagggagctctgg	5P	20	PH01000594	+	331890	331997	58	63	-40.1	13
28	48	dla-miR-156g-5P	TTGACAGAAGAGAGTGAGCAC	dla-miR156g	ttttggaggtTTGACAGAAGAGAGTGAGCACacacggtggtttcttagcatgcgagcgccatgctgggagctgtgcgtgctcactctatctgtcagccactcatcattcccatct	5P	21	PH01000906	+	369854	369968	97	52.2	-55.7	428
29	49	dla-miR-160g-3P	ATGCTGTGGGTGGCGTGCAAGGAGC	dla-miR160g	tgcctggctccctgtatgccacacatgtagcccaatccatggtgtgattggATGCTGTGGGTGGCGTGCAAGGAGCcaagcatg	3P	25	PH01000483	-	447581	447664	82	57.1	-47.7	0
30	50	dla-miR-169n-5P	TAGCCAAGGATGACTTGCCTA	dla-miR169n	gTAGCCAAGGATGACTTGCCTGtgtcctccctgaaggcttagcaatgcatctatgagcctgtgtgtggttcatgggcagtctccttggctagcct	5P	21	PH01000117	-	259016	259110	90	53.7	-43.9	2
31	51	dla-miR-171l-3P	CTTGGATTGAGCCGCGTCAAT	dla-miR171l	ggtattggcgtgcctcaatccgaagtcatggctgactggcgcgacagccatgttCTTGGATTGAGCCGCGTCAATatctc	3P	21	PH01003586	+	113326	113405	78	55	-45.2	5
32	52	dla-miR-171m-3P	CTTGGATTGAGCCGCGTCAAT	dla-miR171m	tattggcgtgcctcagtccgaaggcatggctgattggcgcggcagccatgttCTTGGATTGAGCCGCGTCAATatct	3P	21	PH01003646	+	37793	37869	74	55.8	-46.1	2
33	53	dla-miR-319b-5P	AGCTGCCGACTCATCCATTCA	dla-miR319b	taagagagctctcttcagtccactctcagatggctgtagggttttattAGCTGCCGACTCATCCATTCAcctaccaagaatcatggaggaatgtatgtcttggtagccgactggatggtgcgggagctaaaatctagctctgcgttgtttgtggttggactgaagggtgctcccttg	5P	21	PH01000182	+	85527	85703	177	49.2	-91.4	1
34	54	dla-miR-399i-5P	AGTTTCAGGGCTTCTCTTTCT	dla-miR399i	ctaagcggtccAGTTTCAGGGCTTCTCTTTCTtggcagggagcatgtgaattcttgtagctctattcagacctcTGCCAAAGGAGAGTTGCCCTGtaactagacccagctta	5P	21	PH01000000	-	1666469	1666580	111	49.1	-52.3	3
34	55	dla-miR-399i-3P	TGCCAAAGGAGAGTTGCCCTG	dla-miR399i	ctaagcggtccAGTTTCAGGGCTTCTCTTTCTtggcagggagcatgtgaattcttgtagctctattcagacctcTGCCAAAGGAGAGTTGCCCTGtaactagacccagctta	3P	21	PH01000000	-	1666469	1666580	111	49.1	-52.3	121
35	56	dla-miR-1310-5P	CGCCCTCGACCTATTCTCAAACT	dla-miR1310	attagaggcatcgggggcgcaaCGCCCTCGACCTATTCTCAAACTTTAAATAGGTAGGACGGCgtggctgctcc	5P	23	PH01000754	+	8404	8477	61	55.4	-26.7	1892
35	57	dla-miR-1310-3P	CAAACTTTAAATAGGTAGGACGGC	dla-miR1310	attagaggcatcgggggcgcaaCGCCCTCGACCTATTCTCAAACTTTAAATAGGTAGGACGGCgtggctgctcc	3P	24	PH01000754	+	8404	8477	61	55.4	-26.7	4515
36	58	dla-miR-1311-5P	CGCCCTCGACCTATTCTCAAACT	dla-miR1310	aggcatcgggggcgcaaCGCCCTCGACCTATTCTCAAACTTTAAATAGGTagggcggcgtggctgctccggtgagcc	5P	23	PH01032177	+	1319	1395	76	61	-34.7	709
36	59	dla-miR-1311-3P	CTATTCTCAAACTTTAAATAGGT	dla-miR1310	aggcatcgggggcgcaaCGCCCTCGACCTATTCTCAAACTTTAAATAGGTagggcggcgtggctgctccggtgagcc	3P	23	PH01032177	+	1319	1395	76	61	-34.7	212
37	62	dla-miR-2916-5P	TACCGTCCTAGTCTCAACCATA	dla-miR2916	tgggggctcgaagacgatcagaTACCGTCCTAGTCTCAACCATAaacgatgccgACCAGGGATCGGCGGATGTTGCttataggactccgcc	5P	22	PH01005005	-	26613	26703	35	56	-25.9	3830
37	63	dla-miR-2916-3P	ACCAGGGATCGGCGGATGTTGC	dla-miR2916	tgggggctcgaagacgatcagaTACCGTCCTAGTCTCAACCATAaacgatgccgACCAGGGATCGGCGGATGTTGCttataggactccgcc	3P	22	PH01005005	-	26613	26703	35	56	-25.9	8147
38	64	dla-miR-6207-5P	CCACGTGACAGTGATCAGCTCGT	dla-miR6207	gtgggccacatgggcgtgaaggtggctaagtccatggggcaCCACGTGACAGTGATCAGCTCGTcggggaagaagcgcgcggaggccatggagcacctgggcgccgacgcgtacct	5P	23	PH01000043	-	1505134	1505249	18	66.4	-47.3	1
