# Supplementary material for: Exosomal microRNAs in giant panda (Ailuropoda melanoleuca) breast milk: potential maternal regulators for the development of newborn cubs
Source: Sci Rep. 2017 Jun 14;7:3507. doi: 10.1038/s41598-017-03707-8 (PMC5471263; doi:10.1038/s41598-017-03707-8)
Supplement: Supplementary file 7 — Table S6 [file 41598_2017_3707_MOESM7_ESM.xls]

## Sheet: Total Targets
Target gene	Gene name
XYLT1	xylosyltransferase I
C19orf50	chromosome 19 open reading frame 50
DSEL	dermatan sulfate epimerase-like
HIF1AN	hypoxia-inducible factor 1, alpha subunit inhibitor
KCMF1	potassium channel modulatory factor 1
OPCML	opioid binding protein/cell adhesion molecule-like
CUGBP2	CUG triplet repeat, RNA binding protein 2
ABCA9	ATP-binding cassette, sub-family A (ABC1), member 9
ABHD13	abhydrolase domain containing 13
ANKS1B	ankyrin repeat and sterile alpha motif domain containing 1B
ARMCX3	armadillo repeat containing, X-linked 3
ARNT	aryl hydrocarbon receptor nuclear translocator
ASPRV1	aspartic peptidase, retroviral-like 1
BAZ2A	bromodomain adjacent to zinc finger domain, 2A
BCL2L2	BCL2-like 2
BEX5	BEX family member 5
BMPR2	bone morphogenetic protein receptor, type II (serine/threonine kinase)
C12orf36	chromosome 12 open reading frame 36
C12orf60	chromosome 12 open reading frame 60
C22orf29	chromosome 22 open reading frame 29
C3orf10	chromosome 3 open reading frame 10
C3orf19	chromosome 3 open reading frame 19
CA13	carbonic anhydrase XIII
CADPS	Ca2+-dependent secretion activator
CAPZB	capping protein (actin filament) muscle Z-line, beta
CBL	Cas-Br-M (murine) ecotropic retroviral transforming sequence
CCNC	cyclin C
CHIC1	cysteine-rich hydrophobic domain 1
CHL1	cell adhesion molecule with homology to L1CAM (close homolog of L1)
CHM	choroideremia (Rab escort protein 1)
CNTN4	contactin 4
CNTN5	contactin 5
CORO1C	coronin, actin binding protein, 1C
CREBL2	cAMP responsive element binding protein-like 2
CTTNBP2NL	CTTNBP2 N-terminal like
DEF8	differentially expressed in FDCP 8 homolog (mouse)
DIP2B	DIP2 disco-interacting protein 2 homolog B (Drosophila)
DPY19L4	dpy-19-like 4 (C. elegans)
ELOVL6	ELOVL family member 6, elongation of long chain fatty acids (FEN1/Elo2, SUR4/Elo3-like, yeast)
ENTPD3	ectonucleoside triphosphate diphosphohydrolase 3
EPHB1	EPH receptor B1
ETHE1	ethylmalonic encephalopathy 1
FAM44A	family with sequence similarity 44, member A
FAM73A	family with sequence similarity 73, member A
FAM84A	family with sequence similarity 84, member A
FBXL2	F-box and leucine-rich repeat protein 2
FBXO9	F-box protein 9
FHOD3	formin homology 2 domain containing 3
FNDC3A	fibronectin type III domain containing 3A
FOXP1	forkhead box P1
GABARAPL1	GABA(A) receptor-associated protein like 1
GOLT1B	golgi transport 1 homolog B (S. cerevisiae)
GRSF1	G-rich RNA sequence binding factor 1
HDAC2	histone deacetylase 2
HTR2A	5-hydroxytryptamine (serotonin) receptor 2A
HTR7	5-hydroxytryptamine (serotonin) receptor 7 (adenylate cyclase-coupled)
IKIP	IKK interacting protein
IRF2BP2	interferon regulatory factor 2 binding protein 2
KCNA1	potassium voltage-gated channel, shaker-related subfamily, member 1 (episodic ataxia with myokymia)
KIAA0515	KIAA0515
KIF11	kinesin family member 11
KLF12	Kruppel-like factor 12
LIN28B	lin-28 homolog B (C. elegans)
LZTR1	leucine-zipper-like transcription regulator 1
MEGF10	multiple EGF-like-domains 10
MIB1	mindbomb homolog 1 (Drosophila)
MLLT1	myeloid/lymphoid or mixed-lineage leukemia (trithorax homolog, Drosophila); translocated to, 1
MORC3	MORC family CW-type zinc finger 3
MUC7	mucin 7, secreted
MUTED	muted homolog (mouse)
NCOR2	nuclear receptor co-repressor 2
NGFRAP1	nerve growth factor receptor (TNFRSF16) associated protein 1
NOVA1	neuro-oncological ventral antigen 1
NUDT4	nudix (nucleoside diphosphate linked moiety X)-type motif 4
OSGIN2	oxidative stress induced growth inhibitor family member 2
PARK2	Parkinson disease (autosomal recessive, juvenile) 2, parkin
PCNA	proliferating cell nuclear antigen
PDIA6	protein disulfide isomerase family A, member 6
PEX5	peroxisomal biogenesis factor 5
PGAP1	post-GPI attachment to proteins 1
PGM2L1	phosphoglucomutase 2-like 1
PGM5	phosphoglucomutase 5
PGR	progesterone receptor
PIGR	polymeric immunoglobulin receptor
PIK3C2B	phosphoinositide-3-kinase, class 2, beta polypeptide
PKHD1	polycystic kidney and hepatic disease 1 (autosomal recessive)
PPP1R12B	protein phosphatase 1, regulatory (inhibitor) subunit 12B
PPP3CA	protein phosphatase 3 (formerly 2B), catalytic subunit, alpha isoform
PRDM16	PR domain containing 16
PRKCB1	protein kinase C, beta 1
PRKD1	protein kinase D1
PTEN	phosphatase and tensin homolog (mutated in multiple advanced cancers 1)
PTPN9	protein tyrosine phosphatase, non-receptor type 9
RAB10	RAB10, member RAS oncogene family
RAB1B	RAB1B, member RAS oncogene family
RAB39B	RAB39B, member RAS oncogene family
RAC1	ras-related C3 botulinum toxin substrate 1 (rho family, small GTP binding protein Rac1)
RAD17	RAD17 homolog (S. pombe)
RANBP2	RAN binding protein 2
RC3H1	ring finger and CCCH-type zinc finger domains 1
RFX4	regulatory factor X, 4 (influences HLA class II expression)
RFX5	regulatory factor X, 5 (influences HLA class II expression)
RGS7BP	regulator of G-protein signaling 7 binding protein
RNF138	ring finger protein 138
SERF2	small EDRK-rich factor 2
SFRS2IP	splicing factor, arginine/serine-rich 2, interacting protein
SLC4A4	solute carrier family 4, sodium bicarbonate cotransporter, member 4
SLC5A6	solute carrier family 5 (sodium-dependent vitamin transporter), member 6
SMAD2	SMAD family member 2
SRRM2	serine/arginine repetitive matrix 2
SSR1	signal sequence receptor, alpha (translocon-associated protein alpha)
ST8SIA4	ST8 alpha-N-acetyl-neuraminide alpha-2,8-sialyltransferase 4
TCF12	transcription factor 12 (HTF4, helix-loop-helix transcription factors 4)
TGFBI	transforming growth factor, beta-induced, 68kDa
TMEM127	transmembrane protein 127
TMF1	TATA element modulatory factor 1
TNR	tenascin R (restrictin, janusin)
UBE2G1	ubiquitin-conjugating enzyme E2G 1 (UBC7 homolog, yeast)
UBE2L3	ubiquitin-conjugating enzyme E2L 3
UBQLN4	ubiquilin 4
USH2A	Usher syndrome 2A (autosomal recessive, mild)
VASH2	vasohibin 2
WDR40A	WD repeat domain 40A
XPO6	exportin 6
YOD1	YOD1 OTU deubiquinating enzyme 1 homolog (S. cerevisiae)
YPEL2	yippee-like 2 (Drosophila)
ZC3H4	zinc finger CCCH-type containing 4
ZDHHC3	zinc finger, DHHC-type containing 3
ZIC1	Zic family member 1 (odd-paired homolog, Drosophila)
ZNF148	zinc finger protein 148
ZNF25	zinc finger protein 25
ZNF614	zinc finger protein 614
ZNF75D	zinc finger protein 75D
C15orf41	chromosome 15 open reading frame 41
SOCS5	suppressor of cytokine signaling 5
TEX261	testis expressed 261
RNF2	ring finger protein 2
ABCG4	ATP-binding cassette, sub-family G (WHITE), member 4
ADCY2	adenylate cyclase 2 (brain)
ARL6IP1	ADP-ribosylation factor-like 6 interacting protein 1
BRUNOL6	bruno-like 6, RNA binding protein (Drosophila)
C19orf47	chromosome 19 open reading frame 47
CACNA1C	calcium channel, voltage-dependent, L type, alpha 1C subunit
CALM1	calmodulin 1 (phosphorylase kinase, delta)
CAPRIN1	cell cycle associated protein 1
CCDC117	coiled-coil domain containing 117
CENPQ	centromere protein Q
CEP68	centrosomal protein 68kDa
CLDN18	claudin 18
CNNM2	cyclin M2
CPEB2	cytoplasmic polyadenylation element binding protein 2
CREBZF	CREB/ATF bZIP transcription factor
DENND4B	DENN/MADD domain containing 4B
DLGAP4	discs, large (Drosophila) homolog-associated protein 4
DLX1	distal-less homeobox 1
ELAVL1	ELAV (embryonic lethal, abnormal vision, Drosophila)-like 1 (Hu antigen R)
EPB41L1	erythrocyte membrane protein band 4.1-like 1
EPB41L4B	erythrocyte membrane protein band 4.1 like 4B
F11R	F11 receptor
FAM155A	family with sequence similarity 155, member A
FBXO21	F-box protein 21
FGF5	fibroblast growth factor 5
FXC1	fracture callus 1 homolog (rat)
ICA1L	islet cell autoantigen 1,69kDa-like
INSM2	insulinoma-associated 2
IQSEC2	IQ motif and Sec7 domain 2
JAM2	junctional adhesion molecule 2
KIAA1715	KIAA1715
KIAA1804	mixed lineage kinase 4
KITLG	KIT ligand
LIN7C	lin-7 homolog C (C. elegans)
LOC137886	hypothetical protein LOC137886
LOC285636	UPF0600 protein
LRFN1	leucine rich repeat and fibronectin type III domain containing 1
LYPLA2	lysophospholipase II
MED1	mediator complex subunit 1
MED22	mediator complex subunit 22
MFF	mitochondrial fission factor
MINPP1	multiple inositol polyphosphate histidine phosphatase, 1
MSRB3	methionine sulfoxide reductase B3
NCAM1	neural cell adhesion molecule 1
OPHN1	oligophrenin 1
PAFAH2	platelet-activating factor acetylhydrolase 2, 40kDa
PALM2	paralemmin 2
PDCD6IP	programmed cell death 6 interacting protein
PDGFA	platelet-derived growth factor alpha polypeptide
PGBD5	piggyBac transposable element derived 5
PHF15	PHD finger protein 15
PIP4K2C	phosphatidylinositol-5-phosphate 4-kinase, type II, gamma
PLD3	phospholipase D family, member 3
PODXL	podocalyxin-like
REPS2	RALBP1 associated Eps domain containing 2
RIMS1	regulating synaptic membrane exocytosis 1
RIMS3	regulating synaptic membrane exocytosis 3
RUNX1T1	runt-related transcription factor 1; translocated to, 1 (cyclin D-related)
SETD7	SET domain containing (lysine methyltransferase) 7
SLC9A6	solute carrier family 9 (sodium/hydrogen exchanger), member 6
SOS1	son of sevenless homolog 1 (Drosophila)
SPOCK1	sparc/osteonectin, cwcv and kazal-like domains proteoglycan (testican) 1
SQSTM1	sequestosome 1
TANC2	tetratricopeptide repeat, ankyrin repeat and coiled-coil containing 2
TBC1D20	TBC1 domain family, member 20
TMCC2	transmembrane and coiled-coil domain family 2
TMEM132E	transmembrane protein 132E
TMEM198	transmembrane protein 198
TNRC4	trinucleotide repeat containing 4
TRAM2	translocation associated membrane protein 2
TRIM2	tripartite motif-containing 2
UTX	ubiquitously transcribed tetratricopeptide repeat, X chromosome
WASL	Wiskott-Aldrich syndrome-like
WNT5A	wingless-type MMTV integration site family, member 5A
YTHDF3	YTH domain family, member 3
ZBTB1	zinc finger and BTB domain containing 1
ZC3H7B	zinc finger CCCH-type containing 7B
ZMYM3	zinc finger, MYM-type 3
ZNF354A	zinc finger protein 354A
tcag7.1228	hypothetical protein FLJ25778
ABLIM1	actin binding LIM protein 1
ADNP2	ADNP homeobox 2
ADRB1	adrenergic, beta-1-, receptor
AKAP11	A kinase (PRKA) anchor protein 11
AR	androgen receptor (dihydrotestosterone receptor; testicular feminization; spinal and bulbar muscular atrophy; Kennedy disease)
ASH1L	ash1 (absent, small, or homeotic)-like (Drosophila)
ATG4A	ATG4 autophagy related 4 homolog A (S. cerevisiae)
ATP2B1	ATPase, Ca++ transporting, plasma membrane 1
ATP6V0A2	ATPase, H+ transporting, lysosomal V0 subunit a2
BBS12	Bardet-Biedl syndrome 12
C10orf118	chromosome 10 open reading frame 118
C6orf89	chromosome 6 open reading frame 89
CAMKK2	calcium/calmodulin-dependent protein kinase kinase 2, beta
CNOT6L	CCR4-NOT transcription complex, subunit 6-like
CTNND2	catenin (cadherin-associated protein), delta 2 (neural plakophilin-related arm-repeat protein)
CXCL12	chemokine (C-X-C motif) ligand 12 (stromal cell-derived factor 1)
DEK	DEK oncogene (DNA binding)
DMD	dystrophin (muscular dystrophy, Duchenne and Becker types)
EDEM3	ER degradation enhancer, mannosidase alpha-like 3
ERBB4	v-erb-a erythroblastic leukemia viral oncogene homolog 4 (avian)
ERMP1	endoplasmic reticulum metallopeptidase 1
EXOC5	exocyst complex component 5
FBXO33	F-box protein 33
FNDC3B	fibronectin type III domain containing 3B
FOXJ2	forkhead box J2
FSTL4	follistatin-like 4
HTR4	5-hydroxytryptamine (serotonin) receptor 4
KCNMA1	potassium large conductance calcium-activated channel, subfamily M, alpha member 1
KLRG1	killer cell lectin-like receptor subfamily G, member 1
LECT2	leukocyte cell-derived chemotaxin 2
LONRF2	LON peptidase N-terminal domain and ring finger 2
LPPR4	plasticity related gene 1
MED14	mediator complex subunit 14
METT10D	methyltransferase 10 domain containing
MFAP3	microfibrillar-associated protein 3
MMP16	matrix metallopeptidase 16 (membrane-inserted)
MRO	maestro
MTCH2	mitochondrial carrier homolog 2 (C. elegans)
MTPN	myotrophin
NLGN3	neuroligin 3
NOTCH2NL	Notch homolog 2 (Drosophila) N-terminal like
NUFIP2	nuclear fragile X mental retardation protein interacting protein 2
OTUD4	OTU domain containing 4
PELI2	pellino homolog 2 (Drosophila)
PLAT	plasminogen activator, tissue
PPM1E	protein phosphatase 1E (PP2C domain containing)
PPP1R9B	protein phosphatase 1, regulatory (inhibitor) subunit 9B
R3HDM2	R3H domain containing 2
RAB11FIP2	RAB11 family interacting protein 2 (class I)
RAP1A	RAP1A, member of RAS oncogene family
RBM23	RNA binding motif protein 23
RNF115	ring finger protein 115
RNF165	ring finger protein 165
SEC61B	Sec61 beta subunit
SORCS3	sortilin-related VPS10 domain containing receptor 3
SPAST	spastin
SPRY3	sprouty homolog 3 (Drosophila)
SPTBN1	spectrin, beta, non-erythrocytic 1
SSR3	signal sequence receptor, gamma (translocon-associated protein gamma)
STX17	syntaxin 17
TPPP	tubulin polymerization promoting protein
TSPYL4	TSPY-like 4
UBE2Z	ubiquitin-conjugating enzyme E2Z
UTP14C	UTP14, U3 small nucleolar ribonucleoprotein, homolog C (yeast)
VAV3	vav 3 guanine nucleotide exchange factor
XIAP	X-linked inhibitor of apoptosis
XPO4	exportin 4
YPEL1	yippee-like 1 (Drosophila)
ZIC4	Zic family member 4
ZMAT2	zinc finger, matrin type 2
SKI	v-ski sarcoma viral oncogene homolog (avian)
CCNL2	cyclin L2
LOC399947	similar to expressed sequence AI593442
C10orf114	chromosome 10 open reading frame 114
FOXO1	forkhead box O1
PPP1R2	protein phosphatase 1, regulatory (inhibitor) subunit 2
CENTG2	centaurin, gamma 2
YTHDC1	YTH domain containing 1
BHLHB5	basic helix-loop-helix domain containing, class B, 5
USP9X	ubiquitin specific peptidase 9, X-linked
ZNF280C	zinc finger protein 280C
CHP	calcium binding protein P22
CCDC58	coiled-coil domain containing 58
VPS13B	vacuolar protein sorting 13 homolog B (yeast)
DAZ3	deleted in azoospermia 3
DAZ4	deleted in azoospermia 4
DAZ2	deleted in azoospermia 2
DAZ1	deleted in azoospermia 1
DAZL	deleted in azoospermia-like
SLC30A8	solute carrier family 30 (zinc transporter), member 8
ZNRF2	zinc and ring finger 2
TXNDC10	thioredoxin domain containing 10
PHF21A	PHD finger protein 21A
UBE2W	ubiquitin-conjugating enzyme E2W (putative)
EFHD2	EF-hand domain family, member D2
CDC40	cell division cycle 40 homolog (S. cerevisiae)
LOC26010	viral DNA polymerase-transactivated protein 6
VTA1	Vps20-associated 1 homolog (S. cerevisiae)
RTKN2	rhotekin 2
PHC1	polyhomeotic homolog 1 (Drosophila)
BMPER	BMP binding endothelial regulator
EPHA7	EPH receptor A7
ZNF706	zinc finger protein 706
CCND2	cyclin D2
UBFD1	ubiquitin family domain containing 1
C11orf41	chromosome 11 open reading frame 41
LENG9	leukocyte receptor cluster (LRC) member 9
MAPK1	mitogen-activated protein kinase 1
DYRK1A	dual-specificity tyrosine-(Y)-phosphorylation regulated kinase 1A
NECAB1	N-terminal EF-hand calcium binding protein 1
GPR177	G protein-coupled receptor 177
MEF2D	myocyte enhancer factor 2D
DACH1	dachshund homolog 1 (Drosophila)
RIT1	Ras-like without CAAX 1
RANBP10	RAN binding protein 10
PTPLA	protein tyrosine phosphatase-like (proline instead of catalytic arginine), member A
USP9Y	ubiquitin specific peptidase 9, Y-linked (fat facets-like, Drosophila)
ATRX	alpha thalassemia/mental retardation syndrome X-linked (RAD54 homolog, S. cerevisiae)
MOBP	myelin-associated oligodendrocyte basic protein
STIM1	stromal interaction molecule 1
CLOCK	clock homolog (mouse)
FAM80A	family with sequence similarity 80, member A
STK4	serine/threonine kinase 4
TBKBP1	TBK1 binding protein 1
NSFL1C	NSFL1 (p97) cofactor (p47)
PRKAR2A	protein kinase, cAMP-dependent, regulatory, type II, alpha
RAP1B	RAP1B, member of RAS oncogene family
hCG_1757335	hCG1757335
EN2	engrailed homeobox 2
ANKRD28	ankyrin repeat domain 28
TET2	tet oncogene family member 2
TBL1XR1	transducin (beta)-like 1 X-linked receptor 1
ZNF385A	zinc finger protein 385A
CCDC4	coiled-coil domain containing 4
MFAP5	microfibrillar associated protein 5
EIF2S1	eukaryotic translation initiation factor 2, subunit 1 alpha, 35kDa
RBM35B	RNA binding motif protein 35B
SPTB	spectrin, beta, erythrocytic (includes spherocytosis, clinical type I)
PHOX2B	paired-like homeobox 2b
KLF3	Kruppel-like factor 3 (basic)
RBM14	RNA binding motif protein 14
GRB2	growth factor receptor-bound protein 2
RIMBP2	RIMS binding protein 2
LRP6	low density lipoprotein receptor-related protein 6
FNBP1	formin binding protein 1
GPR68	G protein-coupled receptor 68
RICH2	Rho-type GTPase-activating protein RICH2
S100PBP	S100P binding protein
SBSN	suprabasin
USP28	ubiquitin specific peptidase 28
LARP4	La ribonucleoprotein domain family, member 4
RBM15B	RNA binding motif protein 15B
ARID3B	AT rich interactive domain 3B (BRIGHT-like)
KCNC1	potassium voltage-gated channel, Shaw-related subfamily, member 1
MAPRE3	microtubule-associated protein, RP/EB family, member 3
PAFAH1B1	platelet-activating factor acetylhydrolase, isoform Ib, alpha subunit 45kDa
ABL2	v-abl Abelson murine leukemia viral oncogene homolog 2 (arg, Abelson-related gene)
ABTB2	ankyrin repeat and BTB (POZ) domain containing 2
ARL8B	ADP-ribosylation factor-like 8B
BDNF	brain-derived neurotrophic factor
BNC2	basonuclin 2
CHD6	chromodomain helicase DNA binding protein 6
CNOT8	CCR4-NOT transcription complex, subunit 8
DCUN1D3	DCN1, defective in cullin neddylation 1, domain containing 3 (S. cerevisiae)
EIF5A2	eukaryotic translation initiation factor 5A2
ENC1	ectodermal-neural cortex (with BTB-like domain)
FAM83A	family with sequence similarity 83, member A
FAM91A1	family with sequence similarity 91, member A1
FRMD4A	FERM domain containing 4A
GABBR2	gamma-aminobutyric acid (GABA) B receptor, 2
HDGF	hepatoma-derived growth factor (high-mobility group protein 1-like)
HLF	hepatic leukemia factor
HNRNPA3	heterogeneous nuclear ribonucleoprotein A3
HSPA4	heat shock 70kDa protein 4
IGFBP5	insulin-like growth factor binding protein 5
IMPAD1	inositol monophosphatase domain containing 1
KCNA3	potassium voltage-gated channel, shaker-related subfamily, member 3
KIAA0430	KIAA0430
KIAA1486	KIAA1486 protein
KIAA1627	KIAA1627 protein
KPNA1	karyopherin alpha 1 (importin alpha 5)
LHFPL4	lipoma HMGIC fusion partner-like 4
LRCH2	leucine-rich repeats and calponin homology (CH) domain containing 2
MARCH6	membrane-associated ring finger (C3HC4) 6
MARCH7	membrane-associated ring finger (C3HC4) 7
NEGR1	neuronal growth regulator 1
PAX3	paired box 3
PCTK2	PCTAIRE protein kinase 2
PFTK1	PFTAIRE protein kinase 1
PPP2CB	protein phosphatase 2 (formerly 2A), catalytic subunit, beta isoform
PPP2R1B	protein phosphatase 2 (formerly 2A), regulatory subunit A, beta isoform
RAG1	recombination activating gene 1
RBM16	RNA binding motif protein 16
RMND5A	required for meiotic nuclear division 5 homolog A (S. cerevisiae)
SLC7A2	solute carrier family 7 (cationic amino acid transporter, y+ system), member 2
SOX21	SRY (sex determining region Y)-box 21
STARD7	StAR-related lipid transfer (START) domain containing 7
SYT13	synaptotagmin XIII
THBS2	thrombospondin 2
TUBD1	tubulin, delta 1
UBTF	upstream binding transcription factor, RNA polymerase I
WDR72	WD repeat domain 72
ZBTB47	zinc finger and BTB domain containing 47
ZFHX4	zinc finger homeobox 4
AHCYL1	S-adenosylhomocysteine hydrolase-like 1
ANKRD13C	ankyrin repeat domain 13C
ARHGEF9	Cdc42 guanine nucleotide exchange factor (GEF) 9
ARL3	ADP-ribosylation factor-like 3
C12orf4	chromosome 12 open reading frame 4
C14orf138	chromosome 14 open reading frame 138
CDH22	cadherin-like 22
CEP135	centrosomal protein 135kDa
DBR1	debranching enzyme homolog 1 (S. cerevisiae)
DDN	dendrin
DEAF1	deformed epidermal autoregulatory factor 1 (Drosophila)
FAM5B	family with sequence similarity 5, member B
GCLM	glutamate-cysteine ligase, modifier subunit
GMCL1	germ cell-less homolog 1 (Drosophila)
HOXB3	homeobox B3
LOC387856	similar to expressed sequence AI836003
MBNL1	muscleblind-like (Drosophila)
MLL4	myeloid/lymphoid or mixed-lineage leukemia 4
MPP3	membrane protein, palmitoylated 3 (MAGUK p55 subfamily member 3)
ONECUT2	one cut homeobox 2
SEMA4C	sema domain, immunoglobulin domain (Ig), transmembrane domain (TM) and short cytoplasmic domain, (semaphorin) 4C
TGFA	transforming growth factor, alpha
TRIM33	tripartite motif-containing 33
UBQLNL	ubiquilin-like
UQCC	ubiquinol-cytochrome c reductase complex chaperone, CBP3 homolog (yeast)
ARCN1	archain 1
ATXN1	ataxin 1
BRUNOL4	bruno-like 4, RNA binding protein (Drosophila)
DTX3L	deltex 3-like (Drosophila)
EHD3	EH-domain containing 3
EPHA2	EPH receptor A2
GSTZ1	glutathione transferase zeta 1
HTR5A	5-hydroxytryptamine (serotonin) receptor 5A
MYST2	MYST histone acetyltransferase 2
RAB1A	RAB1A, member RAS oncogene family
RPS6KA3	ribosomal protein S6 kinase, 90kDa, polypeptide 3
RTF1	Rtf1, Paf1/RNA polymerase II complex component, homolog (S. cerevisiae)
SESN1	sestrin 1
SMAD3	SMAD family member 3
SPA17	sperm autoantigenic protein 17
UBE2Q2	ubiquitin-conjugating enzyme E2Q family member 2
VANGL2	vang-like 2 (van gogh, Drosophila)
WASF3	WAS protein family, member 3
ZNF673	zinc finger family member 673
AGA	aspartylglucosaminidase
ARHGAP24	Rho GTPase activating protein 24
ARHGAP26	Rho GTPase activating protein 26
ARID2	AT rich interactive domain 2 (ARID, RFX-like)
ARMC1	armadillo repeat containing 1
ASCC3	activating signal cointegrator 1 complex subunit 3
ATG5	ATG5 autophagy related 5 homolog (S. cerevisiae)
ATP5J	ATP synthase, H+ transporting, mitochondrial F0 complex, subunit F6
C18orf37	chromosome 18 open reading frame 37
C18orf62	chromosome 18 open reading frame 62
C6orf168	chromosome 6 open reading frame 168
CALCRL	calcitonin receptor-like
CALM2	calmodulin 2 (phosphorylase kinase, delta)
CCDC21	coiled-coil domain containing 21
CDC42BPB	CDC42 binding protein kinase beta (DMPK-like)
CNTNAP2	contactin associated protein-like 2
CYFIP2	cytoplasmic FMR1 interacting protein 2
CYP26B1	cytochrome P450, family 26, subfamily B, polypeptide 1
DPY19L1	dpy-19-like 1 (C. elegans)
E2F3	E2F transcription factor 3
EFNB1	ephrin-B1
FAM119B	family with sequence similarity 119, member B
FAM130A2	family with sequence similarity 130, member A2
FAM172A	family with sequence similarity 172, member A
FAM84B	family with sequence similarity 84, member B
FGFR1	fibroblast growth factor receptor 1 (fms-related tyrosine kinase 2, Pfeiffer syndrome)
FIGN	fidgetin
GIT1	G protein-coupled receptor kinase interactor 1
GRIA2	glutamate receptor, ionotropic, AMPA 2
KIF3B	kinesin family member 3B
LRFN2	leucine rich repeat and fibronectin type III domain containing 2
MAGI2	membrane associated guanylate kinase, WW and PDZ domain containing 2
MARCH4	membrane-associated ring finger (C3HC4) 4
MECP2	methyl CpG binding protein 2 (Rett syndrome)
MLLT4	myeloid/lymphoid or mixed-lineage leukemia (trithorax homolog, Drosophila); translocated to, 4
MYRIP	myosin VIIA and Rab interacting protein
NKX2-1	NK2 homeobox 1
OR51E2	olfactory receptor, family 51, subfamily E, member 2
PCSK2	proprotein convertase subtilisin/kexin type 2
PDE5A	phosphodiesterase 5A, cGMP-specific
PRM1	protamine 1
PTPLAD1	protein tyrosine phosphatase-like A domain containing 1
PTPRT	protein tyrosine phosphatase, receptor type, T
PURB	purine-rich element binding protein B
RAB38	RAB38, member RAS oncogene family
RAP2B	RAP2B, member of RAS oncogene family
SNAP25	synaptosomal-associated protein, 25kDa
ST8SIA2	ST8 alpha-N-acetyl-neuraminide alpha-2,8-sialyltransferase 2
STXBP4	syntaxin binding protein 4
TMTC1	transmembrane and tetratricopeptide repeat containing 1
TPRG1	tumor protein p63 regulated 1
UHRF1BP1	UHRF1 (ICBP90) binding protein 1
WNK3	WNK lysine deficient protein kinase 3
ZBTB24	zinc finger and BTB domain containing 24
ZFAND5	zinc finger, AN1-type domain 5
ZFHX3	zinc finger homeobox 3
ZIC5	Zic family member 5 (odd-paired homolog, Drosophila)
ZNF687	zinc finger protein 687
C20orf160	chromosome 20 open reading frame 160
ABCG1	ATP-binding cassette, sub-family G (WHITE), member 1
CDKN1A	cyclin-dependent kinase inhibitor 1A (p21, Cip1)
CENTG1	centaurin, gamma 1
HES7	hairy and enhancer of split 7 (Drosophila)
NFIB	nuclear factor I/B
P117	hypothetical protein P117
PMEPA1	prostate transmembrane protein, androgen induced 1
UNC84A	unc-84 homolog A (C. elegans)
RAB15	RAB15, member RAS onocogene family
C14orf101	chromosome 14 open reading frame 101
DAB2IP	DAB2 interacting protein
FLJ25404	hypothetical protein FLJ25404
ATG12	ATG12 autophagy related 12 homolog (S. cerevisiae)
AXUD1	AXIN1 up-regulated 1
C11orf79	chromosome 11 open reading frame 79
C16orf57	chromosome 16 open reading frame 57
C17orf39	chromosome 17 open reading frame 39
C1orf113	chromosome 1 open reading frame 113
C1orf115	chromosome 1 open reading frame 115
CANT1	calcium activated nucleotidase 1
COG3	component of oligomeric golgi complex 3
COL11A1	collagen, type XI, alpha 1
CTDSP2	CTD (carboxy-terminal domain, RNA polymerase II, polypeptide A) small phosphatase 2
DAAM2	dishevelled associated activator of morphogenesis 2
DCLRE1B	DNA cross-link repair 1B (PSO2 homolog, S. cerevisiae)
DCP2	DCP2 decapping enzyme homolog (S. cerevisiae)
DLC1	deleted in liver cancer 1
EEF2K	eukaryotic elongation factor-2 kinase
EHF	ets homologous factor
ETV6	ets variant gene 6 (TEL oncogene)
FLJ45032	similar to F40B5.2b
FMNL3	formin-like 3
FOXN3	forkhead box N3
GRIA4	glutamate receptor, ionotrophic, AMPA 4
GRID1	glutamate receptor, ionotropic, delta 1
HS3ST1	heparan sulfate (glucosamine) 3-O-sulfotransferase 1
IHPK1	inositol hexaphosphate kinase 1
KANK4	KN motif and ankyrin repeat domains 4
KCNA7	potassium voltage-gated channel, shaker-related subfamily, member 7
KIAA2018	KIAA2018
LOC402665	hCG1651476
LPHN2	latrophilin 2
MAMDC4	MAM domain containing 4
MAPK1IP1L	mitogen-activated protein kinase 1 interacting protein 1-like
MKL1	megakaryoblastic leukemia (translocation) 1
MLL2	myeloid/lymphoid or mixed-lineage leukemia 2
MRPS9	mitochondrial ribosomal protein S9
NECAP1	NECAP endocytosis associated 1
NT5C2	5'-nucleotidase, cytosolic II
PAPPA	pregnancy-associated plasma protein A, pappalysin 1
PCDHGA1	protocadherin gamma subfamily A, 1
PCDHGA10	protocadherin gamma subfamily A, 10
PCDHGA11	protocadherin gamma subfamily A, 11
PCDHGA12	protocadherin gamma subfamily A, 12
PCDHGA2	protocadherin gamma subfamily A, 2
PCDHGA3	protocadherin gamma subfamily A, 3
PCDHGA4	protocadherin gamma subfamily A, 4
PCDHGA5	protocadherin gamma subfamily A, 5
PCDHGA6	protocadherin gamma subfamily A, 6
PCDHGA7	protocadherin gamma subfamily A, 7
PCDHGA8	protocadherin gamma subfamily A, 8
PCDHGA9	protocadherin gamma subfamily A, 9
PCDHGB1	protocadherin gamma subfamily B, 1
PCDHGB2	protocadherin gamma subfamily B, 2
PCDHGB3	protocadherin gamma subfamily B, 3
PCDHGB4	protocadherin gamma subfamily B, 4
PCDHGB5	protocadherin gamma subfamily B, 5
PCDHGB6	protocadherin gamma subfamily B, 6
PCDHGB7	protocadherin gamma subfamily B, 7
PCDHGC3	protocadherin gamma subfamily C, 3
PCDHGC4	protocadherin gamma subfamily C, 4
PCDHGC5	protocadherin gamma subfamily C, 5
PIK3R3	phosphoinositide-3-kinase, regulatory subunit 3 (gamma)
PLXDC1	plexin domain containing 1
PRPF40A	PRP40 pre-mRNA processing factor 40 homolog A (S. cerevisiae)
PSD2	pleckstrin and Sec7 domain containing 2
RAPH1	Ras association (RalGDS/AF-6) and pleckstrin homology domains 1
RARG	retinoic acid receptor, gamma
RFWD3	ring finger and WD repeat domain 3
RNASEN	ribonuclease type III, nuclear
RUNDC3A	RUN domain containing 3A
SAMD4B	sterile alpha motif domain containing 4B
SCML4	sex comb on midleg-like 4 (Drosophila)
SERPINB9	serpin peptidase inhibitor, clade B (ovalbumin), member 9
SLC25A25	solute carrier family 25 (mitochondrial carrier; phosphate carrier), member 25
SLC46A1	solute carrier family 46 (folate transporter), member 1
SLC8A2	solute carrier family 8 (sodium-calcium exchanger), member 2
SMPD3	sphingomyelin phosphodiesterase 3, neutral membrane (neutral sphingomyelinase II)
SPRY1	sprouty homolog 1, antagonist of FGF signaling (Drosophila)
SVIP	small VCP/p97-interacting protein
THAP3	THAP domain containing, apoptosis associated protein 3
THRAP3	thyroid hormone receptor associated protein 3
TRIM25	tripartite motif-containing 25
TUB	tubby homolog (mouse)
UNC5D	unc-5 homolog D (C. elegans)
USP7	ubiquitin specific peptidase 7 (herpes virus-associated)
VAMP5	vesicle-associated membrane protein 5 (myobrevin)
VDR	vitamin D (1,25- dihydroxyvitamin D3) receptor
VGLL4	vestigial like 4 (Drosophila)
WASF1	WAS protein family, member 1
ZFYVE27	zinc finger, FYVE domain containing 27
E2F7	E2F transcription factor 7
ENAH	enabled homolog (Drosophila)
SOX11	SRY (sex determining region Y)-box 11
ATP10A	ATPase, class V, type 10A
ATXN7L1	ataxin 7-like 1
C7orf31	chromosome 7 open reading frame 31
DDX3X	DEAD (Asp-Glu-Ala-Asp) box polypeptide 3, X-linked
HDAC4	histone deacetylase 4
IRX4	iroquois homeobox 4
MBNL2	muscleblind-like 2 (Drosophila)
MOBKL1A	MOB1, Mps One Binder kinase activator-like 1A (yeast)
ROD1	ROD1 regulator of differentiation 1 (S. pombe)
ACVR2B	activin A receptor, type IIB
ATP11B	ATPase, class VI, type 11B
BAI3	brain-specific angiogenesis inhibitor 3
C21orf66	chromosome 21 open reading frame 66
DCX	doublecortex; lissencephaly, X-linked (doublecortin)
DLGAP2	discs, large (Drosophila) homolog-associated protein 2
EBF3	early B-cell factor 3
GNPNAT1	glucosamine-phosphate N-acetyltransferase 1
GPD2	glycerol-3-phosphate dehydrogenase 2 (mitochondrial)
IGFBP3	insulin-like growth factor binding protein 3
MEX3B	mex-3 homolog B (C. elegans)
NAV3	neuron navigator 3
PHF2	PHD finger protein 2
PLXNA2	plexin A2
PLXNA4	plexin A4
PPP2R5E	protein phosphatase 2, regulatory subunit B', epsilon isoform
STAG2	stromal antigen 2
TFAP2A	transcription factor AP-2 alpha (activating enhancer binding protein 2 alpha)
C18orf34	chromosome 18 open reading frame 34
MGC24039	hypothetical protein MGC24039
AFF4	AF4/FMR2 family, member 4
CLEC3A	C-type lectin domain family 3, member A
CPEB3	cytoplasmic polyadenylation element binding protein 3
FOXN2	forkhead box N2
KIT	v-kit Hardy-Zuckerman 4 feline sarcoma viral oncogene homolog
PEG10	paternally expressed 10
SH3TC2	SH3 domain and tetratricopeptide repeats 2
STXBP5L	syntaxin binding protein 5-like
TET3	tet oncogene family member 3
TMEM97	transmembrane protein 97
ZC3H6	zinc finger CCCH-type containing 6
ARFGEF1	ADP-ribosylation factor guanine nucleotide-exchange factor 1(brefeldin A-inhibited)
CRMP1	collapsin response mediator protein 1
DNAJA2	DnaJ (Hsp40) homolog, subfamily A, member 2
ETV1	ets variant gene 1
EVI5	ecotropic viral integration site 5
GLCE	glucuronic acid epimerase
KIAA2022	KIAA2022
RAD23A	RAD23 homolog A (S. cerevisiae)
RCOR1	REST corepressor 1
ABCA12	ATP-binding cassette, sub-family A (ABC1), member 12
ADAM9	ADAM metallopeptidase domain 9 (meltrin gamma)
ADAMTS9	ADAM metallopeptidase with thrombospondin type 1 motif, 9
ADCYAP1	adenylate cyclase activating polypeptide 1 (pituitary)
ADRA2A	adrenergic, alpha-2A-, receptor
ADRB2	adrenergic, beta-2-, receptor, surface
AGL	amylo-1, 6-glucosidase, 4-alpha-glucanotransferase (glycogen debranching enzyme, glycogen storage disease type III)
AMMECR1	Alport syndrome, mental retardation, midface hypoplasia and elliptocytosis chromosomal region, gene 1
ANTXR2	anthrax toxin receptor 2
ARHGAP29	Rho GTPase activating protein 29
ARIH1	ariadne homolog, ubiquitin-conjugating enzyme E2 binding protein, 1 (Drosophila)
ASCL1	achaete-scute complex homolog 1 (Drosophila)
ASF1A	ASF1 anti-silencing function 1 homolog A (S. cerevisiae)
ATP11A	ATPase, class VI, type 11A
ATP1A2	ATPase, Na+/K+ transporting, alpha 2 (+) polypeptide
ATP8A1	ATPase, aminophospholipid transporter (APLT), class I, type 8A, member 1
ATP9B	ATPase, class II, type 9B
BCAP29	B-cell receptor-associated protein 29
BCL2L15	BCL2-like 15
BCL7B	B-cell CLL/lymphoma 7B
BHLHB3	basic helix-loop-helix domain containing, class B, 3
C10orf119	chromosome 10 open reading frame 119
C12orf48	chromosome 12 open reading frame 48
C15orf29	chromosome 15 open reading frame 29
C17orf85	chromosome 17 open reading frame 85
C9orf40	chromosome 9 open reading frame 40
CAMSAP1	calmodulin regulated spectrin-associated protein 1
CBWD1	COBW domain containing 1
CCDC131	coiled-coil domain containing 131
CCNT2	cyclin T2
CDC42EP3	CDC42 effector protein (Rho GTPase binding) 3
CENPJ	centromere protein J
CENTA2	centaurin, alpha 2
CHD5	chromodomain helicase DNA binding protein 5
CHMP1A	chromatin modifying protein 1A
CLCF1	cardiotrophin-like cytokine factor 1
CLDN14	claudin 14
CNBP	CCHC-type zinc finger, nucleic acid binding protein
CNNM1	cyclin M1
CNOT1	CCR4-NOT transcription complex, subunit 1
COL18A1	collagen, type XVIII, alpha 1
CORO1B	coronin, actin binding protein, 1B
CPSF2	cleavage and polyadenylation specific factor 2, 100kDa
CSTF2T	cleavage stimulation factor, 3' pre-RNA, subunit 2, 64kDa, tau variant
DCUN1D2	DCN1, defective in cullin neddylation 1, domain containing 2 (S. cerevisiae)
DDEF2	development and differentiation enhancing factor 2
DDO	D-aspartate oxidase
DDX3Y	DEAD (Asp-Glu-Ala-Asp) box polypeptide 3, Y-linked
DIAPH2	diaphanous homolog 2 (Drosophila)
DIP2C	DIP2 disco-interacting protein 2 homolog C (Drosophila)
DLX2	distal-less homeobox 2
DNAJB9	DnaJ (Hsp40) homolog, subfamily B, member 9
E2F8	E2F transcription factor 8
EDNRA	endothelin receptor type A
EGLN2	egl nine homolog 2 (C. elegans)
ELFN2	extracellular leucine-rich repeat and fibronectin type III domain containing 2
ENPEP	glutamyl aminopeptidase (aminopeptidase A)
ERLIN2	ER lipid raft associated 2
ERO1L	ERO1-like (S. cerevisiae)
FAM120A	family with sequence similarity 120A
FAR1	fatty acyl CoA reductase 1
FBXL17	F-box and leucine-rich repeat protein 17
FBXO11	F-box protein 11
FBXO45	F-box protein 45
FLJ20309	hypothetical protein FLJ20309
FMN2	formin 2
FNBP1L	formin binding protein 1-like
FOXK1	forkhead box K1
FOXP4	forkhead box P4
FZD8	frizzled homolog 8 (Drosophila)
GABRA4	gamma-aminobutyric acid (GABA) A receptor, alpha 4
GAGE1	G antigen 1
GALNT4	UDP-N-acetyl-alpha-D-galactosamine:polypeptide N-acetylgalactosaminyltransferase 4 (GalNAc-T4)
GBP7	guanylate binding protein 7
GDF6	growth differentiation factor 6
GFRA2	GDNF family receptor alpha 2
GHR	growth hormone receptor
GIP	gastric inhibitory polypeptide
GMFB	glia maturation factor, beta
GOLGA4	golgi autoantigen, golgin subfamily a, 4
GOSR1	golgi SNAP receptor complex member 1
GREM2	gremlin 2, cysteine knot superfamily, homolog (Xenopus laevis)
GRINL1A	glutamate receptor, ionotropic, N-methyl D-aspartate-like 1A
GUCY1B3	guanylate cyclase 1, soluble, beta 3
Gcom1	GRINL1A combined protein
HDGFRP3	hepatoma-derived growth factor, related protein 3
HOXB8	homeobox B8
HS6ST2	heparan sulfate 6-O-sulfotransferase 2
HSCB	HscB iron-sulfur cluster co-chaperone homolog (E. coli)
HTRA3	HtrA serine peptidase 3
ID2	inhibitor of DNA binding 2, dominant negative helix-loop-helix protein
IFT80	intraflagellar transport 80 homolog (Chlamydomonas)
IL18R1	interleukin 18 receptor 1
ILK	integrin-linked kinase
IMPDH2	IMP (inosine monophosphate) dehydrogenase 2
IRAK4	interleukin-1 receptor-associated kinase 4
JMY	junction-mediating and regulatory protein
JUB	jub, ajuba homolog (Xenopus laevis)
KAL1	Kallmann syndrome 1 sequence
KCNJ2	potassium inwardly-rectifying channel, subfamily J, member 2
KCTD18	potassium channel tetramerisation domain containing 18
KHDRBS1	KH domain containing, RNA binding, signal transduction associated 1
KIAA0247	KIAA0247
KIAA1549	KIAA1549
KLF11	Kruppel-like factor 11
KLHL31	kelch-like 31 (Drosophila)
KPNA4	karyopherin alpha 4 (importin alpha 3)
LMX1A	LIM homeobox transcription factor 1, alpha
LRP2BP	LRP2 binding protein
MAB21L1	mab-21-like 1 (C. elegans)
MANEA	mannosidase, endo-alpha
MAP2K4	mitogen-activated protein kinase kinase 4
MARS2	methionyl-tRNA synthetase 2, mitochondrial
MATN3	matrilin 3
MBTD1	mbt domain containing 1
MCC	mutated in colorectal cancers
MED28	mediator complex subunit 28
MEX3A	mex-3 homolog A (C. elegans)
MEX3C	mex-3 homolog C (C. elegans)
MGAT2	mannosyl (alpha-1,6-)-glycoprotein beta-1,2-N-acetylglucosaminyltransferase
MIA3	melanoma inhibitory activity family, member 3
MKL2	MKL/myocardin-like 2
MSL-1	male-specific lethal-1 homolog
MTFMT	mitochondrial methionyl-tRNA formyltransferase
MTMR12	myotubularin related protein 12
MTTP	microsomal triglyceride transfer protein
NAMPT	nicotinamide phosphoribosyltransferase
NAT13	N-acetyltransferase 13
NDUFB6	NADH dehydrogenase (ubiquinone) 1 beta subcomplex, 6, 17kDa
NIN	ninein (GSK3B interacting protein)
NLGN2	neuroligin 2
NOD2	nucleotide-binding oligomerization domain containing 2
NPTX1	neuronal pentraxin I
NR3C1	nuclear receptor subfamily 3, group C, member 1 (glucocorticoid receptor)
NR4A2	nuclear receptor subfamily 4, group A, member 2
NRN1	neuritin 1
NUP153	nucleoporin 153kDa
OSBPL8	oxysterol binding protein-like 8
PAQR5	progestin and adipoQ receptor family member V
PCGF3	polycomb group ring finger 3
PCNX	pecanex homolog (Drosophila)
PHF13	PHD finger protein 13
PI4K2B	phosphatidylinositol 4-kinase type 2 beta
PLCB4	phospholipase C, beta 4
PLCG1	phospholipase C, gamma 1
PLCXD3	phosphatidylinositol-specific phospholipase C, X domain containing 3
PLEC1	plectin 1, intermediate filament binding protein 500kDa
PLSCR4	phospholipid scramblase 4
PNMAL1	PNMA-like 1
PNPLA4	patatin-like phospholipase domain containing 4
POLR2A	polymerase (RNA) II (DNA directed) polypeptide A, 220kDa
PPARGC1A	peroxisome proliferator-activated receptor gamma, coactivator 1 alpha
PRKAA1	protein kinase, AMP-activated, alpha 1 catalytic subunit
PSPH	phosphoserine phosphatase
PTBP2	polypyrimidine tract binding protein 2
RAB33B	RAB33B, member RAS oncogene family
RASGEF1A	RasGEF domain family, member 1A
RBM33	RNA binding motif protein 33
RFWD2	ring finger and WD repeat domain 2
RGS13	regulator of G-protein signaling 13
RIC8B	resistance to inhibitors of cholinesterase 8 homolog B (C. elegans)
RND2	Rho family GTPase 2
SAFB2	scaffold attachment factor B2
SBDS	Shwachman-Bodian-Diamond syndrome
SEC23A	Sec23 homolog A (S. cerevisiae)
SEMA3E	sema domain, immunoglobulin domain (Ig), short basic domain, secreted, (semaphorin) 3E
42617	septin 4
SF3B5	splicing factor 3b, subunit 5, 10kDa
SGIP1	SH3-domain GRB2-like (endophilin) interacting protein 1
SHOX2	short stature homeobox 2
SIPA1L1	signal-induced proliferation-associated 1 like 1
SKAP2	src kinase associated phosphoprotein 2
SLAMF1	signaling lymphocytic activation molecule family member 1
SLC16A4	solute carrier family 16, member 4 (monocarboxylic acid transporter 5)
SLC33A1	solute carrier family 33 (acetyl-CoA transporter), member 1
SLC35F4	solute carrier family 35, member F4
SNX16	sorting nexin 16
SNX27	sorting nexin family member 27
SPOPL	speckle-type POZ protein-like
SPRYD4	SPRY domain containing 4
SRD5A3	steroid 5 alpha-reductase 3
SRXN1	sulfiredoxin 1 homolog (S. cerevisiae)
SSTR1	somatostatin receptor 1
STOX2	storkhead box 2
STX12	syntaxin 12
TASP1	taspase, threonine aspartase, 1
TBC1D12	TBC1 domain family, member 12
TCERG1	transcription elongation regulator 1
TDRD6	tudor domain containing 6
TIFA	TRAF-interacting protein with forkhead-associated domain
TIMP2	TIMP metallopeptidase inhibitor 2
TLK2	tousled-like kinase 2
TLN2	talin 2
TMBIM1	transmembrane BAX inhibitor motif containing 1
TMEM106B	transmembrane protein 106B
TMEM14B	transmembrane protein 14B
TMEM14C	transmembrane protein 14C
TMEM87A	transmembrane protein 87A
TNK1	tyrosine kinase, non-receptor, 1
TNRC6B	trinucleotide repeat containing 6B
TOMM70A	translocase of outer mitochondrial membrane 70 homolog A (S. cerevisiae)
TPD52L1	tumor protein D52-like 1
TSPYL2	TSPY-like 2
TTPAL	tocopherol (alpha) transfer protein-like
UACA	uveal autoantigen with coiled-coil domains and ankyrin repeats
UBR3	ubiquitin protein ligase E3 component n-recognin 3 (putative)
UBR5	ubiquitin protein ligase E3 component n-recognin 5
UBXD8	UBX domain containing 8
UPP2	uridine phosphorylase 2
VIM	vimentin
WDR42A	WD repeat domain 42A
WWC2	WW and C2 domain containing 2
ZBTB9	zinc finger and BTB domain containing 9
ZMYM2	zinc finger, MYM-type 2
ZMYND11	zinc finger, MYND domain containing 11
ZNF143	zinc finger protein 143
ZNF501	zinc finger protein 501
ZNF704	zinc finger protein 704
C10orf78	chromosome 10 open reading frame 78
CHD9	chromodomain helicase DNA binding protein 9
FCHSD2	FCH and double SH3 domains 2
FZD1	frizzled homolog 1 (Drosophila)
LCORL	ligand dependent nuclear receptor corepressor-like
SURF4	surfeit 4
WDR26	WD repeat domain 26
EPB41L5	erythrocyte membrane protein band 4.1 like 5
TMSB4X	thymosin beta 4, X-linked
A2BP1	ataxin 2-binding protein 1
ACSL3	acyl-CoA synthetase long-chain family member 3
ACVR1B	activin A receptor, type IB
ADAT2	adenosine deaminase, tRNA-specific 2, TAD2 homolog (S. cerevisiae)
AKAP6	A kinase (PRKA) anchor protein 6
ANKRD7	ankyrin repeat domain 7
ANKZF1	ankyrin repeat and zinc finger domain containing 1
ARFGEF2	ADP-ribosylation factor guanine nucleotide-exchange factor 2 (brefeldin A-inhibited)
ARHGEF18	rho/rac guanine nucleotide exchange factor (GEF) 18
ARL14	ADP-ribosylation factor-like 14
ARRDC3	arrestin domain containing 3
ATP2B2	ATPase, Ca++ transporting, plasma membrane 2
ATP9A	ATPase, class II, type 9A
ATXN2	ataxin 2
BACH2	BTB and CNC homology 1, basic leucine zipper transcription factor 2
BAIAP2	BAI1-associated protein 2
BCL11B	B-cell CLL/lymphoma 11B (zinc finger protein)
BCLAF1	BCL2-associated transcription factor 1
BIVM	basic, immunoglobulin-like variable motif containing
BPNT1	3'(2'), 5'-bisphosphate nucleotidase 1
BRUNOL5	bruno-like 5, RNA binding protein (Drosophila)
BTF3L4	basic transcription factor 3-like 4
BTRC	beta-transducin repeat containing
C14orf147	chromosome 14 open reading frame 147
C16orf70	chromosome 16 open reading frame 70
C19orf56	chromosome 19 open reading frame 56
C1orf25	chromosome 1 open reading frame 25
C1orf94	chromosome 1 open reading frame 94
C5orf41	chromosome 5 open reading frame 41
C7orf60	chromosome 7 open reading frame 60
C9orf5	chromosome 9 open reading frame 5
CALML4	calmodulin-like 4
CALN1	calneuron 1
CASC4	cancer susceptibility candidate 4
CBX2	chromobox homolog 2 (Pc class homolog, Drosophila)
CBX4	chromobox homolog 4 (Pc class homolog, Drosophila)
CCAR1	cell division cycle and apoptosis regulator 1
CCDC52	coiled-coil domain containing 52
CDC14A	CDC14 cell division cycle 14 homolog A (S. cerevisiae)
CDC14B	CDC14 cell division cycle 14 homolog B (S. cerevisiae)
CDYL	chromodomain protein, Y-like
CELSR2	cadherin, EGF LAG seven-pass G-type receptor 2 (flamingo homolog, Drosophila)
CGGBP1	CGG triplet repeat binding protein 1
CKAP5	cytoskeleton associated protein 5
CLSTN1	calsyntenin 1
CORO2B	coronin, actin binding protein, 2B
CRISPLD2	cysteine-rich secretory protein LCCL domain containing 2
CSDE1	cold shock domain containing E1, RNA-binding
CSMD2	CUB and Sushi multiple domains 2
CTDP1	CTD (carboxy-terminal domain, RNA polymerase II, polypeptide A) phosphatase, subunit 1
CTNND1	catenin (cadherin-associated protein), delta 1
CXCL3	chemokine (C-X-C motif) ligand 3
CXorf23	chromosome X open reading frame 23
D4S234E	DNA segment on chromosome 4 (unique) 234 expressed sequence
DNM1L	dynamin 1-like
DYRK2	dual-specificity tyrosine-(Y)-phosphorylation regulated kinase 2
EAF1	ELL associated factor 1
ELL2	elongation factor, RNA polymerase II, 2
EPC2	enhancer of polycomb homolog 2 (Drosophila)
ERP29	endoplasmic reticulum protein 29
EXTL3	exostoses (multiple)-like 3
EZR	ezrin
FABP2	fatty acid binding protein 2, intestinal
FAM110B	family with sequence similarity 110, member B
FAM133B	family with sequence similarity 133, member B
FAM178A	family with sequence similarity 178, member A
FAM53C	family with sequence similarity 53, member C
FAM63B	family with sequence similarity 63, member B
FAM69A	family with sequence similarity 69, member A
FBXW11	F-box and WD repeat domain containing 11
FKBP5	FK506 binding protein 5
FLRT3	fibronectin leucine rich transmembrane protein 3
FMR1	fragile X mental retardation 1
FNIP1	folliculin interacting protein 1
FYTTD1	forty-two-three domain containing 1
FZD4	frizzled homolog 4 (Drosophila)
GALNT13	UDP-N-acetyl-alpha-D-galactosamine:polypeptide N-acetylgalactosaminyltransferase 13 (GalNAc-T13)
GAS1	growth arrest-specific 1
GJA1	gap junction protein, alpha 1, 43kDa
GNG11	guanine nucleotide binding protein (G protein), gamma 11
GPD1L	glycerol-3-phosphate dehydrogenase 1-like
GPR85	G protein-coupled receptor 85
GRIA3	glutamate receptor, ionotrophic, AMPA 3
GRN	granulin
GTF2F2	general transcription factor IIF, polypeptide 2, 30kDa
GTPBP1	GTP binding protein 1
HAND1	heart and neural crest derivatives expressed 1
HDAC9	histone deacetylase 9
HELZ	helicase with zinc finger
HIATL1	hippocampus abundant transcript-like 1
HMGB3	high-mobility group box 3
HMGCS1	3-hydroxy-3-methylglutaryl-Coenzyme A synthase 1 (soluble)
HNRNPA2B1	heterogeneous nuclear ribonucleoprotein A2/B1
HNRNPUL2	heterogeneous nuclear ribonucleoprotein U-like 2
HOXA3	homeobox A3
IL20	interleukin 20
IL2RG	interleukin 2 receptor, gamma (severe combined immunodeficiency)
JAG2	jagged 2
KCNK2	potassium channel, subfamily K, member 2
KIAA0182	KIAA0182
KIAA0355	KIAA0355
KIAA0408	KIAA0408
KIAA1211	KIAA1211 protein
KRT13	keratin 13
KSR2	kinase suppressor of ras 2
LBH	limb bud and heart development homolog (mouse)
LBR	lamin B receptor
LRRC41	leucine rich repeat containing 41
LRRTM3	leucine rich repeat transmembrane neuronal 3
LYSMD3	LysM, putative peptidoglycan-binding, domain containing 3
MAB21L2	mab-21-like 2 (C. elegans)
MAF1	MAF1 homolog (S. cerevisiae)
MAP3K14	mitogen-activated protein kinase kinase kinase 14
MAPK4	mitogen-activated protein kinase 4
MARCKS	myristoylated alanine-rich protein kinase C substrate
METTL8	methyltransferase like 8
MICAL3	microtubule associated monoxygenase, calponin and LIM domain containing 3
MOCS2	molybdenum cofactor synthesis 2
MREG	melanoregulin
MTF1	metal-regulatory transcription factor 1
MYCN	v-myc myelocytomatosis viral related oncogene, neuroblastoma derived (avian)
NAALADL2	N-acetylated alpha-linked acidic dipeptidase-like 2
NHS	Nance-Horan syndrome (congenital cataracts and dental anomalies)
NPAS2	neuronal PAS domain protein 2
NT5DC3	5'-nucleotidase domain containing 3
NUPL1	nucleoporin like 1
P15RS	cyclin-dependent kinase 2B-inhibitor-related protein
P76	mannose-6-phosphate protein p76
PAIP2	poly(A) binding protein interacting protein 2
PAP2D	phosphatidic acid phosphatase type 2
PARD6B	par-6 partitioning defective 6 homolog beta (C. elegans)
PATL1	protein associated with topoisomerase II homolog 1 (yeast)
PCM1	pericentriolar material 1
PCSK1	proprotein convertase subtilisin/kexin type 1
PLEKHG1	pleckstrin homology domain containing, family G (with RhoGef domain) member 1
POLS	polymerase (DNA directed) sigma
PPIG	peptidylprolyl isomerase G (cyclophilin G)
PPP5C	protein phosphatase 5, catalytic subunit
PRDM2	PR domain containing 2, with ZNF domain
PRKACA	protein kinase, cAMP-dependent, catalytic, alpha
PRR14	proline rich 14
PSIP1	PC4 and SFRS1 interacting protein 1
PSMD11	proteasome (prosome, macropain) 26S subunit, non-ATPase, 11
PTPN18	protein tyrosine phosphatase, non-receptor type 18 (brain-derived)
PTPRG	protein tyrosine phosphatase, receptor type, G
RAB35	RAB35, member RAS oncogene family
RAB40B	RAB40B, member RAS oncogene family
RAD23B	RAD23 homolog B (S. cerevisiae)
RAP2C	RAP2C, member of RAS oncogene family
RAVER1	ribonucleoprotein, PTB-binding 1
RBBP6	retinoblastoma binding protein 6
RBM9	RNA binding motif protein 9
RCHY1	ring finger and CHY zinc finger domain containing 1
REEP3	receptor accessory protein 3
REP15	Rab15 effector protein
REV1	REV1 homolog (S. cerevisiae)
RFFL	ring finger and FYVE-like domain containing 1
RGMA	RGM domain family, member A
RGS22	regulator of G-protein signaling 22
RIMS4	regulating synaptic membrane exocytosis 4
RIPK2	receptor-interacting serine-threonine kinase 2
RNF144A	ring finger protein 144A
RPS27L	ribosomal protein S27-like
RSAD2	radical S-adenosyl methionine domain containing 2
S1PR1	sphingosine-1-phosphate receptor 1
SATB1	SATB homeobox 1
SCAMP1	secretory carrier membrane protein 1
SCHIP1	schwannomin interacting protein 1
SENP2	SUMO1/sentrin/SMT3 specific peptidase 2
SFRS3	splicing factor, arginine/serine-rich 3
SFRS6	splicing factor, arginine/serine-rich 6
SH2B3	SH2B adaptor protein 3
SH3PXD2A	SH3 and PX domains 2A
SKP1	S-phase kinase-associated protein 1
SLC12A6	solute carrier family 12 (potassium/chloride transporters), member 6
SLC25A34	solute carrier family 25, member 34
SLC25A44	solute carrier family 25, member 44
SLC2A13	solute carrier family 2 (facilitated glucose transporter), member 13
SLC8A1	solute carrier family 8 (sodium/calcium exchanger), member 1
SLIT2	slit homolog 2 (Drosophila)
SMAD6	SMAD family member 6
SMC6	structural maintenance of chromosomes 6
SNAP23	synaptosomal-associated protein, 23kDa
SNX30	sorting nexin family member 30
SOCS1	suppressor of cytokine signaling 1
SORCS1	sortilin-related VPS10 domain containing receptor 1
SORT1	sortilin 1
SP4	Sp4 transcription factor
SPSB4	splA/ryanodine receptor domain and SOCS box containing 4
STK40	serine/threonine kinase 40
SUDS3	suppressor of defective silencing 3 homolog (S. cerevisiae)
SWAP70	SWAP-70 protein
SYT11	synaptotagmin XI
SYTL2	synaptotagmin-like 2
TAL1	T-cell acute lymphocytic leukemia 1
TARDBP	TAR DNA binding protein
TCEA1	transcription elongation factor A (SII), 1
TCF4	transcription factor 4
TFAP4	transcription factor AP-4 (activating enhancer binding protein 4)
TGFBR2	transforming growth factor, beta receptor II (70/80kDa)
THAP11	THAP domain containing 11
THOC2	THO complex 2
TIAM1	T-cell lymphoma invasion and metastasis 1
TIGD3	tigger transposable element derived 3
TLX3	T-cell leukemia homeobox 3
TMEM170B	transmembrane protein 170B
TMEM178	transmembrane protein 178
TMEM194A	transmembrane protein 194A
TMEM52	transmembrane protein 52
TNRP	TMF regulated nuclear protein
TOB1	transducer of ERBB2, 1
TOE1	target of EGR1, member 1 (nuclear)
TOX3	TOX high mobility group box family member 3
TPD52	tumor protein D52
TRAFD1	TRAF-type zinc finger domain containing 1
TRPS1	trichorhinophalangeal syndrome I
TTN	titin
TXNDC4	thioredoxin domain containing 4 (endoplasmic reticulum)
UBAC2	UBA domain containing 2
UBE2B	ubiquitin-conjugating enzyme E2B (RAD6 homolog)
UBE2K	ubiquitin-conjugating enzyme E2K (UBC1 homolog, yeast)
UHRF1	ubiquitin-like, containing PHD and RING finger domains, 1
UQCRB	ubiquinol-cytochrome c reductase binding protein
USP25	ubiquitin specific peptidase 25
VAV2	vav 2 guanine nucleotide exchange factor
VGLL3	vestigial like 3 (Drosophila)
WDR76	WD repeat domain 76
XPR1	xenotropic and polytropic retrovirus receptor
YWHAZ	tyrosine 3-monooxygenase/tryptophan 5-monooxygenase activation protein, zeta polypeptide
ZBTB39	zinc finger and BTB domain containing 39
ZC3H18	zinc finger CCCH-type containing 18
ZCCHC3	zinc finger, CCHC domain containing 3
ZNF322A	zinc finger protein 322A
ZNF473	zinc finger protein 473
ZNF609	zinc finger protein 609
ZYG11B	zyg-11 homolog B (C. elegans)
AAK1	AP2 associated kinase 1
ACVR1C	activin A receptor, type IC
AGGF1	angiogenic factor with G patch and FHA domains 1
ALPK3	alpha-kinase 3
AP1S3	adaptor-related protein complex 1, sigma 3 subunit
AP3M1	adaptor-related protein complex 3, mu 1 subunit
ARHGEF3	Rho guanine nucleotide exchange factor (GEF) 3
ARPP-19	cyclic AMP phosphoprotein, 19 kD
B3GALT2	UDP-Gal:betaGlcNAc beta 1,3-galactosyltransferase, polypeptide 2
BCL7A	B-cell CLL/lymphoma 7A
BSN	bassoon (presynaptic cytomatrix protein)
C17orf76	chromosome 17 open reading frame 76
C9orf58	chromosome 9 open reading frame 58
CACNA2D2	calcium channel, voltage-dependent, alpha 2/delta subunit 2
CASP3	caspase 3, apoptosis-related cysteine peptidase
CASQ2	calsequestrin 2 (cardiac muscle)
CCM2	cerebral cavernous malformation 2
CHD7	chromodomain helicase DNA binding protein 7
CNOT2	CCR4-NOT transcription complex, subunit 2
COL1A2	collagen, type I, alpha 2
DSE	dermatan sulfate epimerase
EEF1A1	eukaryotic translation elongation factor 1 alpha 1
EFNA3	ephrin-A3
EIF5A	eukaryotic translation initiation factor 5A
FAM123B	family with sequence similarity 123B
FAM168B	family with sequence similarity 168, member B
FAM32A	family with sequence similarity 32, member A
FGF7	fibroblast growth factor 7 (keratinocyte growth factor)
GABRG1	gamma-aminobutyric acid (GABA) A receptor, gamma 1
GLIS2	GLIS family zinc finger 2
GLUD1	glutamate dehydrogenase 1
GLUD2	glutamate dehydrogenase 2
GNA13	guanine nucleotide binding protein (G protein), alpha 13
GPR113	G protein-coupled receptor 113
HAGH	hydroxyacylglutathione hydrolase
HNRNPD	heterogeneous nuclear ribonucleoprotein D (AU-rich element RNA binding protein 1, 37kDa)
HSPA12A	heat shock 70kDa protein 12A
IRX5	iroquois homeobox 5
ITGB8	integrin, beta 8
KIAA1147	KIAA1147
KRAS	v-Ki-ras2 Kirsten rat sarcoma viral oncogene homolog
LIX1	Lix1 homolog (chicken)
MAP3K1	mitogen-activated protein kinase kinase kinase 1
MFSD11	major facilitator superfamily domain containing 11
MID1	midline 1 (Opitz/BBB syndrome)
MINA	MYC induced nuclear antigen
MMAB	methylmalonic aciduria (cobalamin deficiency) cblB type
MMACHC	methylmalonic aciduria (cobalamin deficiency) cblC type, with homocystinuria
MTCP1	mature T-cell proliferation 1
MTMR9	myotubularin related protein 9
NCOA3	nuclear receptor coactivator 3
NRCAM	neuronal cell adhesion molecule
OAZ1	ornithine decarboxylase antizyme 1
ORMDL1	ORM1-like 1 (S. cerevisiae)
OSBPL3	oxysterol binding protein-like 3
OTP	orthopedia homeobox
PAIP2B	poly(A) binding protein interacting protein 2B
PAX6	paired box 6
PAX9	paired box 9
PBX1	pre-B-cell leukemia homeobox 1
PGGT1B	protein geranylgeranyltransferase type I, beta subunit
PHF8	PHD finger protein 8
POU3F2	POU class 3 homeobox 2
PPIA	peptidylprolyl isomerase A (cyclophilin A)
PRDM5	PR domain containing 5
PSD3	pleckstrin and Sec7 domain containing 3
PTGFRN	prostaglandin F2 receptor negative regulator
PTPRB	protein tyrosine phosphatase, receptor type, B
PUM2	pumilio homolog 2 (Drosophila)
RANBP9	RAN binding protein 9
RNMT	RNA (guanine-7-) methyltransferase
RTN3	reticulon 3
RUNX2	runt-related transcription factor 2
SEC61A2	Sec61 alpha 2 subunit (S. cerevisiae)
SEMA6A	sema domain, transmembrane domain (TM), and cytoplasmic domain, (semaphorin) 6A
SFRS7	splicing factor, arginine/serine-rich 7, 35kDa
SGK3	serum/glucocorticoid regulated kinase family, member 3
SHANK2	SH3 and multiple ankyrin repeat domains 2
SLC16A7	solute carrier family 16, member 7 (monocarboxylic acid transporter 2)
SLC38A1	solute carrier family 38, member 1
SLC5A12	solute carrier family 5 (sodium/glucose cotransporter), member 12
SNRK	SNF related kinase
SPATS2	spermatogenesis associated, serine-rich 2
SPG20	spastic paraplegia 20 (Troyer syndrome)
SR140	U2-associated SR140 protein
SSX2IP	synovial sarcoma, X breakpoint 2 interacting protein
TBC1D8B	TBC1 domain family, member 8B (with GRAM domain)
TBC1D9B	TBC1 domain family, member 9B (with GRAM domain)
TBCC	tubulin folding cofactor C
TBPL1	TBP-like 1
THAP6	THAP domain containing 6
TMEM181	transmembrane protein 181
TNKS2	tankyrase, TRF1-interacting ankyrin-related ADP-ribose polymerase 2
TSPAN9	tetraspanin 9
UBE3A	ubiquitin protein ligase E3A (human papilloma virus E6-associated protein, Angelman syndrome)
UBR1	ubiquitin protein ligase E3 component n-recognin 1
USP34	ubiquitin specific peptidase 34
VASH1	vasohibin 1
WDR40B	WD repeat domain 40B
XPNPEP3	X-prolyl aminopeptidase (aminopeptidase P) 3, putative
ZFAND1	zinc finger, AN1-type domain 1
ZNF318	zinc finger protein 318
ZNF518A	zinc finger protein 518A
hCG_1790474	similar to cAMP-regulated phosphoprotein 19
AMMECR1L	AMME chromosomal region gene 1-like
PLEKHH2	pleckstrin homology domain containing, family H (with MyTH4 domain) member 2
MYO6	myosin VI
SPTY2D1	SPT2, Suppressor of Ty, domain containing 1 (S. cerevisiae)
RNF169	ring finger protein 169
7A5	putative binding protein 7a5
AARS	alanyl-tRNA synthetase
ACTN2	actinin, alpha 2
ACTR8	ARP8 actin-related protein 8 homolog (yeast)
AGXT2	alanine-glyoxylate aminotransferase 2
AOF2	amine oxidase (flavin containing) domain 2
ARL4C	ADP-ribosylation factor-like 4C
ATP2B4	ATPase, Ca++ transporting, plasma membrane 4
ATP6V1C1	ATPase, H+ transporting, lysosomal 42kDa, V1 subunit C1
BTAF1	BTAF1 RNA polymerase II, B-TFIID transcription factor-associated, 170kDa (Mot1 homolog, S. cerevisiae)
BTBD14B	BTB (POZ) domain containing 14B
BTG3	BTG family, member 3
C11orf67	chromosome 11 open reading frame 67
C21orf45	chromosome 21 open reading frame 45
C3orf15	chromosome 3 open reading frame 15
C9orf61	chromosome 9 open reading frame 61
C9orf91	chromosome 9 open reading frame 91
CAMK2N1	calcium/calmodulin-dependent protein kinase II inhibitor 1
CCDC88B	coiled-coil domain containing 88B
CD300LF	CD300 molecule-like family member f
CLCN5	chloride channel 5 (nephrolithiasis 2, X-linked, Dent disease)
CLCN6	chloride channel 6
CLTA	clathrin, light chain (Lca)
COL5A3	collagen, type V, alpha 3
CP110	CP110 protein
CPN2	carboxypeptidase N, polypeptide 2
CPNE2	copine II
CYB5B	cytochrome b5 type B (outer mitochondrial membrane)
DDX23	DEAD (Asp-Glu-Ala-Asp) box polypeptide 23
DDX39	DEAD (Asp-Glu-Ala-Asp) box polypeptide 39
DLG2	discs, large homolog 2, chapsyn-110 (Drosophila)
DNM1	dynamin 1
DPEP3	dipeptidase 3
EDARADD	EDAR-associated death domain
EIF4B	eukaryotic translation initiation factor 4B
EMID2	EMI domain containing 2
FAM107A	family with sequence similarity 107, member A
FAM115A	family with sequence similarity 115, member A
FAM177A1	family with sequence similarity 177, member A1
FAM18B	family with sequence similarity 18, member B
FAM43A	family with sequence similarity 43, member A
FBXL3	F-box and leucine-rich repeat protein 3
FOXJ3	forkhead box J3
FSTL5	follistatin-like 5
FXR2	fragile X mental retardation, autosomal homolog 2
GEFT	RhoA/RAC/CDC42 exchange factor
GFOD1	glucose-fructose oxidoreductase domain containing 1
GHITM	growth hormone inducible transmembrane protein
GNLY	granulysin
HIGD1A	HIG1 domain family, member 1A
HNRNPU	heterogeneous nuclear ribonucleoprotein U (scaffold attachment factor A)
HTN1	histatin 1
IRS2	insulin receptor substrate 2
ITGB3	integrin, beta 3 (platelet glycoprotein IIIa, antigen CD61)
ITSN2	intersectin 2
KIAA0494	KIAA0494
KIAA1033	KIAA1033
KIAA1274	KIAA1274
KIAA1409	KIAA1409
KLHDC1	kelch domain containing 1
KLHL8	kelch-like 8 (Drosophila)
KLHL9	kelch-like 9 (Drosophila)
KREMEN1	kringle containing transmembrane protein 1
LEPREL1	leprecan-like 1
LOC153364	similar to metallo-beta-lactamase superfamily protein
LRRN4CL	LRRN4 C-terminal like
LSM12	LSM12 homolog (S. cerevisiae)
LUZP1	leucine zipper protein 1
MAP2K7	mitogen-activated protein kinase kinase 7
MEA1	male-enhanced antigen 1
MED13	mediator complex subunit 13
MKX	mohawk homeobox
MORN3	MORN repeat containing 3
MYH10	myosin, heavy chain 10, non-muscle
NAAA	N-acylethanolamine acid amidase
NAV2	neuron navigator 2
NKX2-8	NK2 homeobox 8
NOTCH2	Notch homolog 2 (Drosophila)
ORAI1	ORAI calcium release-activated calcium modulator 1
OTUD7B	OTU domain containing 7B
OXSR1	oxidative-stress responsive 1
PAG1	phosphoprotein associated with glycosphingolipid microdomains 1
PAPD5	PAP associated domain containing 5
PARD6G	par-6 partitioning defective 6 homolog gamma (C. elegans)
PDE2A	phosphodiesterase 2A, cGMP-stimulated
PDP2	pyruvate dehydrogenase phosphatase isoenzyme 2
PHF16	PHD finger protein 16
PHLDB2	pleckstrin homology-like domain, family B, member 2
PLEKHA1	pleckstrin homology domain containing, family A (phosphoinositide binding specific) member 1
PPAP2B	phosphatidic acid phosphatase type 2B
PRKCG	protein kinase C, gamma
PSCD4	pleckstrin homology, Sec7 and coiled-coil domains 4
PTCHD1	patched domain containing 1
PTPN21	protein tyrosine phosphatase, non-receptor type 21
PTPRZ1	protein tyrosine phosphatase, receptor-type, Z polypeptide 1
R3HDM1	R3H domain containing 1
REN	renin
REPIN1	replication initiator 1
RIOK3	RIO kinase 3 (yeast)
RNF141	ring finger protein 141
SC5DL	sterol-C5-desaturase (ERG3 delta-5-desaturase homolog, S. cerevisiae)-like
SCLT1	sodium channel and clathrin linker 1
SCRIB	scribbled homolog (Drosophila)
SGCZ	sarcoglycan zeta
SLC4A11	solute carrier family 4, sodium borate transporter, member 11
SLTM	SAFB-like, transcription modulator
SUPT7L	suppressor of Ty 7 (S. cerevisiae)-like
TCF7	transcription factor 7 (T-cell specific, HMG-box)
THUMPD3	THUMP domain containing 3
TIPRL	TIP41, TOR signaling pathway regulator-like (S. cerevisiae)
TMEM30B	transmembrane protein 30B
TTC23	tetratricopeptide repeat domain 23
UBE2J1	ubiquitin-conjugating enzyme E2, J1 (UBC6 homolog, yeast)
WIBG	within bgcn homolog (Drosophila)
WIZ	widely interspaced zinc finger motifs
ZBTB17	zinc finger and BTB domain containing 17
ZCCHC4	zinc finger, CCHC domain containing 4
ZFX	zinc finger protein, X-linked
ZNF629	zinc finger protein 629
ZNF711	zinc finger protein 711
ZNF74	zinc finger protein 74
ZNF781	zinc finger protein 781
CTBP2	C-terminal binding protein 2
PIK3R1	phosphoinositide-3-kinase, regulatory subunit 1 (alpha)
SMAD4	SMAD family member 4
ADAMTS1	ADAM metallopeptidase with thrombospondin type 1 motif, 1
ADPRHL1	ADP-ribosylhydrolase like 1
CLSTN2	calsyntenin 2
COX4NB	COX4 neighbor
CSGALNACT2	chondroitin sulfate N-acetylgalactosaminyltransferase 2
FAM130A1	family with sequence similarity 130, member A1
GPR62	G protein-coupled receptor 62
INSR	insulin receptor
JMJD3	jumonji domain containing 3, histone lysine demethylase
KRT83	keratin 83
MBD6	methyl-CpG binding domain protein 6
MEIS2	Meis homeobox 2
MN1	meningioma (disrupted in balanced translocation) 1
PDGFRA	platelet-derived growth factor receptor, alpha polypeptide
PHLPPL	PH domain and leucine rich repeat protein phosphatase-like
RBM4	RNA binding motif protein 4
RELL1	RELT-like 1
RFXDC2	regulatory factor X domain containing 2
SLIT3	slit homolog 3 (Drosophila)
SNX1	sorting nexin 1
THUMPD1	THUMP domain containing 1
TNPO1	transportin 1
YTHDF1	YTH domain family, member 1
ABCC4	ATP-binding cassette, sub-family C (CFTR/MRP), member 4
ABCG8	ATP-binding cassette, sub-family G (WHITE), member 8 (sterolin 2)
ABHD12	abhydrolase domain containing 12
ACPP	acid phosphatase, prostate
AKAP5	A kinase (PRKA) anchor protein 5
ALG13	asparagine-linked glycosylation 13 homolog (S. cerevisiae)
ALX1	ALX homeobox 1
APC	adenomatous polyposis coli
APP	amyloid beta (A4) precursor protein (peptidase nexin-II, Alzheimer disease)
ARF1	ADP-ribosylation factor 1
ARHGAP18	Rho GTPase activating protein 18
ARHGDIB	Rho GDP dissociation inhibitor (GDI) beta
ARID1A	AT rich interactive domain 1A (SWI-like)
ARID1B	AT rich interactive domain 1B (SWI1-like)
ARL6IP5	ADP-ribosylation-like factor 6 interacting protein 5
ATP6V1A	ATPase, H+ transporting, lysosomal 70kDa, V1 subunit A
ATP7B	ATPase, Cu++ transporting, beta polypeptide
BACH1	BTB and CNC homology 1, basic leucine zipper transcription factor 1
BAHCC1	BAH domain and coiled-coil containing 1
BCL6	B-cell CLL/lymphoma 6 (zinc finger protein 51)
BET1	blocked early in transport 1 homolog (S. cerevisiae)
BHLHB2	basic helix-loop-helix domain containing, class B, 2
C11orf17	chromosome 11 open reading frame 17
C14orf152	chromosome 14 open reading frame 152
C15orf17	chromosome 15 open reading frame 17
C19orf6	chromosome 19 open reading frame 6
C1orf38	chromosome 1 open reading frame 38
C2CD3	C2 calcium-dependent domain containing 3
C6orf223	chromosome 6 open reading frame 223
C6orf225	chromosome 6 open reading frame 225
C7orf42	chromosome 7 open reading frame 42
C7orf51	chromosome 7 open reading frame 51
C8orf79	chromosome 8 open reading frame 79
C9orf9	chromosome 9 open reading frame 9
CAB39L	calcium binding protein 39-like
CAP1	CAP, adenylate cyclase-associated protein 1 (yeast)
CAPN12	calpain 12
CBLN2	cerebellin 2 precursor
CCDC63	coiled-coil domain containing 63
CCDC64	coiled-coil domain containing 64
CCDC72	coiled-coil domain containing 72
CCPG1	cell cycle progression 1
CD109	CD109 molecule
CD59	CD59 molecule, complement regulatory protein
CD74	CD74 molecule, major histocompatibility complex, class II invariant chain
CDC23	cell division cycle 23 homolog (S. cerevisiae)
CDH17	cadherin 17, LI cadherin (liver-intestine)
CDK6	cyclin-dependent kinase 6
CDX1	caudal type homeobox 1
CEBPD	CCAAT/enhancer binding protein (C/EBP), delta
CENPP	centromere protein P
CENTG3	centaurin, gamma 3
CEP63	centrosomal protein 63kDa
CHUK	conserved helix-loop-helix ubiquitous kinase
CLASP1	cytoplasmic linker associated protein 1
CLGN	calmegin
COL1A1	collagen, type I, alpha 1
COL4A3	collagen, type IV, alpha 3 (Goodpasture antigen)
CREB5	cAMP responsive element binding protein 5
CYB5R4	cytochrome b5 reductase 4
DAZAP2	DAZ associated protein 2
DNAJA1	DnaJ (Hsp40) homolog, subfamily A, member 1
DNM3	dynamin 3
DRP2	dystrophin related protein 2
DZIP3	DAZ interacting protein 3, zinc finger
EFCAB1	EF-hand calcium binding domain 1
EPHA8	EPH receptor A8
FAM171B	family with sequence similarity 171, member B
FBXO24	F-box protein 24
FBXO27	F-box protein 27
FGF23	fibroblast growth factor 23
FIGNL1	fidgetin-like 1
FLYWCH2	FLYWCH family member 2
GATA2	GATA binding protein 2
GDF9	growth differentiation factor 9
GNG12	guanine nucleotide binding protein (G protein), gamma 12
GNG3	guanine nucleotide binding protein (G protein), gamma 3
GOT1	glutamic-oxaloacetic transaminase 1, soluble (aspartate aminotransferase 1)
GPATCH3	G patch domain containing 3
GTPBP2	GTP binding protein 2
HAS2	hyaluronan synthase 2
HOXA10	homeobox A10
HOXA2	homeobox A2
HOXA4	homeobox A4
HTF9C	HpaII tiny fragments locus 9C
HUNK	hormonally up-regulated Neu-associated kinase
IGF1R	insulin-like growth factor 1 receptor
ISOC2	isochorismatase domain containing 2
JTB	jumping translocation breakpoint
KCNC2	potassium voltage-gated channel, Shaw-related subfamily, member 2
KIAA0195	KIAA0195
KIAA1012	KIAA1012
LAT	linker for activation of T cells
LMAN1	lectin, mannose-binding, 1
LMO7	LIM domain 7
LOC162073	hypothetical protein LOC162073
LOC203547	hypothetical protein LOC203547
LOC283677	hypothetical LOC283677
LOC283871	hypothetical protein LOC283871
LRRTM4	leucine rich repeat transmembrane neuronal 4
LSM14A	LSM14A, SCD6 homolog A (S. cerevisiae)
LYZL4	lysozyme-like 4
MAF	v-maf musculoaponeurotic fibrosarcoma oncogene homolog (avian)
MAN1C1	mannosidase, alpha, class 1C, member 1
MAOA	monoamine oxidase A
MAP1LC3A	microtubule-associated protein 1 light chain 3 alpha
MAP9	microtubule-associated protein 9
MCL1	myeloid cell leukemia sequence 1 (BCL2-related)
METAP1	methionyl aminopeptidase 1
MMS19	MMS19 nucleotide excision repair homolog (S. cerevisiae)
MRC1	mannose receptor, C type 1
MRC1L1	mannose receptor, C type 1-like 1
MRTO4	mRNA turnover 4 homolog (S. cerevisiae)
MTHFD1	methylenetetrahydrofolate dehydrogenase (NADP+ dependent) 1, methenyltetrahydrofolate cyclohydrolase, formyltetrahydrofolate synthetase
MTX1	metaxin 1
MYH7	myosin, heavy chain 7, cardiac muscle, beta
MYO5B	myosin VB
N4BP3	Nedd4 binding protein 3
NANP	N-acetylneuraminic acid phosphatase
NMT2	N-myristoyltransferase 2
NP	nucleoside phosphorylase
NTNG1	netrin G1
NUDT21	nudix (nucleoside diphosphate linked moiety X)-type motif 21
OPN3	opsin 3
OPN5	opsin 5
OTUD6B	OTU domain containing 6B
PALMD	palmdelphin
PCYT1B	phosphate cytidylyltransferase 1, choline, beta
PDE4DIP	phosphodiesterase 4D interacting protein (myomegalin)
PDZD4	PDZ domain containing 4
PIWIL2	piwi-like 2 (Drosophila)
PPM1K	protein phosphatase 1K (PP2C domain containing)
PPP1CB	protein phosphatase 1, catalytic subunit, beta isoform
PPP1R3C	protein phosphatase 1, regulatory (inhibitor) subunit 3C
PRKCE	protein kinase C, epsilon
PROK1	prokineticin 1
PROK2	prokineticin 2
PRUNE2	prune homolog 2 (Drosophila)
RAB11FIP5	RAB11 family interacting protein 5 (class I)
RARA	retinoic acid receptor, alpha
RHOA	ras homolog gene family, member A
RNF125	ring finger protein 125
RNF139	ring finger protein 139
RRP12	ribosomal RNA processing 12 homolog (S. cerevisiae)
RSU1	Ras suppressor protein 1
RTP4	receptor (chemosensory) transporter protein 4
RUFY3	RUN and FYVE domain containing 3
SAPS1	SAPS domain family, member 1
SCD	stearoyl-CoA desaturase (delta-9-desaturase)
SCN3A	sodium channel, voltage-gated, type III, alpha subunit
SEC22C	SEC22 vesicle trafficking protein homolog C (S. cerevisiae)
SENP6	SUMO1/sentrin specific peptidase 6
SFRS1	splicing factor, arginine/serine-rich 1 (splicing factor 2, alternate splicing factor)
SFTPC	surfactant, pulmonary-associated protein C
SGCD	sarcoglycan, delta (35kDa dystrophin-associated glycoprotein)
SH2D4A	SH2 domain containing 4A
SH3GLB1	SH3-domain GRB2-like endophilin B1
SLC13A1	solute carrier family 13 (sodium/sulfate symporters), member 1
SLC25A1	solute carrier family 25 (mitochondrial carrier; citrate transporter), member 1
SLC25A33	solute carrier family 25, member 33
SLC27A5	solute carrier family 27 (fatty acid transporter), member 5
SLC44A1	solute carrier family 44, member 1
SMCR7	Smith-Magenis syndrome chromosome region, candidate 7
SMU1	smu-1 suppressor of mec-8 and unc-52 homolog (C. elegans)
SNX9	sorting nexin 9
SOCS6	suppressor of cytokine signaling 6
SS18	synovial sarcoma translocation, chromosome 18
ST3GAL2	ST3 beta-galactoside alpha-2,3-sialyltransferase 2
STAR	steroidogenic acute regulatory protein
STK16	serine/threonine kinase 16
STX1A	syntaxin 1A (brain)
SULT1A2	sulfotransferase family, cytosolic, 1A, phenol-preferring, member 2
SYNPO2L	synaptopodin 2-like
TAPT1	transmembrane anterior posterior transformation 1
TBC1D22A	TBC1 domain family, member 22A
TEX264	testis expressed 264
TFAM	transcription factor A, mitochondrial
TIGD6	tigger transposable element derived 6
TMCC1	transmembrane and coiled-coil domain family 1
TMCO6	transmembrane and coiled-coil domains 6
TMED7	transmembrane emp24 protein transport domain containing 7
TNFSF12	tumor necrosis factor (ligand) superfamily, member 12
TOPBP1	topoisomerase (DNA) II binding protein 1
TRAPPC1	trafficking protein particle complex 1
TWF2	twinfilin, actin-binding protein, homolog 2 (Drosophila)
UBXD3	UBX domain containing 3
UFM1	ubiquitin-fold modifier 1
UNC45B	unc-45 homolog B (C. elegans)
UVRAG	UV radiation resistance associated gene
VMAC	vimentin-type IF-associated coiled-coil protein
VSX2	visual system homeobox 2
VTI1A	vesicle transport through interaction with t-SNAREs homolog 1A (yeast)
VWA3B	von Willebrand factor A domain containing 3B
XAF1	XIAP associated factor 1
XPNPEP1	X-prolyl aminopeptidase (aminopeptidase P) 1, soluble
ZMYM4	zinc finger, MYM-type 4
ZNF212	zinc finger protein 212
ZNF254	zinc finger protein 254
ZNF428	zinc finger protein 428
ZNF507	zinc finger protein 507
ZRANB1	zinc finger, RAN-binding domain containing 1
LPHN1	latrophilin 1
SMEK1	SMEK homolog 1, suppressor of mek1 (Dictyostelium)
SEMA4F	sema domain, immunoglobulin domain (Ig), transmembrane domain (TM) and short cytoplasmic domain, (semaphorin) 4F
DACT3	dapper, antagonist of beta-catenin, homolog 3 (Xenopus laevis)
SYT9	synaptotagmin IX
ANKRD52	ankyrin repeat domain 52
RBJ	rab and DnaJ domain containing
GATAD2B	GATA zinc finger domain containing 2B
KIAA0152	KIAA0152
SLC6A17	solute carrier family 6, member 17
ZDHHC5	zinc finger, DHHC-type containing 5
SPRYD3	SPRY domain containing 3
ADORA2B	adenosine A2b receptor
AHNAK2	AHNAK nucleoprotein 2
AKIRIN1	akirin 1
APLP1	amyloid beta (A4) precursor-like protein 1
BIRC7	baculoviral IAP repeat-containing 7 (livin)
BRWD2	bromodomain and WD repeat domain containing 2
C1orf216	chromosome 1 open reading frame 216
C1orf83	chromosome 1 open reading frame 83
C5orf4	chromosome 5 open reading frame 4
C9orf47	chromosome 9 open reading frame 47
CAMK2G	calcium/calmodulin-dependent protein kinase (CaM kinase) II gamma
CAPN5	calpain 5
CARTPT	CART prepropeptide
CCDC94	coiled-coil domain containing 94
CCL11	chemokine (C-C motif) ligand 11
CD6	CD6 molecule
CDGAP	Cdc42 GTPase-activating protein
CHRNE	cholinergic receptor, nicotinic, epsilon
CLPTM1	cleft lip and palate associated transmembrane protein 1
COX7A2L	cytochrome c oxidase subunit VIIa polypeptide 2 like
CRHR1	corticotropin releasing hormone receptor 1
CTRL	chymotrypsin-like
CX3CR1	chemokine (C-X3-C motif) receptor 1
DDI1	DDI1, DNA-damage inducible 1, homolog 1 (S. cerevisiae)
DGKA	diacylglycerol kinase, alpha 80kDa
DNAJB1	DnaJ (Hsp40) homolog, subfamily B, member 1
DNAJB12	DnaJ (Hsp40) homolog, subfamily B, member 12
ELK1	ELK1, member of ETS oncogene family
ENSA	endosulfine alpha
FAM102A	family with sequence similarity 102, member A
FAM127A	family with sequence similarity 127, member A
FGF11	fibroblast growth factor 11
FRAT1	frequently rearranged in advanced T-cell lymphomas
FRMD8	FERM domain containing 8
HDAC5	histone deacetylase 5
HSPB8	heat shock 22kDa protein 8
HSPBP1	hsp70-interacting protein
KCNAB1	potassium voltage-gated channel, shaker-related subfamily, beta member 1
KCNAB2	potassium voltage-gated channel, shaker-related subfamily, beta member 2
KIAA1310	KIAA1310
KPNA6	karyopherin alpha 6 (importin alpha 7)
LONP2	lon peptidase 2, peroxisomal
LRRC20	leucine rich repeat containing 20
MAP3K9	mitogen-activated protein kinase kinase kinase 9
MARCH9	membrane-associated ring finger (C3HC4) 9
MESP2	mesoderm posterior 2 homolog (mouse)
MMRN2	multimerin 2
MPL	myeloproliferative leukemia virus oncogene
MSC	musculin (activated B-cell factor-1)
MYADM	myeloid-associated differentiation marker
NAP1L1	nucleosome assembly protein 1-like 1
NASP	nuclear autoantigenic sperm protein (histone-binding)
NFASC	neurofascin homolog (chicken)
NRAS	neuroblastoma RAS viral (v-ras) oncogene homolog
PODN	podocan
PPP1R16B	protein phosphatase 1, regulatory (inhibitor) subunit 16B
PPP2R2C	protein phosphatase 2 (formerly 2A), regulatory subunit B, gamma isoform
PRMT5	protein arginine methyltransferase 5
PSCD1	pleckstrin homology, Sec7 and coiled-coil domains 1(cytohesin 1)
PSKH1	protein serine kinase H1
PTPRJ	protein tyrosine phosphatase, receptor type, J
RAPGEF3	Rap guanine nucleotide exchange factor (GEF) 3
RNF149	ring finger protein 149
RORC	RAR-related orphan receptor C
RYBP	RING1 and YY1 binding protein
SCN4A	sodium channel, voltage-gated, type IV, alpha subunit
SEPN1	selenoprotein N, 1
SHE	Src homology 2 domain containing E
SLC29A3	solute carrier family 29 (nucleoside transporters), member 3
SLC31A2	solute carrier family 31 (copper transporters), member 2
SMCR7L	Smith-Magenis syndrome chromosome region, candidate 7-like
SMYD4	SET and MYND domain containing 4
SSH2	slingshot homolog 2 (Drosophila)
STK38L	serine/threonine kinase 38 like
STX1B	syntaxin 1B
STX5	syntaxin 5
TMEM106A	transmembrane protein 106A
TUSC5	tumor suppressor candidate 5
USP46	ubiquitin specific peptidase 46
VDAC3	voltage-dependent anion channel 3
WDTC1	WD and tetratricopeptide repeats 1
WIPF3	WAS/WASL interacting protein family, member 3
ZC3H11A	zinc finger CCCH-type containing 11A
ZFYVE19	zinc finger, FYVE domain containing 19
ZMIZ2	zinc finger, MIZ-type containing 2
ZNF134	zinc finger protein 134
ZNF512	zinc finger protein 512
ZNF526	zinc finger protein 526
ZNF740	zinc finger protein 740
ZNFX1	zinc finger, NFX1-type containing 1
ZSWIM7	zinc finger, SWIM-type containing 7
ALDH5A1	aldehyde dehydrogenase 5 family, member A1 (succinate-semialdehyde dehydrogenase)
APCDD1	adenomatosis polyposis coli down-regulated 1
AQP6	aquaporin 6, kidney specific
ARFIP2	ADP-ribosylation factor interacting protein 2 (arfaptin 2)
BCL2L11	BCL2-like 11 (apoptosis facilitator)
BZW1	basic leucine zipper and W2 domains 1
C11orf31	chromosome 11 open reading frame 31
C11orf9	chromosome 11 open reading frame 9
C14orf43	chromosome 14 open reading frame 43
C15orf38	chromosome 15 open reading frame 38
C1orf106	chromosome 1 open reading frame 106
C1orf92	chromosome 1 open reading frame 92
CCDC6	coiled-coil domain containing 6
CSNK1A1	casein kinase 1, alpha 1
CSNK1A1L	casein kinase 1, alpha 1-like
CTF8	chromosome transmission fidelity factor 8 homolog (S. cerevisiae)
CYGB	cytoglobin
DBN1	drebrin 1
DHDDS	dehydrodolichyl diphosphate synthase
E2F2	E2F transcription factor 2
EIF2AK3	eukaryotic translation initiation factor 2-alpha kinase 3
FAM109B	family with sequence similarity 109, member B
FAM125B	family with sequence similarity 125, member B
FAM57B	family with sequence similarity 57, member B
FAM8A1	family with sequence similarity 8, member A1
FBXO41	F-box protein 41
FOXJ1	forkhead box J1
FOXK2	forkhead box K2
GIPC1	GIPC PDZ domain containing family, member 1
GPRC5B	G protein-coupled receptor, family C, group 5, member B
JPH2	junctophilin 2
KCNIP3	Kv channel interacting protein 3, calsenilin
KLF15	Kruppel-like factor 15
LPCAT3	lysophosphatidylcholine acyltransferase 3
MAPKAPK3	mitogen-activated protein kinase-activated protein kinase 3
MMP19	matrix metallopeptidase 19
MMP24	matrix metallopeptidase 24 (membrane-inserted)
MTMR3	myotubularin related protein 3
NMT1	N-myristoyltransferase 1
NNAT	neuronatin
PER1	period homolog 1 (Drosophila)
PRIC285	peroxisomal proliferator-activated receptor A interacting complex 285
PTGIS	prostaglandin I2 (prostacyclin) synthase
RAB4B	RAB4B, member RAS oncogene family
RAD51	RAD51 homolog (RecA homolog, E. coli) (S. cerevisiae)
RNF38	ring finger protein 38
RNFT2	ring finger protein, transmembrane 2
SCARA3	scavenger receptor class A, member 3
SCUBE3	signal peptide, CUB domain, EGF-like 3
SIN3B	SIN3 homolog B, transcription regulator (yeast)
SLC17A5	solute carrier family 17 (anion/sugar transporter), member 5
SLC36A1	solute carrier family 36 (proton/amino acid symporter), member 1
SMG5	Smg-5 homolog, nonsense mediated mRNA decay factor (C. elegans)
SNIP	SNAP25-interacting protein
SYNGR1	synaptogyrin 1
TBC1D25	TBC1 domain family, member 25
TCEAL3	transcription elongation factor A (SII)-like 3
THRB	thyroid hormone receptor, beta (erythroblastic leukemia viral (v-erb-a) oncogene homolog 2, avian)
TTC7A	tetratricopeptide repeat domain 7A
USP47	ubiquitin specific peptidase 47
VCL	vinculin
WDR77	WD repeat domain 77
ZNF304	zinc finger protein 304
ABAT	4-aminobutyrate aminotransferase
ACTR1A	ARP1 actin-related protein 1 homolog A, centractin alpha (yeast)
ANTXR1	anthrax toxin receptor 1
ARHGEF17	Rho guanine nucleotide exchange factor (GEF) 17
ARIH2	ariadne homolog 2 (Drosophila)
C1orf151	chromosome 1 open reading frame 151
C9orf3	chromosome 9 open reading frame 3
CCL21	chemokine (C-C motif) ligand 21
CD300LG	CD300 molecule-like family member g
CD44	CD44 molecule (Indian blood group)
COL7A1	collagen, type VII, alpha 1 (epidermolysis bullosa, dystrophic, dominant and recessive)
COX8A	cytochrome c oxidase subunit 8A (ubiquitous)
CREBBP	CREB binding protein (Rubinstein-Taybi syndrome)
CSF1	colony stimulating factor 1 (macrophage)
CST9	cystatin 9 (testatin)
CTNNBIP1	catenin, beta interacting protein 1
DGKI	diacylglycerol kinase, iota
FCRL4	Fc receptor-like 4
FRMPD2	FERM and PDZ domain containing 2
FRMPD2L1	FERM and PDZ domain containing 2 like 1
FRMPD2L2	FERM and PDZ domain containing 2 like 2
GATAD2A	GATA zinc finger domain containing 2A
GRB10	growth factor receptor-bound protein 10
IGF2BP1	insulin-like growth factor 2 mRNA binding protein 1
INADL	InaD-like (Drosophila)
KCTD15	potassium channel tetramerisation domain containing 15
KIAA1191	KIAA1191
KLHDC3	kelch domain containing 3
LMTK3	lemur tyrosine kinase 3
MAL	mal, T-cell differentiation protein
NFIX	nuclear factor I/X (CCAAT-binding transcription factor)
NONO	non-POU domain containing, octamer-binding
ORC5L	origin recognition complex, subunit 5-like (yeast)
PACS1	phosphofurin acidic cluster sorting protein 1
PCDH9	protocadherin 9
PHF23	PHD finger protein 23
PIGT	phosphatidylinositol glycan anchor biosynthesis, class T
PIM1	pim-1 oncogene
PLAC4	placenta-specific 4
PLOD1	procollagen-lysine 1, 2-oxoglutarate 5-dioxygenase 1
PPM1H	protein phosphatase 1H (PP2C domain containing)
RAB11FIP4	RAB11 family interacting protein 4 (class II)
RAB34	RAB34, member RAS oncogene family
RAI1	retinoic acid induced 1
RASAL2	RAS protein activator like 2
RBED1	RNA binding motif and ELMO/CED-12 domain 1
S100A8	S100 calcium binding protein A8
SBK1	SH3-binding domain kinase 1
SLCO2B1	solute carrier organic anion transporter family, member 2B1
SRF	serum response factor (c-fos serum response element-binding transcription factor)
SYS1	SYS1 Golgi-localized integral membrane protein homolog (S. cerevisiae)
THSD7B	thrombospondin, type I, domain containing 7B
TTC4	tetratricopeptide repeat domain 4
USP42	ubiquitin specific peptidase 42
VPS37D	vacuolar protein sorting 37 homolog D (S. cerevisiae)
VPS39	vacuolar protein sorting 39 homolog (S. cerevisiae)
WBSCR17	Williams-Beuren syndrome chromosome region 17
WIPF2	WAS/WASL interacting protein family, member 2
YKT6	YKT6 v-SNARE homolog (S. cerevisiae)
ZBTB4	zinc finger and BTB domain containing 4
ZNF618	zinc finger protein 618

## Sheet: Fuctional Enrichment
Category	Term	Count	%	Benjamini P-Value
GOTERM_MF	protein binding	662	41.5	4.8e-10
GOTERM_MF	ubiquitin-protein transferase activity	55	3.4	0.0022
GOTERM_MF	transcriptional activator activity, RNA polymerase II core promoter proximal region sequence-specific binding	43	2.7	0.0016
GOTERM_MF	core promoter binding	18	1.1	0.0067
GOTERM_MF	sequence-specific DNA binding	74	4.6	0.0059
GOTERM_MF	ligase activity	46	2.9	0.0055
GOTERM_MF	ubiquitin protein ligase activity	35	2.2	0.0053
GOTERM_MF	RNA polymerase II core promoter proximal region sequence-specific DNA binding	55	3.4	0.0051
GOTERM_MF	zinc ion binding	143	9	0.0066
GOTERM_MF	identical protein binding	83	5.2	0.0066
GOTERM_MF	chromatin binding	58	3.6	0.0095
GOTERM_MF	Ras guanyl-nucleotide exchange factor activity	24	1.5	0.012
GOTERM_MF	protein kinase binding	55	3.4	0.016
GOTERM_MF	ubiquitin protein ligase binding	44	2.8	0.02
GOTERM_MF	adenylate cyclase binding	7	0.4	0.02
GOTERM_MF	co-SMAD binding	7	0.4	0.02
GOTERM_MF	actin binding	43	2.7	0.025
GOTERM_MF	myosin binding	9	0.6	0.024
GOTERM_MF	SNAP receptor activity	12	0.8	0.024
GOTERM_MF	mRNA 3'-UTR binding	14	0.9	0.025
GOTERM_CC	cytoplasm	547	34.3	4e-08
GOTERM_CC	dendritic spine	29	1.8	5.7e-05
GOTERM_CC	cytosol	354	22.2	0.00024
GOTERM_CC	nucleoplasm	294	18.4	0.00076
GOTERM_CC	Golgi membrane	82	5.1	0.00069
GOTERM_CC	cell junction	67	4.2	0.00062
GOTERM_CC	nucleus	528	33.1	0.00054
GOTERM_CC	lamellipodium	31	1.9	0.0028
GOTERM_CC	perinuclear region of cytoplasm	84	5.3	0.0032
GOTERM_CC	postsynaptic density	30	1.9	0.0045
GOTERM_CC	ubiquitin ligase complex	23	1.4	0.005
GOTERM_CC	transcription factor complex	34	2.1	0.0058
GOTERM_CC	postsynaptic membrane	35	2.2	0.0069
GOTERM_CC	SNARE complex	14	0.9	0.013
GOTERM_CC	receptor complex	24	1.5	0.014
GOTERM_CC	membrane	225	14.1	0.023
GOTERM_CC	cytoplasmic stress granule	11	0.7	0.022
GOTERM_CC	trans-Golgi network	24	1.5	0.023
GOTERM_CC	cortical actin cytoskeleton	12	0.8	0.022
GOTERM_CC	actin cytoskeleton	34	2.1	0.023
GOTERM_CC	cytoskeleton	51	3.2	0.024
GOTERM_CC	filopodium	16	1	0.027
GOTERM_CC	cell-cell junction	28	1.8	0.027
GOTERM_CC	recycling endosome membrane	12	0.8	0.027
GOTERM_CC	growth cone	22	1.4	0.033
GOTERM_CC	CCR4-NOT complex	7	0.4	0.034
GOTERM_CC	nuclear chromatin	30	1.9	0.037
GOTERM_CC	SCF ubiquitin ligase complex	12	0.8	0.048
GOTERM_BP	positive regulation of transcription from RNA polymerase II promoter	138	8.6	6.3e-05
GOTERM_BP	axon guidance	38	2.4	6.4e-05
GOTERM_BP	negative regulation of transcription from RNA polymerase II promoter	106	6.6	0.00022
GOTERM_BP	synapse organization	14	0.9	0.0018
GOTERM_BP	actin cytoskeleton organization	29	1.8	0.0047
GOTERM_BP	positive regulation of transcription, DNA-templated	76	4.8	0.0042
GOTERM_BP	transcription from RNA polymerase II promoter	74	4.6	0.013
GOTERM_BP	protein ubiquitination	55	3.4	0.025
GOTERM_BP	neuron migration	23	1.4	0.046

## Sheet: dla-miR-156e-5P
Target gene	Gene name	Conserved sites	Links to sites in UTRs
		total	8mer	7mer-m8	7mer-1A
XYLT1	xylosyltransferase I	3	1	2	0
C19orf50	chromosome 19 open reading frame 50	2	2	0	0
DSEL	dermatan sulfate epimerase-like	2	1	0	1
HIF1AN	hypoxia-inducible factor 1, alpha subunit inhibitor	2	1	0	1
KCMF1	potassium channel modulatory factor 1	2	1	0	1
OPCML	opioid binding protein/cell adhesion molecule-like	2	1	0	1
CUGBP2	CUG triplet repeat, RNA binding protein 2	2	0	2	0
ABCA9	ATP-binding cassette, sub-family A (ABC1), member 9	1	1	0	0
ABHD13	abhydrolase domain containing 13	1	1	0	0
ANKS1B	ankyrin repeat and sterile alpha motif domain containing 1B	1	1	0	0
ARMCX3	armadillo repeat containing, X-linked 3	1	1	0	0
ARNT	aryl hydrocarbon receptor nuclear translocator	1	1	0	0
ASPRV1	aspartic peptidase, retroviral-like 1	1	1	0	0
BAZ2A	bromodomain adjacent to zinc finger domain, 2A	1	1	0	0
BCL2L2	BCL2-like 2	1	1	0	0
BEX5	BEX family member 5	1	1	0	0
BMPR2	bone morphogenetic protein receptor, type II (serine/threonine kinase)	1	1	0	0
C12orf36	chromosome 12 open reading frame 36	1	1	0	0
C12orf60	chromosome 12 open reading frame 60	1	1	0	0
C22orf29	chromosome 22 open reading frame 29	1	1	0	0
C3orf10	chromosome 3 open reading frame 10	1	1	0	0
C3orf19	chromosome 3 open reading frame 19	1	1	0	0
CA13	carbonic anhydrase XIII	1	1	0	0
CADPS	Ca2+-dependent secretion activator	1	1	0	0
CAPZB	capping protein (actin filament) muscle Z-line, beta	1	1	0	0
CBL	Cas-Br-M (murine) ecotropic retroviral transforming sequence	1	1	0	0
CCNC	cyclin C	1	1	0	0
CHIC1	cysteine-rich hydrophobic domain 1	1	1	0	0
CHL1	cell adhesion molecule with homology to L1CAM (close homolog of L1)	1	1	0	0
CHM	choroideremia (Rab escort protein 1)	1	1	0	0
CNTN4	contactin 4	1	1	0	0
CNTN5	contactin 5	1	1	0	0
CORO1C	coronin, actin binding protein, 1C	1	1	0	0
CREBL2	cAMP responsive element binding protein-like 2	1	1	0	0
CTTNBP2NL	CTTNBP2 N-terminal like	1	1	0	0
DEF8	differentially expressed in FDCP 8 homolog (mouse)	1	1	0	0
DIP2B	DIP2 disco-interacting protein 2 homolog B (Drosophila)	1	1	0	0
DPY19L4	dpy-19-like 4 (C. elegans)	1	1	0	0
ELOVL6	ELOVL family member 6, elongation of long chain fatty acids (FEN1/Elo2, SUR4/Elo3-like, yeast)	1	1	0	0
ENTPD3	ectonucleoside triphosphate diphosphohydrolase 3	1	1	0	0
EPHB1	EPH receptor B1	1	1	0	0
ETHE1	ethylmalonic encephalopathy 1	1	1	0	0
FAM44A	family with sequence similarity 44, member A	1	1	0	0
FAM73A	family with sequence similarity 73, member A	1	1	0	0
FAM84A	family with sequence similarity 84, member A	1	1	0	0
FBXL2	F-box and leucine-rich repeat protein 2	1	1	0	0
FBXO9	F-box protein 9	1	1	0	0
FHOD3	formin homology 2 domain containing 3	1	1	0	0
FNDC3A	fibronectin type III domain containing 3A	1	1	0	0
FOXP1	forkhead box P1	1	1	0	0
GABARAPL1	GABA(A) receptor-associated protein like 1	1	1	0	0
GOLT1B	golgi transport 1 homolog B (S. cerevisiae)	1	1	0	0
GRSF1	G-rich RNA sequence binding factor 1	1	1	0	0
HDAC2	histone deacetylase 2	1	1	0	0
HTR2A	5-hydroxytryptamine (serotonin) receptor 2A	1	1	0	0
HTR7	5-hydroxytryptamine (serotonin) receptor 7 (adenylate cyclase-coupled)	1	1	0	0
IKIP	IKK interacting protein	1	1	0	0
IRF2BP2	interferon regulatory factor 2 binding protein 2	1	1	0	0
KCNA1	potassium voltage-gated channel, shaker-related subfamily, member 1 (episodic ataxia with myokymia)	1	1	0	0
KIAA0515	KIAA0515	1	1	0	0
KIF11	kinesin family member 11	1	1	0	0
KLF12	Kruppel-like factor 12	1	1	0	0
LIN28B	lin-28 homolog B (C. elegans)	1	1	0	0
LZTR1	leucine-zipper-like transcription regulator 1	1	1	0	0
MEGF10	multiple EGF-like-domains 10	1	1	0	0
MIB1	mindbomb homolog 1 (Drosophila)	1	1	0	0
MLLT1	myeloid/lymphoid or mixed-lineage leukemia (trithorax homolog, Drosophila); translocated to, 1	1	1	0	0
MORC3	MORC family CW-type zinc finger 3	1	1	0	0
MUC7	mucin 7, secreted	1	1	0	0
MUTED	muted homolog (mouse)	1	1	0	0
NCOR2	nuclear receptor co-repressor 2	1	1	0	0
NGFRAP1	nerve growth factor receptor (TNFRSF16) associated protein 1	1	1	0	0
NOVA1	neuro-oncological ventral antigen 1	1	1	0	0
NUDT4	nudix (nucleoside diphosphate linked moiety X)-type motif 4	1	1	0	0
OSGIN2	oxidative stress induced growth inhibitor family member 2	1	1	0	0
PARK2	Parkinson disease (autosomal recessive, juvenile) 2, parkin	1	1	0	0
PCNA	proliferating cell nuclear antigen	1	1	0	0
PDIA6	protein disulfide isomerase family A, member 6	1	1	0	0
PEX5	peroxisomal biogenesis factor 5	1	1	0	0
PGAP1	post-GPI attachment to proteins 1	1	1	0	0
PGM2L1	phosphoglucomutase 2-like 1	1	1	0	0
PGM5	phosphoglucomutase 5	1	1	0	0
PGR	progesterone receptor	1	1	0	0
PIGR	polymeric immunoglobulin receptor	1	1	0	0
PIK3C2B	phosphoinositide-3-kinase, class 2, beta polypeptide	1	1	0	0
PKHD1	polycystic kidney and hepatic disease 1 (autosomal recessive)	1	1	0	0
PPP1R12B	protein phosphatase 1, regulatory (inhibitor) subunit 12B	1	1	0	0
PPP3CA	protein phosphatase 3 (formerly 2B), catalytic subunit, alpha isoform	1	1	0	0
PRDM16	PR domain containing 16	1	1	0	0
PRKCB1	protein kinase C, beta 1	1	1	0	0
PRKD1	protein kinase D1	1	1	0	0
PTEN	phosphatase and tensin homolog (mutated in multiple advanced cancers 1)	1	1	0	0
PTPN9	protein tyrosine phosphatase, non-receptor type 9	1	1	0	0
RAB10	RAB10, member RAS oncogene family	1	1	0	0
RAB1B	RAB1B, member RAS oncogene family	1	1	0	0
RAB39B	RAB39B, member RAS oncogene family	1	1	0	0
RAC1	ras-related C3 botulinum toxin substrate 1 (rho family, small GTP binding protein Rac1)	1	1	0	0
RAD17	RAD17 homolog (S. pombe)	1	1	0	0
RANBP2	RAN binding protein 2	1	1	0	0
RC3H1	ring finger and CCCH-type zinc finger domains 1	1	1	0	0
RFX4	regulatory factor X, 4 (influences HLA class II expression)	1	1	0	0
RFX5	regulatory factor X, 5 (influences HLA class II expression)	1	1	0	0
RGS7BP	regulator of G-protein signaling 7 binding protein	1	1	0	0
RNF138	ring finger protein 138	1	1	0	0
SERF2	small EDRK-rich factor 2	1	1	0	0
SFRS2IP	splicing factor, arginine/serine-rich 2, interacting protein	1	1	0	0
SLC4A4	solute carrier family 4, sodium bicarbonate cotransporter, member 4	1	1	0	0
SLC5A6	solute carrier family 5 (sodium-dependent vitamin transporter), member 6	1	1	0	0
SMAD2	SMAD family member 2	1	1	0	0
SRRM2	serine/arginine repetitive matrix 2	1	1	0	0
SSR1	signal sequence receptor, alpha (translocon-associated protein alpha)	1	1	0	0
ST8SIA4	ST8 alpha-N-acetyl-neuraminide alpha-2,8-sialyltransferase 4	1	1	0	0
TCF12	transcription factor 12 (HTF4, helix-loop-helix transcription factors 4)	1	1	0	0
TGFBI	transforming growth factor, beta-induced, 68kDa	1	1	0	0
TMEM127	transmembrane protein 127	1	1	0	0
TMF1	TATA element modulatory factor 1	1	1	0	0
TNR	tenascin R (restrictin, janusin)	1	1	0	0
UBE2G1	ubiquitin-conjugating enzyme E2G 1 (UBC7 homolog, yeast)	1	1	0	0
UBE2L3	ubiquitin-conjugating enzyme E2L 3	1	1	0	0
UBQLN4	ubiquilin 4	1	1	0	0
USH2A	Usher syndrome 2A (autosomal recessive, mild)	1	1	0	0
VASH2	vasohibin 2	1	1	0	0
WDR40A	WD repeat domain 40A	1	1	0	0
XPO6	exportin 6	1	1	0	0
YOD1	YOD1 OTU deubiquinating enzyme 1 homolog (S. cerevisiae)	1	1	0	0
YPEL2	yippee-like 2 (Drosophila)	1	1	0	0
ZC3H4	zinc finger CCCH-type containing 4	1	1	0	0
ZDHHC3	zinc finger, DHHC-type containing 3	1	1	0	0
ZIC1	Zic family member 1 (odd-paired homolog, Drosophila)	1	1	0	0
ZNF148	zinc finger protein 148	1	1	0	0
ZNF25	zinc finger protein 25	1	1	0	0
ZNF614	zinc finger protein 614	1	1	0	0
ZNF75D	zinc finger protein 75D	1	1	0	0
C15orf41	chromosome 15 open reading frame 41	2	0	1	1
SOCS5	suppressor of cytokine signaling 5	2	0	1	1
TEX261	testis expressed 261	2	0	1	1
RNF2	ring finger protein 2	2	0	0	2
ABCG4	ATP-binding cassette, sub-family G (WHITE), member 4	1	0	1	0
ADCY2	adenylate cyclase 2 (brain)	1	0	1	0
ARL6IP1	ADP-ribosylation factor-like 6 interacting protein 1	1	0	1	0
BRUNOL6	bruno-like 6, RNA binding protein (Drosophila)	1	0	1	0
C19orf47	chromosome 19 open reading frame 47	1	0	1	0
CACNA1C	calcium channel, voltage-dependent, L type, alpha 1C subunit	1	0	1	0
CALM1	calmodulin 1 (phosphorylase kinase, delta)	1	0	1	0
CAPRIN1	cell cycle associated protein 1	1	0	1	0
CCDC117	coiled-coil domain containing 117	1	0	1	0
CENPQ	centromere protein Q	1	0	1	0
CEP68	centrosomal protein 68kDa	1	0	1	0
CLDN18	claudin 18	1	0	1	0
CNNM2	cyclin M2	1	0	1	0
CPEB2	cytoplasmic polyadenylation element binding protein 2	1	0	1	0
CREBZF	CREB/ATF bZIP transcription factor	1	0	1	0
DENND4B	DENN/MADD domain containing 4B	1	0	1	0
DLGAP4	discs, large (Drosophila) homolog-associated protein 4	1	0	1	0
DLX1	distal-less homeobox 1	1	0	1	0
ELAVL1	ELAV (embryonic lethal, abnormal vision, Drosophila)-like 1 (Hu antigen R)	1	0	1	0
EPB41L1	erythrocyte membrane protein band 4.1-like 1	1	0	1	0
EPB41L4B	erythrocyte membrane protein band 4.1 like 4B	1	0	1	0
F11R	F11 receptor	1	0	1	0
FAM155A	family with sequence similarity 155, member A	1	0	1	0
FBXO21	F-box protein 21	1	0	1	0
FGF5	fibroblast growth factor 5	1	0	1	0
FXC1	fracture callus 1 homolog (rat)	1	0	1	0
ICA1L	islet cell autoantigen 1,69kDa-like	1	0	1	0
INSM2	insulinoma-associated 2	1	0	1	0
IQSEC2	IQ motif and Sec7 domain 2	1	0	1	0
JAM2	junctional adhesion molecule 2	1	0	1	0
KIAA1715	KIAA1715	1	0	1	0
KIAA1804	mixed lineage kinase 4	1	0	1	0
KITLG	KIT ligand	1	0	1	0
LIN7C	lin-7 homolog C (C. elegans)	1	0	1	0
LOC137886	hypothetical protein LOC137886	1	0	1	0
LOC285636	UPF0600 protein	1	0	1	0
LRFN1	leucine rich repeat and fibronectin type III domain containing 1	1	0	1	0
LYPLA2	lysophospholipase II	1	0	1	0
MED1	mediator complex subunit 1	1	0	1	0
MED22	mediator complex subunit 22	1	0	1	0
MFF	mitochondrial fission factor	1	0	1	0
MINPP1	multiple inositol polyphosphate histidine phosphatase, 1	1	0	1	0
MSRB3	methionine sulfoxide reductase B3	1	0	1	0
NCAM1	neural cell adhesion molecule 1	1	0	1	0
OPHN1	oligophrenin 1	1	0	1	0
PAFAH2	platelet-activating factor acetylhydrolase 2, 40kDa	1	0	1	0
PALM2	paralemmin 2	1	0	1	0
PDCD6IP	programmed cell death 6 interacting protein	1	0	1	0
PDGFA	platelet-derived growth factor alpha polypeptide	1	0	1	0
PGBD5	piggyBac transposable element derived 5	1	0	1	0
PHF15	PHD finger protein 15	1	0	1	0
PIP4K2C	phosphatidylinositol-5-phosphate 4-kinase, type II, gamma	1	0	1	0
PLD3	phospholipase D family, member 3	1	0	1	0
PODXL	podocalyxin-like	1	0	1	0
REPS2	RALBP1 associated Eps domain containing 2	1	0	1	0
RIMS1	regulating synaptic membrane exocytosis 1	1	0	1	0
RIMS3	regulating synaptic membrane exocytosis 3	1	0	1	0
RUNX1T1	runt-related transcription factor 1; translocated to, 1 (cyclin D-related)	1	0	1	0
SETD7	SET domain containing (lysine methyltransferase) 7	1	0	1	0
SLC9A6	solute carrier family 9 (sodium/hydrogen exchanger), member 6	1	0	1	0
SOS1	son of sevenless homolog 1 (Drosophila)	1	0	1	0
SPOCK1	sparc/osteonectin, cwcv and kazal-like domains proteoglycan (testican) 1	1	0	1	0
SQSTM1	sequestosome 1	1	0	1	0
TANC2	tetratricopeptide repeat, ankyrin repeat and coiled-coil containing 2	1	0	1	0
TBC1D20	TBC1 domain family, member 20	1	0	1	0
TMCC2	transmembrane and coiled-coil domain family 2	1	0	1	0
TMEM132E	transmembrane protein 132E	1	0	1	0
TMEM198	transmembrane protein 198	1	0	1	0
TNRC4	trinucleotide repeat containing 4	1	0	1	0
TRAM2	translocation associated membrane protein 2	1	0	1	0
TRIM2	tripartite motif-containing 2	1	0	1	0
UTX	ubiquitously transcribed tetratricopeptide repeat, X chromosome	1	0	1	0
WASL	Wiskott-Aldrich syndrome-like	1	0	1	0
WNT5A	wingless-type MMTV integration site family, member 5A	1	0	1	0
YTHDF3	YTH domain family, member 3	1	0	1	0
ZBTB1	zinc finger and BTB domain containing 1	1	0	1	0
ZC3H7B	zinc finger CCCH-type containing 7B	1	0	1	0
ZMYM3	zinc finger, MYM-type 3	1	0	1	0
ZNF354A	zinc finger protein 354A	1	0	1	0
tcag7.1228	hypothetical protein FLJ25778	1	0	1	0
ABLIM1	actin binding LIM protein 1	1	0	0	1
ADNP2	ADNP homeobox 2	1	0	0	1
ADRB1	adrenergic, beta-1-, receptor	1	0	0	1
AKAP11	A kinase (PRKA) anchor protein 11	1	0	0	1
AR	androgen receptor (dihydrotestosterone receptor; testicular feminization; spinal and bulbar muscular atrophy; Kennedy disease)	1	0	0	1
ASH1L	ash1 (absent, small, or homeotic)-like (Drosophila)	1	0	0	1
ATG4A	ATG4 autophagy related 4 homolog A (S. cerevisiae)	1	0	0	1
ATP2B1	ATPase, Ca++ transporting, plasma membrane 1	1	0	0	1
ATP6V0A2	ATPase, H+ transporting, lysosomal V0 subunit a2	1	0	0	1
BBS12	Bardet-Biedl syndrome 12	1	0	0	1
C10orf118	chromosome 10 open reading frame 118	1	0	0	1
C6orf89	chromosome 6 open reading frame 89	1	0	0	1
CAMKK2	calcium/calmodulin-dependent protein kinase kinase 2, beta	1	0	0	1
CNOT6L	CCR4-NOT transcription complex, subunit 6-like	1	0	0	1
CTNND2	catenin (cadherin-associated protein), delta 2 (neural plakophilin-related arm-repeat protein)	1	0	0	1
CXCL12	chemokine (C-X-C motif) ligand 12 (stromal cell-derived factor 1)	1	0	0	1
DEK	DEK oncogene (DNA binding)	1	0	0	1
DMD	dystrophin (muscular dystrophy, Duchenne and Becker types)	1	0	0	1
EDEM3	ER degradation enhancer, mannosidase alpha-like 3	1	0	0	1
ERBB4	v-erb-a erythroblastic leukemia viral oncogene homolog 4 (avian)	1	0	0	1
ERMP1	endoplasmic reticulum metallopeptidase 1	1	0	0	1
EXOC5	exocyst complex component 5	1	0	0	1
FBXO33	F-box protein 33	1	0	0	1
FNDC3B	fibronectin type III domain containing 3B	1	0	0	1
FOXJ2	forkhead box J2	1	0	0	1
FSTL4	follistatin-like 4	1	0	0	1
HTR4	5-hydroxytryptamine (serotonin) receptor 4	1	0	0	1
KCNMA1	potassium large conductance calcium-activated channel, subfamily M, alpha member 1	1	0	0	1
KLRG1	killer cell lectin-like receptor subfamily G, member 1	1	0	0	1
LECT2	leukocyte cell-derived chemotaxin 2	1	0	0	1
LONRF2	LON peptidase N-terminal domain and ring finger 2	1	0	0	1
LPPR4	plasticity related gene 1	1	0	0	1
MED14	mediator complex subunit 14	1	0	0	1
METT10D	methyltransferase 10 domain containing	1	0	0	1
MFAP3	microfibrillar-associated protein 3	1	0	0	1
MMP16	matrix metallopeptidase 16 (membrane-inserted)	1	0	0	1
MRO	maestro	1	0	0	1
MTCH2	mitochondrial carrier homolog 2 (C. elegans)	1	0	0	1
MTPN	myotrophin	1	0	0	1
NLGN3	neuroligin 3	1	0	0	1
NOTCH2NL	Notch homolog 2 (Drosophila) N-terminal like	1	0	0	1
NUFIP2	nuclear fragile X mental retardation protein interacting protein 2	1	0	0	1
OTUD4	OTU domain containing 4	1	0	0	1
PELI2	pellino homolog 2 (Drosophila)	1	0	0	1
PLAT	plasminogen activator, tissue	1	0	0	1
PPM1E	protein phosphatase 1E (PP2C domain containing)	1	0	0	1
PPP1R9B	protein phosphatase 1, regulatory (inhibitor) subunit 9B	1	0	0	1
R3HDM2	R3H domain containing 2	1	0	0	1
RAB11FIP2	RAB11 family interacting protein 2 (class I)	1	0	0	1
RAP1A	RAP1A, member of RAS oncogene family	1	0	0	1
RBM23	RNA binding motif protein 23	1	0	0	1
RNF115	ring finger protein 115	1	0	0	1
RNF165	ring finger protein 165	1	0	0	1
SEC61B	Sec61 beta subunit	1	0	0	1
SORCS3	sortilin-related VPS10 domain containing receptor 3	1	0	0	1
SPAST	spastin	1	0	0	1
SPRY3	sprouty homolog 3 (Drosophila)	1	0	0	1
SPTBN1	spectrin, beta, non-erythrocytic 1	1	0	0	1
SSR3	signal sequence receptor, gamma (translocon-associated protein gamma)	1	0	0	1
STX17	syntaxin 17	1	0	0	1
TPPP	tubulin polymerization promoting protein	1	0	0	1
TSPYL4	TSPY-like 4	1	0	0	1
UBE2Z	ubiquitin-conjugating enzyme E2Z	1	0	0	1
UTP14C	UTP14, U3 small nucleolar ribonucleoprotein, homolog C (yeast)	1	0	0	1
VAV3	vav 3 guanine nucleotide exchange factor	1	0	0	1
XIAP	X-linked inhibitor of apoptosis	1	0	0	1
XPO4	exportin 4	1	0	0	1
YPEL1	yippee-like 1 (Drosophila)	1	0	0	1
ZIC4	Zic family member 4	1	0	0	1
ZMAT2	zinc finger, matrin type 2	1	0	0	1

## Sheet: dla-miR-168a-5P
Target gene	Gene name	Conserved sites	Links to sites in UTRs
		total	8mer	7mer-m8	7mer-1A
CACNA1C	calcium channel, voltage-dependent, L type, alpha 1C subunit	1	1	0	0
SKI	v-ski sarcoma viral oncogene homolog (avian)	1	1	0	0
CCNL2	cyclin L2	1	0	1	0
LOC399947	similar to expressed sequence AI593442	1	0	1	0
C10orf114	chromosome 10 open reading frame 114	1	0	0	1

## Sheet: dla-miR-319a-3P
Target gene	Gene name	Conserved sites	Poorly conserved sites	Repre- sentative miRNA	Total context score
		total	8mer	7mer-m8	7mer-1A
FOXO1	forkhead box O1	1	1	0	0
PPP1R2	protein phosphatase 1, regulatory (inhibitor) subunit 2	1	1	0	0
CENTG2	centaurin, gamma 2	1	1	0	0
YTHDC1	YTH domain containing 1	1	1	0	0
BHLHB5	basic helix-loop-helix domain containing, class B, 5	1	1	0	0
USP9X	ubiquitin specific peptidase 9, X-linked	1	1	0	0
ZNF280C	zinc finger protein 280C	1	1	0	0
CHP	calcium binding protein P22	2	2	0	0
CCDC58	coiled-coil domain containing 58	1	1	0	0
VPS13B	vacuolar protein sorting 13 homolog B (yeast)	1	0	1	0
DAZ3	deleted in azoospermia 3	1	1	0	0
DAZ4	deleted in azoospermia 4	1	1	0	0
DAZ2	deleted in azoospermia 2	1	1	0	0
DAZ1	deleted in azoospermia 1	1	1	0	0
DAZL	deleted in azoospermia-like	1	1	0	0
SLC30A8	solute carrier family 30 (zinc transporter), member 8	1	0	1	0
ZNRF2	zinc and ring finger 2	1	1	0	0
TXNDC10	thioredoxin domain containing 10	1	0	0	1
PHF21A	PHD finger protein 21A	2	1	0	1
UBE2W	ubiquitin-conjugating enzyme E2W (putative)	2	0	2	0
EFHD2	EF-hand domain family, member D2	1	1	0	0
CDC40	cell division cycle 40 homolog (S. cerevisiae)	1	0	1	0
LOC26010	viral DNA polymerase-transactivated protein 6	1	0	1	0
VTA1	Vps20-associated 1 homolog (S. cerevisiae)	1	0	1	0
RTKN2	rhotekin 2	1	1	0	0
PHC1	polyhomeotic homolog 1 (Drosophila)	1	0	0	1
BMPER	BMP binding endothelial regulator	1	1	0	0
EPHA7	EPH receptor A7	1	1	0	0
ZNF706	zinc finger protein 706	1	0	1	0
CCND2	cyclin D2	1	1	0	0
UBFD1	ubiquitin family domain containing 1	1	1	0	0
C11orf41	chromosome 11 open reading frame 41	1	0	0	1
LENG9	leukocyte receptor cluster (LRC) member 9	1	0	1	0
MAPK1	mitogen-activated protein kinase 1	1	0	1	0
DYRK1A	dual-specificity tyrosine-(Y)-phosphorylation regulated kinase 1A	1	0	1	0
NECAB1	N-terminal EF-hand calcium binding protein 1	1	0	1	0
NUFIP2	nuclear fragile X mental retardation protein interacting protein 2	1	0	1	0
GPR177	G protein-coupled receptor 177	1	1	0	0
MEF2D	myocyte enhancer factor 2D	1	0	1	0
DACH1	dachshund homolog 1 (Drosophila)	1	1	0	0
RIT1	Ras-like without CAAX 1	1	0	1	0
CBL	Cas-Br-M (murine) ecotropic retroviral transforming sequence	1	0	1	0
RANBP10	RAN binding protein 10	1	0	0	1
PTPLA	protein tyrosine phosphatase-like (proline instead of catalytic arginine), member A	1	0	0	1
USP9Y	ubiquitin specific peptidase 9, Y-linked (fat facets-like, Drosophila)	1	0	0	1
ATRX	alpha thalassemia/mental retardation syndrome X-linked (RAD54 homolog, S. cerevisiae)	1	0	1	0
CREBZF	CREB/ATF bZIP transcription factor	1	1	0	0
MOBP	myelin-associated oligodendrocyte basic protein	1	1	0	0
GRSF1	G-rich RNA sequence binding factor 1	1	0	1	0
STIM1	stromal interaction molecule 1	1	0	0	1
CLOCK	clock homolog (mouse)	1	0	1	0
FAM80A	family with sequence similarity 80, member A	1	1	0	0
STK4	serine/threonine kinase 4	1	0	1	0
TBKBP1	TBK1 binding protein 1	1	0	0	1
NSFL1C	NSFL1 (p97) cofactor (p47)	1	0	1	0
PRKAR2A	protein kinase, cAMP-dependent, regulatory, type II, alpha	1	0	0	1
RAP1B	RAP1B, member of RAS oncogene family	1	0	0	1
hCG_1757335	hCG1757335	1	0	0	1
EN2	engrailed homeobox 2	1	0	0	1
ANKRD28	ankyrin repeat domain 28	1	0	1	0
TET2	tet oncogene family member 2	1	0	1	0
TBL1XR1	transducin (beta)-like 1 X-linked receptor 1	1	0	1	0
ZNF385A	zinc finger protein 385A	1	1	0	0
CCDC4	coiled-coil domain containing 4	1	0	0	1
MFAP5	microfibrillar associated protein 5	1	0	1	0
EIF2S1	eukaryotic translation initiation factor 2, subunit 1 alpha, 35kDa	1	0	0	1
RBM35B	RNA binding motif protein 35B	1	0	0	1
SETD7	SET domain containing (lysine methyltransferase) 7	1	1	0	0
SPTB	spectrin, beta, erythrocytic (includes spherocytosis, clinical type I)	1	0	1	0
PHOX2B	paired-like homeobox 2b	1	0	1	0
KLF3	Kruppel-like factor 3 (basic)	1	0	0	1
RBM14	RNA binding motif protein 14	1	0	1	0
GRB2	growth factor receptor-bound protein 2	1	0	1	0
RC3H1	ring finger and CCCH-type zinc finger domains 1	1	0	0	1
RIMBP2	RIMS binding protein 2	1	0	1	0
LRP6	low density lipoprotein receptor-related protein 6	1	0	1	0
FNBP1	formin binding protein 1	1	0	1	0

## Sheet: dla-miR-535-5P
Target gene	Gene name	Conserved sites	Links to sites in UTRs
		total	8mer	7mer-m8	7mer-1A
GPR68	G protein-coupled receptor 68	1	1	0	0
RICH2	Rho-type GTPase-activating protein RICH2	1	1	0	0
S100PBP	S100P binding protein	1	1	0	0
SBSN	suprabasin	1	1	0	0
USP28	ubiquitin specific peptidase 28	1	1	0	0
ZC3H7B	zinc finger CCCH-type containing 7B	1	1	0	0
LARP4	La ribonucleoprotein domain family, member 4	2	0	0	2
RBM15B	RNA binding motif protein 15B	2	0	0	2
ARID3B	AT rich interactive domain 3B (BRIGHT-like)	1	0	1	0
KCNC1	potassium voltage-gated channel, Shaw-related subfamily, member 1	1	0	1	0
MAPRE3	microtubule-associated protein, RP/EB family, member 3	1	0	1	0
PAFAH1B1	platelet-activating factor acetylhydrolase, isoform Ib, alpha subunit 45kDa	1	0	1	0
ABL2	v-abl Abelson murine leukemia viral oncogene homolog 2 (arg, Abelson-related gene)	1	0	0	1
ABTB2	ankyrin repeat and BTB (POZ) domain containing 2	1	0	0	1
ARL8B	ADP-ribosylation factor-like 8B	1	0	0	1
BDNF	brain-derived neurotrophic factor	1	0	0	1
BNC2	basonuclin 2	1	0	0	1
CHD6	chromodomain helicase DNA binding protein 6	1	0	0	1
CNOT8	CCR4-NOT transcription complex, subunit 8	1	0	0	1
DCUN1D3	DCN1, defective in cullin neddylation 1, domain containing 3 (S. cerevisiae)	1	0	0	1
EIF5A2	eukaryotic translation initiation factor 5A2	1	0	0	1
ENC1	ectodermal-neural cortex (with BTB-like domain)	1	0	0	1
FAM83A	family with sequence similarity 83, member A	1	0	0	1
FAM91A1	family with sequence similarity 91, member A1	1	0	0	1
FRMD4A	FERM domain containing 4A	1	0	0	1
GABBR2	gamma-aminobutyric acid (GABA) B receptor, 2	1	0	0	1
HDGF	hepatoma-derived growth factor (high-mobility group protein 1-like)	1	0	0	1
HLF	hepatic leukemia factor	1	0	0	1
HNRNPA3	heterogeneous nuclear ribonucleoprotein A3	1	0	0	1
HSPA4	heat shock 70kDa protein 4	1	0	0	1
IGFBP5	insulin-like growth factor binding protein 5	1	0	0	1
IMPAD1	inositol monophosphatase domain containing 1	1	0	0	1
KCNA3	potassium voltage-gated channel, shaker-related subfamily, member 3	1	0	0	1
KIAA0430	KIAA0430	1	0	0	1
KIAA1486	KIAA1486 protein	1	0	0	1
KIAA1627	KIAA1627 protein	1	0	0	1
KPNA1	karyopherin alpha 1 (importin alpha 5)	1	0	0	1
LHFPL4	lipoma HMGIC fusion partner-like 4	1	0	0	1
LRCH2	leucine-rich repeats and calponin homology (CH) domain containing 2	1	0	0	1
2016-03-06	membrane-associated ring finger (C3HC4) 6	1	0	0	1
2016-03-07	membrane-associated ring finger (C3HC4) 7	1	0	0	1
NEGR1	neuronal growth regulator 1	1	0	0	1
PAX3	paired box 3	1	0	0	1
PCTK2	PCTAIRE protein kinase 2	1	0	0	1
PDCD6IP	programmed cell death 6 interacting protein	1	0	0	1
PFTK1	PFTAIRE protein kinase 1	1	0	0	1
PPP2CB	protein phosphatase 2 (formerly 2A), catalytic subunit, beta isoform	1	0	0	1
PPP2R1B	protein phosphatase 2 (formerly 2A), regulatory subunit A, beta isoform	1	0	0	1
RAG1	recombination activating gene 1	1	0	0	1
RANBP2	RAN binding protein 2	1	0	0	1
RBM16	RNA binding motif protein 16	1	0	0	1
RMND5A	required for meiotic nuclear division 5 homolog A (S. cerevisiae)	1	0	0	1
SLC7A2	solute carrier family 7 (cationic amino acid transporter, y+ system), member 2	1	0	0	1
SOX21	SRY (sex determining region Y)-box 21	1	0	0	1
STARD7	StAR-related lipid transfer (START) domain containing 7	1	0	0	1
SYT13	synaptotagmin XIII	1	0	0	1
THBS2	thrombospondin 2	1	0	0	1
TUBD1	tubulin, delta 1	1	0	0	1
UBTF	upstream binding transcription factor, RNA polymerase I	1	0	0	1
WDR72	WD repeat domain 72	1	0	0	1
XYLT1	xylosyltransferase I	1	0	0	1
ZBTB47	zinc finger and BTB domain containing 47	1	0	0	1
ZFHX4	zinc finger homeobox 4	1	0	0	1
ZMYM3	zinc finger, MYM-type 3	1	0	0	1
tcag7.1228	hypothetical protein FLJ25778	1	0	0	1

## Sheet: dla-miR-156h-5P
Target gene	Gene name	Conserved sites	Links to sites in UTRs
		total	8mer	7mer-m8	7mer-1A
OPCML	opioid binding protein/cell adhesion molecule-like	2	2	0	0
HIF1AN	hypoxia-inducible factor 1, alpha subunit inhibitor	2	1	1	0
PRKD1	protein kinase D1	2	1	1	0
AHCYL1	S-adenosylhomocysteine hydrolase-like 1	1	1	0	0
AKAP11	A kinase (PRKA) anchor protein 11	1	1	0	0
ANKRD13C	ankyrin repeat domain 13C	1	1	0	0
ARHGEF9	Cdc42 guanine nucleotide exchange factor (GEF) 9	1	1	0	0
ARL3	ADP-ribosylation factor-like 3	1	1	0	0
BBS12	Bardet-Biedl syndrome 12	1	1	0	0
BMPR2	bone morphogenetic protein receptor, type II (serine/threonine kinase)	1	1	0	0
C12orf4	chromosome 12 open reading frame 4	1	1	0	0
C14orf138	chromosome 14 open reading frame 138	1	1	0	0
C15orf41	chromosome 15 open reading frame 41	1	1	0	0
CADPS	Ca2+-dependent secretion activator	1	1	0	0
CAPZB	capping protein (actin filament) muscle Z-line, beta	1	1	0	0
CCNC	cyclin C	1	1	0	0
CDH22	cadherin-like 22	1	1	0	0
CEP135	centrosomal protein 135kDa	1	1	0	0
CHL1	cell adhesion molecule with homology to L1CAM (close homolog of L1)	1	1	0	0
CNTN5	contactin 5	1	1	0	0
CORO1C	coronin, actin binding protein, 1C	1	1	0	0
DBR1	debranching enzyme homolog 1 (S. cerevisiae)	1	1	0	0
DDN	dendrin	1	1	0	0
DEAF1	deformed epidermal autoregulatory factor 1 (Drosophila)	1	1	0	0
DIP2B	DIP2 disco-interacting protein 2 homolog B (Drosophila)	1	1	0	0
FAM5B	family with sequence similarity 5, member B	1	1	0	0
GCLM	glutamate-cysteine ligase, modifier subunit	1	1	0	0
GMCL1	germ cell-less homolog 1 (Drosophila)	1	1	0	0
HDAC2	histone deacetylase 2	1	1	0	0
HOXB3	homeobox B3	1	1	0	0
HTR2A	5-hydroxytryptamine (serotonin) receptor 2A	1	1	0	0
HTR7	5-hydroxytryptamine (serotonin) receptor 7 (adenylate cyclase-coupled)	1	1	0	0
ICA1L	islet cell autoantigen 1,69kDa-like	1	1	0	0
KLRG1	killer cell lectin-like receptor subfamily G, member 1	1	1	0	0
LIN28B	lin-28 homolog B (C. elegans)	1	1	0	0
LOC387856	similar to expressed sequence AI836003	1	1	0	0
MBNL1	muscleblind-like (Drosophila)	1	1	0	0
MLL4	myeloid/lymphoid or mixed-lineage leukemia 4	1	1	0	0
MPP3	membrane protein, palmitoylated 3 (MAGUK p55 subfamily member 3)	1	1	0	0
NOTCH2NL	Notch homolog 2 (Drosophila) N-terminal like	1	1	0	0
NOVA1	neuro-oncological ventral antigen 1	1	1	0	0
ONECUT2	one cut homeobox 2	1	1	0	0
OTUD4	OTU domain containing 4	1	1	0	0
PGM2L1	phosphoglucomutase 2-like 1	1	1	0	0
PGR	progesterone receptor	1	1	0	0
PPP1R12B	protein phosphatase 1, regulatory (inhibitor) subunit 12B	1	1	0	0
RAC1	ras-related C3 botulinum toxin substrate 1 (rho family, small GTP binding protein Rac1)	1	1	0	0
RBM23	RNA binding motif protein 23	1	1	0	0
SEMA4C	sema domain, immunoglobulin domain (Ig), transmembrane domain (TM) and short cytoplasmic domain, (semaphorin) 4C	1	1	0	0
SRRM2	serine/arginine repetitive matrix 2	1	1	0	0
ST8SIA4	ST8 alpha-N-acetyl-neuraminide alpha-2,8-sialyltransferase 4	1	1	0	0
TEX261	testis expressed 261	1	1	0	0
TGFA	transforming growth factor, alpha	1	1	0	0
TRIM33	tripartite motif-containing 33	1	1	0	0
TSPYL4	TSPY-like 4	1	1	0	0
UBQLNL	ubiquilin-like	1	1	0	0
UQCC	ubiquinol-cytochrome c reductase complex chaperone, CBP3 homolog (yeast)	1	1	0	0
USH2A	Usher syndrome 2A (autosomal recessive, mild)	1	1	0	0
WDR40A	WD repeat domain 40A	1	1	0	0
XPO6	exportin 6	1	1	0	0
ZIC4	Zic family member 4	1	1	0	0
ABLIM1	actin binding LIM protein 1	2	0	1	1
ANKS1B	ankyrin repeat and sterile alpha motif domain containing 1B	2	0	1	1
ZIC1	Zic family member 1 (odd-paired homolog, Drosophila)	2	0	1	1
ARCN1	archain 1	1	0	1	0
ARNT	aryl hydrocarbon receptor nuclear translocator	1	0	1	0
ASH1L	ash1 (absent, small, or homeotic)-like (Drosophila)	1	0	1	0
ATXN1	ataxin 1	1	0	1	0
BAZ2A	bromodomain adjacent to zinc finger domain, 2A	1	0	1	0
BRUNOL4	bruno-like 4, RNA binding protein (Drosophila)	1	0	1	0
C3orf10	chromosome 3 open reading frame 10	1	0	1	0
C6orf89	chromosome 6 open reading frame 89	1	0	1	0
CAPRIN1	cell cycle associated protein 1	1	0	1	0
CNOT6L	CCR4-NOT transcription complex, subunit 6-like	1	0	1	0
CNTN4	contactin 4	1	0	1	0
CTNND2	catenin (cadherin-associated protein), delta 2 (neural plakophilin-related arm-repeat protein)	1	0	1	0
DMD	dystrophin (muscular dystrophy, Duchenne and Becker types)	1	0	1	0
DSEL	dermatan sulfate epimerase-like	1	0	1	0
DTX3L	deltex 3-like (Drosophila)	1	0	1	0
EHD3	EH-domain containing 3	1	0	1	0
EPHA2	EPH receptor A2	1	0	1	0
ERBB4	v-erb-a erythroblastic leukemia viral oncogene homolog 4 (avian)	1	0	1	0
ERMP1	endoplasmic reticulum metallopeptidase 1	1	0	1	0
EXOC5	exocyst complex component 5	1	0	1	0
FBXO33	F-box protein 33	1	0	1	0
FOXJ2	forkhead box J2	1	0	1	0
GABARAPL1	GABA(A) receptor-associated protein like 1	1	0	1	0
GRSF1	G-rich RNA sequence binding factor 1	1	0	1	0
GSTZ1	glutathione transferase zeta 1	1	0	1	0
HTR5A	5-hydroxytryptamine (serotonin) receptor 5A	1	0	1	0
KCMF1	potassium channel modulatory factor 1	1	0	1	0
KCNA1	potassium voltage-gated channel, shaker-related subfamily, member 1 (episodic ataxia with myokymia)	1	0	1	0
KCNMA1	potassium large conductance calcium-activated channel, subfamily M, alpha member 1	1	0	1	0
KLF12	Kruppel-like factor 12	1	0	1	0
LECT2	leukocyte cell-derived chemotaxin 2	1	0	1	0
LZTR1	leucine-zipper-like transcription regulator 1	1	0	1	0
MED14	mediator complex subunit 14	1	0	1	0
MMP16	matrix metallopeptidase 16 (membrane-inserted)	1	0	1	0
MRO	maestro	1	0	1	0
MTPN	myotrophin	1	0	1	0
MYST2	MYST histone acetyltransferase 2	1	0	1	0
NLGN3	neuroligin 3	1	0	1	0
NUFIP2	nuclear fragile X mental retardation protein interacting protein 2	1	0	1	0
PELI2	pellino homolog 2 (Drosophila)	1	0	1	0
PGM5	phosphoglucomutase 5	1	0	1	0
PIGR	polymeric immunoglobulin receptor	1	0	1	0
PPM1E	protein phosphatase 1E (PP2C domain containing)	1	0	1	0
PPP1R9B	protein phosphatase 1, regulatory (inhibitor) subunit 9B	1	0	1	0
PPP3CA	protein phosphatase 3 (formerly 2B), catalytic subunit, alpha isoform	1	0	1	0
PTEN	phosphatase and tensin homolog (mutated in multiple advanced cancers 1)	1	0	1	0
R3HDM2	R3H domain containing 2	1	0	1	0
RAB11FIP2	RAB11 family interacting protein 2 (class I)	1	0	1	0
RAB1A	RAB1A, member RAS oncogene family	1	0	1	0
RAB39B	RAB39B, member RAS oncogene family	1	0	1	0
RC3H1	ring finger and CCCH-type zinc finger domains 1	1	0	1	0
RGS7BP	regulator of G-protein signaling 7 binding protein	1	0	1	0
RNF165	ring finger protein 165	1	0	1	0
RNF2	ring finger protein 2	1	0	1	0
RPS6KA3	ribosomal protein S6 kinase, 90kDa, polypeptide 3	1	0	1	0
RTF1	Rtf1, Paf1/RNA polymerase II complex component, homolog (S. cerevisiae)	1	0	1	0
SEC61B	Sec61 beta subunit	1	0	1	0
SESN1	sestrin 1	1	0	1	0
SFRS2IP	splicing factor, arginine/serine-rich 2, interacting protein	1	0	1	0
SMAD2	SMAD family member 2	1	0	1	0
SMAD3	SMAD family member 3	1	0	1	0
SORCS3	sortilin-related VPS10 domain containing receptor 3	1	0	1	0
SPA17	sperm autoantigenic protein 17	1	0	1	0
SPRY3	sprouty homolog 3 (Drosophila)	1	0	1	0
SPTBN1	spectrin, beta, non-erythrocytic 1	1	0	1	0
SSR3	signal sequence receptor, gamma (translocon-associated protein gamma)	1	0	1	0
TCF12	transcription factor 12 (HTF4, helix-loop-helix transcription factors 4)	1	0	1	0
TNR	tenascin R (restrictin, janusin)	1	0	1	0
UBE2G1	ubiquitin-conjugating enzyme E2G 1 (UBC7 homolog, yeast)	1	0	1	0
UBE2L3	ubiquitin-conjugating enzyme E2L 3	1	0	1	0
UBE2Q2	ubiquitin-conjugating enzyme E2Q family member 2	1	0	1	0
UBE2Z	ubiquitin-conjugating enzyme E2Z	1	0	1	0
VANGL2	vang-like 2 (van gogh, Drosophila)	1	0	1	0
VAV3	vav 3 guanine nucleotide exchange factor	1	0	1	0
WASF3	WAS protein family, member 3	1	0	1	0
XIAP	X-linked inhibitor of apoptosis	1	0	1	0
XPO4	exportin 4	1	0	1	0
XYLT1	xylosyltransferase I	1	0	1	0
YOD1	YOD1 OTU deubiquinating enzyme 1 homolog (S. cerevisiae)	1	0	1	0
YPEL1	yippee-like 1 (Drosophila)	1	0	1	0
YPEL2	yippee-like 2 (Drosophila)	1	0	1	0
ZDHHC3	zinc finger, DHHC-type containing 3	1	0	1	0
ZMAT2	zinc finger, matrin type 2	1	0	1	0
ZNF148	zinc finger protein 148	1	0	1	0
ZNF673	zinc finger family member 673	1	0	1	0
ABL2	v-abl Abelson murine leukemia viral oncogene homolog 2 (arg, Abelson-related gene)	1	0	0	1
AGA	aspartylglucosaminidase	1	0	0	1
ARHGAP24	Rho GTPase activating protein 24	1	0	0	1
ARHGAP26	Rho GTPase activating protein 26	1	0	0	1
ARID2	AT rich interactive domain 2 (ARID, RFX-like)	1	0	0	1
ARMC1	armadillo repeat containing 1	1	0	0	1
ASCC3	activating signal cointegrator 1 complex subunit 3	1	0	0	1
ATG5	ATG5 autophagy related 5 homolog (S. cerevisiae)	1	0	0	1
ATP5J	ATP synthase, H+ transporting, mitochondrial F0 complex, subunit F6	1	0	0	1
C11orf41	chromosome 11 open reading frame 41	1	0	0	1
C18orf37	chromosome 18 open reading frame 37	1	0	0	1
C18orf62	chromosome 18 open reading frame 62	1	0	0	1
C6orf168	chromosome 6 open reading frame 168	1	0	0	1
CALCRL	calcitonin receptor-like	1	0	0	1
CALM2	calmodulin 2 (phosphorylase kinase, delta)	1	0	0	1
CCDC21	coiled-coil domain containing 21	1	0	0	1
CDC42BPB	CDC42 binding protein kinase beta (DMPK-like)	1	0	0	1
CNTNAP2	contactin associated protein-like 2	1	0	0	1
CYFIP2	cytoplasmic FMR1 interacting protein 2	1	0	0	1
CYP26B1	cytochrome P450, family 26, subfamily B, polypeptide 1	1	0	0	1
DPY19L1	dpy-19-like 1 (C. elegans)	1	0	0	1
E2F3	E2F transcription factor 3	1	0	0	1
EFNB1	ephrin-B1	1	0	0	1
FAM119B	family with sequence similarity 119, member B	1	0	0	1
FAM130A2	family with sequence similarity 130, member A2	1	0	0	1
FAM172A	family with sequence similarity 172, member A	1	0	0	1
FAM80A	family with sequence similarity 80, member A	1	0	0	1
FAM84B	family with sequence similarity 84, member B	1	0	0	1
FGFR1	fibroblast growth factor receptor 1 (fms-related tyrosine kinase 2, Pfeiffer syndrome)	1	0	0	1
FIGN	fidgetin	1	0	0	1
GIT1	G protein-coupled receptor kinase interactor 1	1	0	0	1
GRIA2	glutamate receptor, ionotropic, AMPA 2	1	0	0	1
HNRNPA3	heterogeneous nuclear ribonucleoprotein A3	1	0	0	1
KIF3B	kinesin family member 3B	1	0	0	1
LRFN2	leucine rich repeat and fibronectin type III domain containing 2	1	0	0	1
MAGI2	membrane associated guanylate kinase, WW and PDZ domain containing 2	1	0	0	1
2016-03-04	membrane-associated ring finger (C3HC4) 4	1	0	0	1
MECP2	methyl CpG binding protein 2 (Rett syndrome)	1	0	0	1
MLLT4	myeloid/lymphoid or mixed-lineage leukemia (trithorax homolog, Drosophila); translocated to, 4	1	0	0	1
MUTED	muted homolog (mouse)	1	0	0	1
MYRIP	myosin VIIA and Rab interacting protein	1	0	0	1
NKX2-1	NK2 homeobox 1	1	0	0	1
OR51E2	olfactory receptor, family 51, subfamily E, member 2	1	0	0	1
PCSK2	proprotein convertase subtilisin/kexin type 2	1	0	0	1
PDE5A	phosphodiesterase 5A, cGMP-specific	1	0	0	1
PODXL	podocalyxin-like	1	0	0	1
PRM1	protamine 1	1	0	0	1
PTPLAD1	protein tyrosine phosphatase-like A domain containing 1	1	0	0	1
PTPRT	protein tyrosine phosphatase, receptor type, T	1	0	0	1
PURB	purine-rich element binding protein B	1	0	0	1
RAB38	RAB38, member RAS oncogene family	1	0	0	1
RAP2B	RAP2B, member of RAS oncogene family	1	0	0	1
SNAP25	synaptosomal-associated protein, 25kDa	1	0	0	1
SOCS5	suppressor of cytokine signaling 5	1	0	0	1
ST8SIA2	ST8 alpha-N-acetyl-neuraminide alpha-2,8-sialyltransferase 2	1	0	0	1
STXBP4	syntaxin binding protein 4	1	0	0	1
TMTC1	transmembrane and tetratricopeptide repeat containing 1	1	0	0	1
TPRG1	tumor protein p63 regulated 1	1	0	0	1
UBE2W	ubiquitin-conjugating enzyme E2W (putative)	1	0	0	1
UBTF	upstream binding transcription factor, RNA polymerase I	1	0	0	1
UHRF1BP1	UHRF1 (ICBP90) binding protein 1	1	0	0	1
WNK3	WNK lysine deficient protein kinase 3	1	0	0	1
ZBTB24	zinc finger and BTB domain containing 24	1	0	0	1
ZFAND5	zinc finger, AN1-type domain 5	1	0	0	1
ZFHX3	zinc finger homeobox 3	1	0	0	1
ZIC5	Zic family member 5 (odd-paired homolog, Drosophila)	1	0	0	1
ZNF687	zinc finger protein 687	1	0	0	1

## Sheet: dla-miR-1310-5P
Target gene	Gene name	Conserved sites	Links to sites in UTRs
		total	8mer	7mer-m8	7mer-1A
C20orf160	chromosome 20 open reading frame 160	2	0	2	0
ABCG1	ATP-binding cassette, sub-family G (WHITE), member 1	1	1	0	0
CDKN1A	cyclin-dependent kinase inhibitor 1A (p21, Cip1)	1	1	0	0
CENTG1	centaurin, gamma 1	1	1	0	0
DIP2B	DIP2 disco-interacting protein 2 homolog B (Drosophila)	1	1	0	0
HES7	hairy and enhancer of split 7 (Drosophila)	1	1	0	0
NFIB	nuclear factor I/B	1	1	0	0
P117	hypothetical protein P117	1	1	0	0
PMEPA1	prostate transmembrane protein, androgen induced 1	1	1	0	0
UNC84A	unc-84 homolog A (C. elegans)	1	1	0	0
RAB15	RAB15, member RAS onocogene family	2	0	1	1
C14orf101	chromosome 14 open reading frame 101	1	0	1	0
DAB2IP	DAB2 interacting protein	1	0	1	0
FLJ25404	hypothetical protein FLJ25404	1	0	1	0
KLF3	Kruppel-like factor 3 (basic)	1	0	1	0
ARID3B	AT rich interactive domain 3B (BRIGHT-like)	1	0	0	1
ATG12	ATG12 autophagy related 12 homolog (S. cerevisiae)	1	0	0	1
AXUD1	AXIN1 up-regulated 1	1	0	0	1
C11orf79	chromosome 11 open reading frame 79	1	0	0	1
C16orf57	chromosome 16 open reading frame 57	1	0	0	1
C17orf39	chromosome 17 open reading frame 39	1	0	0	1
C1orf113	chromosome 1 open reading frame 113	1	0	0	1
C1orf115	chromosome 1 open reading frame 115	1	0	0	1
C6orf168	chromosome 6 open reading frame 168	1	0	0	1
CANT1	calcium activated nucleotidase 1	1	0	0	1
COG3	component of oligomeric golgi complex 3	1	0	0	1
COL11A1	collagen, type XI, alpha 1	1	0	0	1
CTDSP2	CTD (carboxy-terminal domain, RNA polymerase II, polypeptide A) small phosphatase 2	1	0	0	1
DAAM2	dishevelled associated activator of morphogenesis 2	1	0	0	1
DCLRE1B	DNA cross-link repair 1B (PSO2 homolog, S. cerevisiae)	1	0	0	1
DCP2	DCP2 decapping enzyme homolog (S. cerevisiae)	1	0	0	1
DLC1	deleted in liver cancer 1	1	0	0	1
DLGAP4	discs, large (Drosophila) homolog-associated protein 4	1	0	0	1
EEF2K	eukaryotic elongation factor-2 kinase	1	0	0	1
EHF	ets homologous factor	1	0	0	1
ETV6	ets variant gene 6 (TEL oncogene)	1	0	0	1
FLJ45032	similar to F40B5.2b	1	0	0	1
FMNL3	formin-like 3	1	0	0	1
FNDC3B	fibronectin type III domain containing 3B	1	0	0	1
FOXN3	forkhead box N3	1	0	0	1
GRIA4	glutamate receptor, ionotrophic, AMPA 4	1	0	0	1
GRID1	glutamate receptor, ionotropic, delta 1	1	0	0	1
HS3ST1	heparan sulfate (glucosamine) 3-O-sulfotransferase 1	1	0	0	1
IHPK1	inositol hexaphosphate kinase 1	1	0	0	1
KANK4	KN motif and ankyrin repeat domains 4	1	0	0	1
KCNA7	potassium voltage-gated channel, shaker-related subfamily, member 7	1	0	0	1
KIAA2018	KIAA2018	1	0	0	1
LIN7C	lin-7 homolog C (C. elegans)	1	0	0	1
LOC402665	hCG1651476	1	0	0	1
LPHN2	latrophilin 2	1	0	0	1
MAMDC4	MAM domain containing 4	1	0	0	1
MAPK1IP1L	mitogen-activated protein kinase 1 interacting protein 1-like	1	0	0	1
MKL1	megakaryoblastic leukemia (translocation) 1	1	0	0	1
MLL2	myeloid/lymphoid or mixed-lineage leukemia 2	1	0	0	1
MRPS9	mitochondrial ribosomal protein S9	1	0	0	1
NECAP1	NECAP endocytosis associated 1	1	0	0	1
NT5C2	5'-nucleotidase, cytosolic II	1	0	0	1
OPCML	opioid binding protein/cell adhesion molecule-like	1	0	0	1
PAPPA	pregnancy-associated plasma protein A, pappalysin 1	1	0	0	1
PCDHGA1	protocadherin gamma subfamily A, 1	1	0	0	1
PCDHGA10	protocadherin gamma subfamily A, 10	1	0	0	1
PCDHGA11	protocadherin gamma subfamily A, 11	1	0	0	1
PCDHGA12	protocadherin gamma subfamily A, 12	1	0	0	1
PCDHGA2	protocadherin gamma subfamily A, 2	1	0	0	1
PCDHGA3	protocadherin gamma subfamily A, 3	1	0	0	1
PCDHGA4	protocadherin gamma subfamily A, 4	1	0	0	1
PCDHGA5	protocadherin gamma subfamily A, 5	1	0	0	1
PCDHGA6	protocadherin gamma subfamily A, 6	1	0	0	1
PCDHGA7	protocadherin gamma subfamily A, 7	1	0	0	1
PCDHGA8	protocadherin gamma subfamily A, 8	1	0	0	1
PCDHGA9	protocadherin gamma subfamily A, 9	1	0	0	1
PCDHGB1	protocadherin gamma subfamily B, 1	1	0	0	1
PCDHGB2	protocadherin gamma subfamily B, 2	1	0	0	1
PCDHGB3	protocadherin gamma subfamily B, 3	1	0	0	1
PCDHGB4	protocadherin gamma subfamily B, 4	1	0	0	1
PCDHGB5	protocadherin gamma subfamily B, 5	1	0	0	1
PCDHGB6	protocadherin gamma subfamily B, 6	1	0	0	1
PCDHGB7	protocadherin gamma subfamily B, 7	1	0	0	1
PCDHGC3	protocadherin gamma subfamily C, 3	1	0	0	1
PCDHGC4	protocadherin gamma subfamily C, 4	1	0	0	1
PCDHGC5	protocadherin gamma subfamily C, 5	1	0	0	1
PIK3R3	phosphoinositide-3-kinase, regulatory subunit 3 (gamma)	1	0	0	1
PLXDC1	plexin domain containing 1	1	0	0	1
PRPF40A	PRP40 pre-mRNA processing factor 40 homolog A (S. cerevisiae)	1	0	0	1
PSD2	pleckstrin and Sec7 domain containing 2	1	0	0	1
RAPH1	Ras association (RalGDS/AF-6) and pleckstrin homology domains 1	1	0	0	1
RARG	retinoic acid receptor, gamma	1	0	0	1
RFWD3	ring finger and WD repeat domain 3	1	0	0	1
RNASEN	ribonuclease type III, nuclear	1	0	0	1
RUNDC3A	RUN domain containing 3A	1	0	0	1
SAMD4B	sterile alpha motif domain containing 4B	1	0	0	1
SCML4	sex comb on midleg-like 4 (Drosophila)	1	0	0	1
SERPINB9	serpin peptidase inhibitor, clade B (ovalbumin), member 9	1	0	0	1
SLC25A25	solute carrier family 25 (mitochondrial carrier; phosphate carrier), member 25	1	0	0	1
SLC46A1	solute carrier family 46 (folate transporter), member 1	1	0	0	1
SLC8A2	solute carrier family 8 (sodium-calcium exchanger), member 2	1	0	0	1
SMPD3	sphingomyelin phosphodiesterase 3, neutral membrane (neutral sphingomyelinase II)	1	0	0	1
SPRY1	sprouty homolog 1, antagonist of FGF signaling (Drosophila)	1	0	0	1
SVIP	small VCP/p97-interacting protein	1	0	0	1
TEX261	testis expressed 261	1	0	0	1
THAP3	THAP domain containing, apoptosis associated protein 3	1	0	0	1
THRAP3	thyroid hormone receptor associated protein 3	1	0	0	1
TMEM132E	transmembrane protein 132E	1	0	0	1
TRIM25	tripartite motif-containing 25	1	0	0	1
TUB	tubby homolog (mouse)	1	0	0	1
UNC5D	unc-5 homolog D (C. elegans)	1	0	0	1
USP7	ubiquitin specific peptidase 7 (herpes virus-associated)	1	0	0	1
VAMP5	vesicle-associated membrane protein 5 (myobrevin)	1	0	0	1
VDR	vitamin D (1,25- dihydroxyvitamin D3) receptor	1	0	0	1
VGLL4	vestigial like 4 (Drosophila)	1	0	0	1
WASF1	WAS protein family, member 1	1	0	0	1
ZFYVE27	zinc finger, FYVE domain containing 27	1	0	0	1
ZMAT2	zinc finger, matrin type 2	1	0	0	1

## Sheet: dla-miR-1310-3P
Target gene	Gene name	Conserved sites	Links to sites in UTRs
		total	8mer	7mer-m8	7mer-1A
E2F7	E2F transcription factor 7	3	2	0	1
CUGBP2	CUG triplet repeat, RNA binding protein 2	4	0	4	0
ENAH	enabled homolog (Drosophila)	3	1	2	0
SOX11	SRY (sex determining region Y)-box 11	3	1	2	0
ATP10A	ATPase, class V, type 10A	2	2	0	0
ATXN7L1	ataxin 7-like 1	2	2	0	0
C7orf31	chromosome 7 open reading frame 31	2	2	0	0
DDX3X	DEAD (Asp-Glu-Ala-Asp) box polypeptide 3, X-linked	2	2	0	0
HDAC4	histone deacetylase 4	2	2	0	0
IRX4	iroquois homeobox 4	2	2	0	0
MBNL2	muscleblind-like 2 (Drosophila)	2	2	0	0
MOBKL1A	MOB1, Mps One Binder kinase activator-like 1A (yeast)	2	2	0	0
ROD1	ROD1 regulator of differentiation 1 (S. pombe)	2	2	0	0
ACVR2B	activin A receptor, type IIB	3	1	1	1
YOD1	YOD1 OTU deubiquinating enzyme 1 homolog (S. cerevisiae)	3	1	1	1
ATP11B	ATPase, class VI, type 11B	2	1	1	0
BAI3	brain-specific angiogenesis inhibitor 3	2	1	1	0
C21orf66	chromosome 21 open reading frame 66	2	1	1	0
DCX	doublecortex; lissencephaly, X-linked (doublecortin)	2	1	1	0
DLGAP2	discs, large (Drosophila) homolog-associated protein 2	2	1	1	0
DLX1	distal-less homeobox 1	2	1	1	0
EBF3	early B-cell factor 3	2	1	1	0
GNPNAT1	glucosamine-phosphate N-acetyltransferase 1	2	1	1	0
GPD2	glycerol-3-phosphate dehydrogenase 2 (mitochondrial)	2	1	1	0
IGFBP3	insulin-like growth factor binding protein 3	2	1	1	0
LARP4	La ribonucleoprotein domain family, member 4	2	1	1	0
MEX3B	mex-3 homolog B (C. elegans)	2	1	1	0
NAV3	neuron navigator 3	2	1	1	0
NUFIP2	nuclear fragile X mental retardation protein interacting protein 2	2	1	1	0
PHF2	PHD finger protein 2	2	1	1	0
PLXNA2	plexin A2	2	1	1	0
PLXNA4	plexin A4	2	1	1	0
PPP2R5E	protein phosphatase 2, regulatory subunit B', epsilon isoform	2	1	1	0
STAG2	stromal antigen 2	2	1	1	0
TFAP2A	transcription factor AP-2 alpha (activating enhancer binding protein 2 alpha)	2	1	1	0
C18orf34	chromosome 18 open reading frame 34	3	0	2	1
MGC24039	hypothetical protein MGC24039	3	0	2	1
AFF4	AF4/FMR2 family, member 4	2	1	0	1
CLEC3A	C-type lectin domain family 3, member A	2	1	0	1
CPEB3	cytoplasmic polyadenylation element binding protein 3	2	1	0	1
EXOC5	exocyst complex component 5	2	1	0	1
FOXN2	forkhead box N2	2	1	0	1
KIT	v-kit Hardy-Zuckerman 4 feline sarcoma viral oncogene homolog	2	1	0	1
PEG10	paternally expressed 10	2	1	0	1
SH3TC2	SH3 domain and tetratricopeptide repeats 2	2	1	0	1
STXBP5L	syntaxin binding protein 5-like	2	1	0	1
TET3	tet oncogene family member 3	2	1	0	1
TMEM97	transmembrane protein 97	2	1	0	1
ZC3H6	zinc finger CCCH-type containing 6	2	1	0	1
ANKRD28	ankyrin repeat domain 28	2	0	2	0
ARFGEF1	ADP-ribosylation factor guanine nucleotide-exchange factor 1(brefeldin A-inhibited)	2	0	2	0
CRMP1	collapsin response mediator protein 1	2	0	2	0
DNAJA2	DnaJ (Hsp40) homolog, subfamily A, member 2	2	0	2	0
ETV1	ets variant gene 1	2	0	2	0
EVI5	ecotropic viral integration site 5	2	0	2	0
GLCE	glucuronic acid epimerase	2	0	2	0
KIAA2022	KIAA2022	2	0	2	0
PHF21A	PHD finger protein 21A	2	0	2	0
RAD23A	RAD23 homolog A (S. cerevisiae)	2	0	2	0
RCOR1	REST corepressor 1	2	0	2	0
TCF12	transcription factor 12 (HTF4, helix-loop-helix transcription factors 4)	2	0	2	0
ABCA12	ATP-binding cassette, sub-family A (ABC1), member 12	1	1	0	0
ADAM9	ADAM metallopeptidase domain 9 (meltrin gamma)	1	1	0	0
ADAMTS9	ADAM metallopeptidase with thrombospondin type 1 motif, 9	1	1	0	0
ADCYAP1	adenylate cyclase activating polypeptide 1 (pituitary)	1	1	0	0
ADRA2A	adrenergic, alpha-2A-, receptor	1	1	0	0
ADRB2	adrenergic, beta-2-, receptor, surface	1	1	0	0
AGL	amylo-1, 6-glucosidase, 4-alpha-glucanotransferase (glycogen debranching enzyme, glycogen storage disease type III)	1	1	0	0
AMMECR1	Alport syndrome, mental retardation, midface hypoplasia and elliptocytosis chromosomal region, gene 1	1	1	0	0
ANTXR2	anthrax toxin receptor 2	1	1	0	0
ARHGAP29	Rho GTPase activating protein 29	1	1	0	0
ARIH1	ariadne homolog, ubiquitin-conjugating enzyme E2 binding protein, 1 (Drosophila)	1	1	0	0
ASCL1	achaete-scute complex homolog 1 (Drosophila)	1	1	0	0
ASF1A	ASF1 anti-silencing function 1 homolog A (S. cerevisiae)	1	1	0	0
ATP11A	ATPase, class VI, type 11A	1	1	0	0
ATP1A2	ATPase, Na+/K+ transporting, alpha 2 (+) polypeptide	1	1	0	0
ATP2B1	ATPase, Ca++ transporting, plasma membrane 1	1	1	0	0
ATP6V0A2	ATPase, H+ transporting, lysosomal V0 subunit a2	1	1	0	0
ATP8A1	ATPase, aminophospholipid transporter (APLT), class I, type 8A, member 1	1	1	0	0
ATP9B	ATPase, class II, type 9B	1	1	0	0
BCAP29	B-cell receptor-associated protein 29	1	1	0	0
BCL2L15	BCL2-like 15	1	1	0	0
BCL7B	B-cell CLL/lymphoma 7B	1	1	0	0
BHLHB3	basic helix-loop-helix domain containing, class B, 3	1	1	0	0
BRUNOL4	bruno-like 4, RNA binding protein (Drosophila)	1	1	0	0
C10orf119	chromosome 10 open reading frame 119	1	1	0	0
C12orf48	chromosome 12 open reading frame 48	1	1	0	0
C15orf29	chromosome 15 open reading frame 29	1	1	0	0
C17orf85	chromosome 17 open reading frame 85	1	1	0	0
C9orf40	chromosome 9 open reading frame 40	1	1	0	0
CAMSAP1	calmodulin regulated spectrin-associated protein 1	1	1	0	0
CBWD1	COBW domain containing 1	1	1	0	0
CCDC131	coiled-coil domain containing 131	1	1	0	0
CCDC21	coiled-coil domain containing 21	1	1	0	0
CCNT2	cyclin T2	1	1	0	0
CDC42EP3	CDC42 effector protein (Rho GTPase binding) 3	1	1	0	0
CENPJ	centromere protein J	1	1	0	0
CENTA2	centaurin, alpha 2	1	1	0	0
CHD5	chromodomain helicase DNA binding protein 5	1	1	0	0
CHMP1A	chromatin modifying protein 1A	1	1	0	0
CLCF1	cardiotrophin-like cytokine factor 1	1	1	0	0
CLDN14	claudin 14	1	1	0	0
CNBP	CCHC-type zinc finger, nucleic acid binding protein	1	1	0	0
CNNM1	cyclin M1	1	1	0	0
CNOT1	CCR4-NOT transcription complex, subunit 1	1	1	0	0
COL18A1	collagen, type XVIII, alpha 1	1	1	0	0
CORO1B	coronin, actin binding protein, 1B	1	1	0	0
CPEB2	cytoplasmic polyadenylation element binding protein 2	1	1	0	0
CPSF2	cleavage and polyadenylation specific factor 2, 100kDa	1	1	0	0
CSTF2T	cleavage stimulation factor, 3' pre-RNA, subunit 2, 64kDa, tau variant	1	1	0	0
DCUN1D2	DCN1, defective in cullin neddylation 1, domain containing 2 (S. cerevisiae)	1	1	0	0
DDEF2	development and differentiation enhancing factor 2	1	1	0	0
DDO	D-aspartate oxidase	1	1	0	0
DDX3Y	DEAD (Asp-Glu-Ala-Asp) box polypeptide 3, Y-linked	1	1	0	0
DIAPH2	diaphanous homolog 2 (Drosophila)	1	1	0	0
DIP2C	DIP2 disco-interacting protein 2 homolog C (Drosophila)	1	1	0	0
DLX2	distal-less homeobox 2	1	1	0	0
DNAJB9	DnaJ (Hsp40) homolog, subfamily B, member 9	1	1	0	0
E2F8	E2F transcription factor 8	1	1	0	0
EDNRA	endothelin receptor type A	1	1	0	0
EGLN2	egl nine homolog 2 (C. elegans)	1	1	0	0
ELFN2	extracellular leucine-rich repeat and fibronectin type III domain containing 2	1	1	0	0
ENPEP	glutamyl aminopeptidase (aminopeptidase A)	1	1	0	0
ERLIN2	ER lipid raft associated 2	1	1	0	0
ERO1L	ERO1-like (S. cerevisiae)	1	1	0	0
FAM120A	family with sequence similarity 120A	1	1	0	0
FAR1	fatty acyl CoA reductase 1	1	1	0	0
FBXL17	F-box and leucine-rich repeat protein 17	1	1	0	0
FBXO11	F-box protein 11	1	1	0	0
FBXO33	F-box protein 33	1	1	0	0
FBXO45	F-box protein 45	1	1	0	0
FLJ20309	hypothetical protein FLJ20309	1	1	0	0
FMN2	formin 2	1	1	0	0
FNBP1L	formin binding protein 1-like	1	1	0	0
FOXK1	forkhead box K1	1	1	0	0
FOXO1	forkhead box O1	1	1	0	0
FOXP4	forkhead box P4	1	1	0	0
FZD8	frizzled homolog 8 (Drosophila)	1	1	0	0
GABRA4	gamma-aminobutyric acid (GABA) A receptor, alpha 4	1	1	0	0
GAGE1	G antigen 1	1	1	0	0
GALNT4	UDP-N-acetyl-alpha-D-galactosamine:polypeptide N-acetylgalactosaminyltransferase 4 (GalNAc-T4)	1	1	0	0
GBP7	guanylate binding protein 7	1	1	0	0
GDF6	growth differentiation factor 6	1	1	0	0
GFRA2	GDNF family receptor alpha 2	1	1	0	0
GHR	growth hormone receptor	1	1	0	0
GIP	gastric inhibitory polypeptide	1	1	0	0
GMFB	glia maturation factor, beta	1	1	0	0
GOLGA4	golgi autoantigen, golgin subfamily a, 4	1	1	0	0
GOSR1	golgi SNAP receptor complex member 1	1	1	0	0
GREM2	gremlin 2, cysteine knot superfamily, homolog (Xenopus laevis)	1	1	0	0
GRINL1A	glutamate receptor, ionotropic, N-methyl D-aspartate-like 1A	1	1	0	0
GUCY1B3	guanylate cyclase 1, soluble, beta 3	1	1	0	0
Gcom1	GRINL1A combined protein	1	1	0	0
HDGFRP3	hepatoma-derived growth factor, related protein 3	1	1	0	0
HOXB8	homeobox B8	1	1	0	0
HS6ST2	heparan sulfate 6-O-sulfotransferase 2	1	1	0	0
HSCB	HscB iron-sulfur cluster co-chaperone homolog (E. coli)	1	1	0	0
HTRA3	HtrA serine peptidase 3	1	1	0	0
ID2	inhibitor of DNA binding 2, dominant negative helix-loop-helix protein	1	1	0	0
IFT80	intraflagellar transport 80 homolog (Chlamydomonas)	1	1	0	0
IL18R1	interleukin 18 receptor 1	1	1	0	0
ILK	integrin-linked kinase	1	1	0	0
IMPDH2	IMP (inosine monophosphate) dehydrogenase 2	1	1	0	0
IRAK4	interleukin-1 receptor-associated kinase 4	1	1	0	0
JMY	junction-mediating and regulatory protein	1	1	0	0
JUB	jub, ajuba homolog (Xenopus laevis)	1	1	0	0
KAL1	Kallmann syndrome 1 sequence	1	1	0	0
KCNC1	potassium voltage-gated channel, Shaw-related subfamily, member 1	1	1	0	0
KCNJ2	potassium inwardly-rectifying channel, subfamily J, member 2	1	1	0	0
KCTD18	potassium channel tetramerisation domain containing 18	1	1	0	0
KHDRBS1	KH domain containing, RNA binding, signal transduction associated 1	1	1	0	0
KIAA0247	KIAA0247	1	1	0	0
KIAA1549	KIAA1549	1	1	0	0
KLF11	Kruppel-like factor 11	1	1	0	0
KLHL31	kelch-like 31 (Drosophila)	1	1	0	0
KLRG1	killer cell lectin-like receptor subfamily G, member 1	1	1	0	0
KPNA4	karyopherin alpha 4 (importin alpha 3)	1	1	0	0
LMX1A	LIM homeobox transcription factor 1, alpha	1	1	0	0
LPHN2	latrophilin 2	1	1	0	0
LRP2BP	LRP2 binding protein	1	1	0	0
MAB21L1	mab-21-like 1 (C. elegans)	1	1	0	0
MANEA	mannosidase, endo-alpha	1	1	0	0
MAP2K4	mitogen-activated protein kinase kinase 4	1	1	0	0
MARS2	methionyl-tRNA synthetase 2, mitochondrial	1	1	0	0
MATN3	matrilin 3	1	1	0	0
MBNL1	muscleblind-like (Drosophila)	1	1	0	0
MBTD1	mbt domain containing 1	1	1	0	0
MCC	mutated in colorectal cancers	1	1	0	0
MED28	mediator complex subunit 28	1	1	0	0
MEX3A	mex-3 homolog A (C. elegans)	1	1	0	0
MEX3C	mex-3 homolog C (C. elegans)	1	1	0	0
MGAT2	mannosyl (alpha-1,6-)-glycoprotein beta-1,2-N-acetylglucosaminyltransferase	1	1	0	0
MIA3	melanoma inhibitory activity family, member 3	1	1	0	0
MKL2	MKL/myocardin-like 2	1	1	0	0
MSL-1	male-specific lethal-1 homolog	1	1	0	0
MTFMT	mitochondrial methionyl-tRNA formyltransferase	1	1	0	0
MTMR12	myotubularin related protein 12	1	1	0	0
MTTP	microsomal triglyceride transfer protein	1	1	0	0
NAMPT	nicotinamide phosphoribosyltransferase	1	1	0	0
NAT13	N-acetyltransferase 13	1	1	0	0
NDUFB6	NADH dehydrogenase (ubiquinone) 1 beta subcomplex, 6, 17kDa	1	1	0	0
NIN	ninein (GSK3B interacting protein)	1	1	0	0
NLGN2	neuroligin 2	1	1	0	0
NOD2	nucleotide-binding oligomerization domain containing 2	1	1	0	0
NPTX1	neuronal pentraxin I	1	1	0	0
NR3C1	nuclear receptor subfamily 3, group C, member 1 (glucocorticoid receptor)	1	1	0	0
NR4A2	nuclear receptor subfamily 4, group A, member 2	1	1	0	0
NRN1	neuritin 1	1	1	0	0
NUP153	nucleoporin 153kDa	1	1	0	0
ONECUT2	one cut homeobox 2	1	1	0	0
OSBPL8	oxysterol binding protein-like 8	1	1	0	0
PAQR5	progestin and adipoQ receptor family member V	1	1	0	0
PCGF3	polycomb group ring finger 3	1	1	0	0
PCNX	pecanex homolog (Drosophila)	1	1	0	0
PELI2	pellino homolog 2 (Drosophila)	1	1	0	0
PHF13	PHD finger protein 13	1	1	0	0
PI4K2B	phosphatidylinositol 4-kinase type 2 beta	1	1	0	0
PLCB4	phospholipase C, beta 4	1	1	0	0
PLCG1	phospholipase C, gamma 1	1	1	0	0
PLCXD3	phosphatidylinositol-specific phospholipase C, X domain containing 3	1	1	0	0
PLEC1	plectin 1, intermediate filament binding protein 500kDa	1	1	0	0
PLSCR4	phospholipid scramblase 4	1	1	0	0
PNMAL1	PNMA-like 1	1	1	0	0
PNPLA4	patatin-like phospholipase domain containing 4	1	1	0	0
PODXL	podocalyxin-like	1	1	0	0
POLR2A	polymerase (RNA) II (DNA directed) polypeptide A, 220kDa	1	1	0	0
PPARGC1A	peroxisome proliferator-activated receptor gamma, coactivator 1 alpha	1	1	0	0
PRKAA1	protein kinase, AMP-activated, alpha 1 catalytic subunit	1	1	0	0
PSPH	phosphoserine phosphatase	1	1	0	0
PTBP2	polypyrimidine tract binding protein 2	1	1	0	0
RAB1A	RAB1A, member RAS oncogene family	1	1	0	0
RAB33B	RAB33B, member RAS oncogene family	1	1	0	0
RANBP2	RAN binding protein 2	1	1	0	0
RASGEF1A	RasGEF domain family, member 1A	1	1	0	0
RBM33	RNA binding motif protein 33	1	1	0	0
RFWD2	ring finger and WD repeat domain 2	1	1	0	0
RGS13	regulator of G-protein signaling 13	1	1	0	0
RIC8B	resistance to inhibitors of cholinesterase 8 homolog B (C. elegans)	1	1	0	0
RND2	Rho family GTPase 2	1	1	0	0
SAFB2	scaffold attachment factor B2	1	1	0	0
SBDS	Shwachman-Bodian-Diamond syndrome	1	1	0	0
SEC23A	Sec23 homolog A (S. cerevisiae)	1	1	0	0
SEMA3E	sema domain, immunoglobulin domain (Ig), short basic domain, secreted, (semaphorin) 3E	1	1	0	0
2016-09-04	septin 4	1	1	0	0
SF3B5	splicing factor 3b, subunit 5, 10kDa	1	1	0	0
SGIP1	SH3-domain GRB2-like (endophilin) interacting protein 1	1	1	0	0
SHOX2	short stature homeobox 2	1	1	0	0
SIPA1L1	signal-induced proliferation-associated 1 like 1	1	1	0	0
SKAP2	src kinase associated phosphoprotein 2	1	1	0	0
SLAMF1	signaling lymphocytic activation molecule family member 1	1	1	0	0
SLC16A4	solute carrier family 16, member 4 (monocarboxylic acid transporter 5)	1	1	0	0
SLC33A1	solute carrier family 33 (acetyl-CoA transporter), member 1	1	1	0	0
SLC35F4	solute carrier family 35, member F4	1	1	0	0
SNX16	sorting nexin 16	1	1	0	0
SNX27	sorting nexin family member 27	1	1	0	0
SPOPL	speckle-type POZ protein-like	1	1	0	0
SPRYD4	SPRY domain containing 4	1	1	0	0
SRD5A3	steroid 5 alpha-reductase 3	1	1	0	0
SRXN1	sulfiredoxin 1 homolog (S. cerevisiae)	1	1	0	0
SSTR1	somatostatin receptor 1	1	1	0	0
STOX2	storkhead box 2	1	1	0	0
STX12	syntaxin 12	1	1	0	0
TASP1	taspase, threonine aspartase, 1	1	1	0	0
TBC1D12	TBC1 domain family, member 12	1	1	0	0
TCERG1	transcription elongation regulator 1	1	1	0	0
TDRD6	tudor domain containing 6	1	1	0	0
TIFA	TRAF-interacting protein with forkhead-associated domain	1	1	0	0
TIMP2	TIMP metallopeptidase inhibitor 2	1	1	0	0
TLK2	tousled-like kinase 2	1	1	0	0
TLN2	talin 2	1	1	0	0
TMBIM1	transmembrane BAX inhibitor motif containing 1	1	1	0	0
TMEM106B	transmembrane protein 106B	1	1	0	0
TMEM14B	transmembrane protein 14B	1	1	0	0
TMEM14C	transmembrane protein 14C	1	1	0	0
TMEM87A	transmembrane protein 87A	1	1	0	0
TNK1	tyrosine kinase, non-receptor, 1	1	1	0	0
TNRC6B	trinucleotide repeat containing 6B	1	1	0	0
TOMM70A	translocase of outer mitochondrial membrane 70 homolog A (S. cerevisiae)	1	1	0	0
TPD52L1	tumor protein D52-like 1	1	1	0	0
TRAM2	translocation associated membrane protein 2	1	1	0	0
TSPYL2	TSPY-like 2	1	1	0	0
TTPAL	tocopherol (alpha) transfer protein-like	1	1	0	0
UACA	uveal autoantigen with coiled-coil domains and ankyrin repeats	1	1	0	0
UBR3	ubiquitin protein ligase E3 component n-recognin 3 (putative)	1	1	0	0
UBR5	ubiquitin protein ligase E3 component n-recognin 5	1	1	0	0
UBXD8	UBX domain containing 8	1	1	0	0
UPP2	uridine phosphorylase 2	1	1	0	0
VIM	vimentin	1	1	0	0
WDR42A	WD repeat domain 42A	1	1	0	0
WWC2	WW and C2 domain containing 2	1	1	0	0
XPO4	exportin 4	1	1	0	0
ZBTB9	zinc finger and BTB domain containing 9	1	1	0	0
ZMYM2	zinc finger, MYM-type 2	1	1	0	0
ZMYND11	zinc finger, MYND domain containing 11	1	1	0	0
ZNF143	zinc finger protein 143	1	1	0	0
ZNF148	zinc finger protein 148	1	1	0	0
ZNF501	zinc finger protein 501	1	1	0	0
ZNF704	zinc finger protein 704	1	1	0	0
C10orf78	chromosome 10 open reading frame 78	2	0	1	1
CHD9	chromodomain helicase DNA binding protein 9	2	0	1	1
FCHSD2	FCH and double SH3 domains 2	2	0	1	1
FZD1	frizzled homolog 1 (Drosophila)	2	0	1	1
LCORL	ligand dependent nuclear receptor corepressor-like	2	0	1	1
SPAST	spastin	2	0	1	1
SURF4	surfeit 4	2	0	1	1
WDR26	WD repeat domain 26	2	0	1	1
XYLT1	xylosyltransferase I	2	0	1	1
EPB41L5	erythrocyte membrane protein band 4.1 like 5	2	0	0	2
TMSB4X	thymosin beta 4, X-linked	2	0	0	2
A2BP1	ataxin 2-binding protein 1	1	0	1	0
ACSL3	acyl-CoA synthetase long-chain family member 3	1	0	1	0
ACVR1B	activin A receptor, type IB	1	0	1	0
ADAT2	adenosine deaminase, tRNA-specific 2, TAD2 homolog (S. cerevisiae)	1	0	1	0
ADCY2	adenylate cyclase 2 (brain)	1	0	1	0
AKAP6	A kinase (PRKA) anchor protein 6	1	0	1	0
ANKRD7	ankyrin repeat domain 7	1	0	1	0
ANKZF1	ankyrin repeat and zinc finger domain containing 1	1	0	1	0
ARFGEF2	ADP-ribosylation factor guanine nucleotide-exchange factor 2 (brefeldin A-inhibited)	1	0	1	0
ARHGAP26	Rho GTPase activating protein 26	1	0	1	0
ARHGEF18	rho/rac guanine nucleotide exchange factor (GEF) 18	1	0	1	0
ARL14	ADP-ribosylation factor-like 14	1	0	1	0
ARRDC3	arrestin domain containing 3	1	0	1	0
ATP2B2	ATPase, Ca++ transporting, plasma membrane 2	1	0	1	0
ATP9A	ATPase, class II, type 9A	1	0	1	0
ATXN2	ataxin 2	1	0	1	0
BACH2	BTB and CNC homology 1, basic leucine zipper transcription factor 2	1	0	1	0
BAIAP2	BAI1-associated protein 2	1	0	1	0
BCL11B	B-cell CLL/lymphoma 11B (zinc finger protein)	1	0	1	0
BCLAF1	BCL2-associated transcription factor 1	1	0	1	0
BHLHB5	basic helix-loop-helix domain containing, class B, 5	1	0	1	0
BIVM	basic, immunoglobulin-like variable motif containing	1	0	1	0
BPNT1	3'(2'), 5'-bisphosphate nucleotidase 1	1	0	1	0
BRUNOL5	bruno-like 5, RNA binding protein (Drosophila)	1	0	1	0
BTF3L4	basic transcription factor 3-like 4	1	0	1	0
BTRC	beta-transducin repeat containing	1	0	1	0
C14orf147	chromosome 14 open reading frame 147	1	0	1	0
C16orf70	chromosome 16 open reading frame 70	1	0	1	0
C17orf39	chromosome 17 open reading frame 39	1	0	1	0
C19orf56	chromosome 19 open reading frame 56	1	0	1	0
C1orf25	chromosome 1 open reading frame 25	1	0	1	0
C1orf94	chromosome 1 open reading frame 94	1	0	1	0
C5orf41	chromosome 5 open reading frame 41	1	0	1	0
C7orf60	chromosome 7 open reading frame 60	1	0	1	0
C9orf5	chromosome 9 open reading frame 5	1	0	1	0
CALML4	calmodulin-like 4	1	0	1	0
CALN1	calneuron 1	1	0	1	0
CASC4	cancer susceptibility candidate 4	1	0	1	0
CBL	Cas-Br-M (murine) ecotropic retroviral transforming sequence	1	0	1	0
CBX2	chromobox homolog 2 (Pc class homolog, Drosophila)	1	0	1	0
CBX4	chromobox homolog 4 (Pc class homolog, Drosophila)	1	0	1	0
CCAR1	cell division cycle and apoptosis regulator 1	1	0	1	0
CCDC52	coiled-coil domain containing 52	1	0	1	0
CDC14A	CDC14 cell division cycle 14 homolog A (S. cerevisiae)	1	0	1	0
CDC14B	CDC14 cell division cycle 14 homolog B (S. cerevisiae)	1	0	1	0
CDYL	chromodomain protein, Y-like	1	0	1	0
CELSR2	cadherin, EGF LAG seven-pass G-type receptor 2 (flamingo homolog, Drosophila)	1	0	1	0
CGGBP1	CGG triplet repeat binding protein 1	1	0	1	0
CKAP5	cytoskeleton associated protein 5	1	0	1	0
CLSTN1	calsyntenin 1	1	0	1	0
CORO2B	coronin, actin binding protein, 2B	1	0	1	0
CRISPLD2	cysteine-rich secretory protein LCCL domain containing 2	1	0	1	0
CSDE1	cold shock domain containing E1, RNA-binding	1	0	1	0
CSMD2	CUB and Sushi multiple domains 2	1	0	1	0
CTDP1	CTD (carboxy-terminal domain, RNA polymerase II, polypeptide A) phosphatase, subunit 1	1	0	1	0
CTNND1	catenin (cadherin-associated protein), delta 1	1	0	1	0
CXCL3	chemokine (C-X-C motif) ligand 3	1	0	1	0
CXorf23	chromosome X open reading frame 23	1	0	1	0
CYP26B1	cytochrome P450, family 26, subfamily B, polypeptide 1	1	0	1	0
D4S234E	DNA segment on chromosome 4 (unique) 234 expressed sequence	1	0	1	0
DACH1	dachshund homolog 1 (Drosophila)	1	0	1	0
DIP2B	DIP2 disco-interacting protein 2 homolog B (Drosophila)	1	0	1	0
DNM1L	dynamin 1-like	1	0	1	0
DYRK2	dual-specificity tyrosine-(Y)-phosphorylation regulated kinase 2	1	0	1	0
EAF1	ELL associated factor 1	1	0	1	0
EIF2S1	eukaryotic translation initiation factor 2, subunit 1 alpha, 35kDa	1	0	1	0
ELAVL1	ELAV (embryonic lethal, abnormal vision, Drosophila)-like 1 (Hu antigen R)	1	0	1	0
ELL2	elongation factor, RNA polymerase II, 2	1	0	1	0
EPC2	enhancer of polycomb homolog 2 (Drosophila)	1	0	1	0
ERP29	endoplasmic reticulum protein 29	1	0	1	0
EXTL3	exostoses (multiple)-like 3	1	0	1	0
EZR	ezrin	1	0	1	0
FABP2	fatty acid binding protein 2, intestinal	1	0	1	0
FAM110B	family with sequence similarity 110, member B	1	0	1	0
FAM133B	family with sequence similarity 133, member B	1	0	1	0
FAM178A	family with sequence similarity 178, member A	1	0	1	0
FAM53C	family with sequence similarity 53, member C	1	0	1	0
FAM63B	family with sequence similarity 63, member B	1	0	1	0
FAM69A	family with sequence similarity 69, member A	1	0	1	0
FBXW11	F-box and WD repeat domain containing 11	1	0	1	0
FKBP5	FK506 binding protein 5	1	0	1	0
FLRT3	fibronectin leucine rich transmembrane protein 3	1	0	1	0
FMR1	fragile X mental retardation 1	1	0	1	0
FNIP1	folliculin interacting protein 1	1	0	1	0
FOXN3	forkhead box N3	1	0	1	0
FRMD4A	FERM domain containing 4A	1	0	1	0
FYTTD1	forty-two-three domain containing 1	1	0	1	0
FZD4	frizzled homolog 4 (Drosophila)	1	0	1	0
GALNT13	UDP-N-acetyl-alpha-D-galactosamine:polypeptide N-acetylgalactosaminyltransferase 13 (GalNAc-T13)	1	0	1	0
GAS1	growth arrest-specific 1	1	0	1	0
GJA1	gap junction protein, alpha 1, 43kDa	1	0	1	0
GNG11	guanine nucleotide binding protein (G protein), gamma 11	1	0	1	0
GPD1L	glycerol-3-phosphate dehydrogenase 1-like	1	0	1	0
GPR85	G protein-coupled receptor 85	1	0	1	0
GRIA3	glutamate receptor, ionotrophic, AMPA 3	1	0	1	0
GRN	granulin	1	0	1	0
GTF2F2	general transcription factor IIF, polypeptide 2, 30kDa	1	0	1	0
GTPBP1	GTP binding protein 1	1	0	1	0
HAND1	heart and neural crest derivatives expressed 1	1	0	1	0
HDAC9	histone deacetylase 9	1	0	1	0
HELZ	helicase with zinc finger	1	0	1	0
HIATL1	hippocampus abundant transcript-like 1	1	0	1	0
HMGB3	high-mobility group box 3	1	0	1	0
HMGCS1	3-hydroxy-3-methylglutaryl-Coenzyme A synthase 1 (soluble)	1	0	1	0
HNRNPA2B1	heterogeneous nuclear ribonucleoprotein A2/B1	1	0	1	0
HNRNPUL2	heterogeneous nuclear ribonucleoprotein U-like 2	1	0	1	0
HOXA3	homeobox A3	1	0	1	0
IL20	interleukin 20	1	0	1	0
IL2RG	interleukin 2 receptor, gamma (severe combined immunodeficiency)	1	0	1	0
JAG2	jagged 2	1	0	1	0
KCMF1	potassium channel modulatory factor 1	1	0	1	0
KCNK2	potassium channel, subfamily K, member 2	1	0	1	0
KIAA0182	KIAA0182	1	0	1	0
KIAA0355	KIAA0355	1	0	1	0
KIAA0408	KIAA0408	1	0	1	0
KIAA1211	KIAA1211 protein	1	0	1	0
KIAA2018	KIAA2018	1	0	1	0
KRT13	keratin 13	1	0	1	0
KSR2	kinase suppressor of ras 2	1	0	1	0
LBH	limb bud and heart development homolog (mouse)	1	0	1	0
LBR	lamin B receptor	1	0	1	0
LOC137886	hypothetical protein LOC137886	1	0	1	0
LRP6	low density lipoprotein receptor-related protein 6	1	0	1	0
LRRC41	leucine rich repeat containing 41	1	0	1	0
LRRTM3	leucine rich repeat transmembrane neuronal 3	1	0	1	0
LYSMD3	LysM, putative peptidoglycan-binding, domain containing 3	1	0	1	0
MAB21L2	mab-21-like 2 (C. elegans)	1	0	1	0
MAF1	MAF1 homolog (S. cerevisiae)	1	0	1	0
MAP3K14	mitogen-activated protein kinase kinase kinase 14	1	0	1	0
MAPK4	mitogen-activated protein kinase 4	1	0	1	0
MARCKS	myristoylated alanine-rich protein kinase C substrate	1	0	1	0
METTL8	methyltransferase like 8	1	0	1	0
MICAL3	microtubule associated monoxygenase, calponin and LIM domain containing 3	1	0	1	0
MOCS2	molybdenum cofactor synthesis 2	1	0	1	0
MREG	melanoregulin	1	0	1	0
MSRB3	methionine sulfoxide reductase B3	1	0	1	0
MTF1	metal-regulatory transcription factor 1	1	0	1	0
MYCN	v-myc myelocytomatosis viral related oncogene, neuroblastoma derived (avian)	1	0	1	0
NAALADL2	N-acetylated alpha-linked acidic dipeptidase-like 2	1	0	1	0
NHS	Nance-Horan syndrome (congenital cataracts and dental anomalies)	1	0	1	0
NPAS2	neuronal PAS domain protein 2	1	0	1	0
NT5C2	5'-nucleotidase, cytosolic II	1	0	1	0
NT5DC3	5'-nucleotidase domain containing 3	1	0	1	0
NUPL1	nucleoporin like 1	1	0	1	0
P15RS	cyclin-dependent kinase 2B-inhibitor-related protein	1	0	1	0
P76	mannose-6-phosphate protein p76	1	0	1	0
PAIP2	poly(A) binding protein interacting protein 2	1	0	1	0
PAP2D	phosphatidic acid phosphatase type 2	1	0	1	0
PARD6B	par-6 partitioning defective 6 homolog beta (C. elegans)	1	0	1	0
PATL1	protein associated with topoisomerase II homolog 1 (yeast)	1	0	1	0
PCM1	pericentriolar material 1	1	0	1	0
PCSK1	proprotein convertase subtilisin/kexin type 1	1	0	1	0
PLEKHG1	pleckstrin homology domain containing, family G (with RhoGef domain) member 1	1	0	1	0
POLS	polymerase (DNA directed) sigma	1	0	1	0
PPIG	peptidylprolyl isomerase G (cyclophilin G)	1	0	1	0
PPP1R12B	protein phosphatase 1, regulatory (inhibitor) subunit 12B	1	0	1	0
PPP3CA	protein phosphatase 3 (formerly 2B), catalytic subunit, alpha isoform	1	0	1	0
PPP5C	protein phosphatase 5, catalytic subunit	1	0	1	0
PRDM2	PR domain containing 2, with ZNF domain	1	0	1	0
PRKACA	protein kinase, cAMP-dependent, catalytic, alpha	1	0	1	0
PRPF40A	PRP40 pre-mRNA processing factor 40 homolog A (S. cerevisiae)	1	0	1	0
PRR14	proline rich 14	1	0	1	0
PSIP1	PC4 and SFRS1 interacting protein 1	1	0	1	0
PSMD11	proteasome (prosome, macropain) 26S subunit, non-ATPase, 11	1	0	1	0
PTPN18	protein tyrosine phosphatase, non-receptor type 18 (brain-derived)	1	0	1	0
PTPRG	protein tyrosine phosphatase, receptor type, G	1	0	1	0
PURB	purine-rich element binding protein B	1	0	1	0
RAB35	RAB35, member RAS oncogene family	1	0	1	0
RAB40B	RAB40B, member RAS oncogene family	1	0	1	0
RAD23B	RAD23 homolog B (S. cerevisiae)	1	0	1	0
RAP2B	RAP2B, member of RAS oncogene family	1	0	1	0
RAP2C	RAP2C, member of RAS oncogene family	1	0	1	0
RARG	retinoic acid receptor, gamma	1	0	1	0
RAVER1	ribonucleoprotein, PTB-binding 1	1	0	1	0
RBBP6	retinoblastoma binding protein 6	1	0	1	0
RBM9	RNA binding motif protein 9	1	0	1	0
RCHY1	ring finger and CHY zinc finger domain containing 1	1	0	1	0
REEP3	receptor accessory protein 3	1	0	1	0
REP15	Rab15 effector protein	1	0	1	0
REV1	REV1 homolog (S. cerevisiae)	1	0	1	0
RFFL	ring finger and FYVE-like domain containing 1	1	0	1	0
RGMA	RGM domain family, member A	1	0	1	0
RGS22	regulator of G-protein signaling 22	1	0	1	0
RIMS4	regulating synaptic membrane exocytosis 4	1	0	1	0
RIPK2	receptor-interacting serine-threonine kinase 2	1	0	1	0
RNF144A	ring finger protein 144A	1	0	1	0
RPS27L	ribosomal protein S27-like	1	0	1	0
RPS6KA3	ribosomal protein S6 kinase, 90kDa, polypeptide 3	1	0	1	0
RSAD2	radical S-adenosyl methionine domain containing 2	1	0	1	0
S1PR1	sphingosine-1-phosphate receptor 1	1	0	1	0
SATB1	SATB homeobox 1	1	0	1	0
SCAMP1	secretory carrier membrane protein 1	1	0	1	0
SCHIP1	schwannomin interacting protein 1	1	0	1	0
SENP2	SUMO1/sentrin/SMT3 specific peptidase 2	1	0	1	0
SFRS3	splicing factor, arginine/serine-rich 3	1	0	1	0
SFRS6	splicing factor, arginine/serine-rich 6	1	0	1	0
SH2B3	SH2B adaptor protein 3	1	0	1	0
SH3PXD2A	SH3 and PX domains 2A	1	0	1	0
SKP1	S-phase kinase-associated protein 1	1	0	1	0
SLC12A6	solute carrier family 12 (potassium/chloride transporters), member 6	1	0	1	0
SLC25A34	solute carrier family 25, member 34	1	0	1	0
SLC25A44	solute carrier family 25, member 44	1	0	1	0
SLC2A13	solute carrier family 2 (facilitated glucose transporter), member 13	1	0	1	0
SLC8A1	solute carrier family 8 (sodium/calcium exchanger), member 1	1	0	1	0
SLIT2	slit homolog 2 (Drosophila)	1	0	1	0
SMAD6	SMAD family member 6	1	0	1	0
SMC6	structural maintenance of chromosomes 6	1	0	1	0
SNAP23	synaptosomal-associated protein, 23kDa	1	0	1	0
SNX30	sorting nexin family member 30	1	0	1	0
SOCS1	suppressor of cytokine signaling 1	1	0	1	0
SORCS1	sortilin-related VPS10 domain containing receptor 1	1	0	1	0
SORT1	sortilin 1	1	0	1	0
SOX21	SRY (sex determining region Y)-box 21	1	0	1	0
SP4	Sp4 transcription factor	1	0	1	0
SPSB4	splA/ryanodine receptor domain and SOCS box containing 4	1	0	1	0
SPTBN1	spectrin, beta, non-erythrocytic 1	1	0	1	0
STK40	serine/threonine kinase 40	1	0	1	0
STX17	syntaxin 17	1	0	1	0
SUDS3	suppressor of defective silencing 3 homolog (S. cerevisiae)	1	0	1	0
SWAP70	SWAP-70 protein	1	0	1	0
SYT11	synaptotagmin XI	1	0	1	0
SYTL2	synaptotagmin-like 2	1	0	1	0
TAL1	T-cell acute lymphocytic leukemia 1	1	0	1	0
TARDBP	TAR DNA binding protein	1	0	1	0
TCEA1	transcription elongation factor A (SII), 1	1	0	1	0
TCF4	transcription factor 4	1	0	1	0
TFAP4	transcription factor AP-4 (activating enhancer binding protein 4)	1	0	1	0
TGFBR2	transforming growth factor, beta receptor II (70/80kDa)	1	0	1	0
THAP11	THAP domain containing 11	1	0	1	0
THOC2	THO complex 2	1	0	1	0
TIAM1	T-cell lymphoma invasion and metastasis 1	1	0	1	0
TIGD3	tigger transposable element derived 3	1	0	1	0
TLX3	T-cell leukemia homeobox 3	1	0	1	0
TMEM170B	transmembrane protein 170B	1	0	1	0
TMEM178	transmembrane protein 178	1	0	1	0
TMEM194A	transmembrane protein 194A	1	0	1	0
TMEM52	transmembrane protein 52	1	0	1	0
TNRP	TMF regulated nuclear protein	1	0	1	0
TOB1	transducer of ERBB2, 1	1	0	1	0
TOE1	target of EGR1, member 1 (nuclear)	1	0	1	0
TOX3	TOX high mobility group box family member 3	1	0	1	0
TPD52	tumor protein D52	1	0	1	0
TRAFD1	TRAF-type zinc finger domain containing 1	1	0	1	0
TRPS1	trichorhinophalangeal syndrome I	1	0	1	0
TTN	titin	1	0	1	0
TXNDC4	thioredoxin domain containing 4 (endoplasmic reticulum)	1	0	1	0
UBAC2	UBA domain containing 2	1	0	1	0
UBE2B	ubiquitin-conjugating enzyme E2B (RAD6 homolog)	1	0	1	0
UBE2G1	ubiquitin-conjugating enzyme E2G 1 (UBC7 homolog, yeast)	1	0	1	0
UBE2K	ubiquitin-conjugating enzyme E2K (UBC1 homolog, yeast)	1	0	1	0
UBE2Z	ubiquitin-conjugating enzyme E2Z	1	0	1	0
UBFD1	ubiquitin family domain containing 1	1	0	1	0
UHRF1	ubiquitin-like, containing PHD and RING finger domains, 1	1	0	1	0
UQCRB	ubiquinol-cytochrome c reductase binding protein	1	0	1	0
USP25	ubiquitin specific peptidase 25	1	0	1	0
VAV2	vav 2 guanine nucleotide exchange factor	1	0	1	0
VGLL3	vestigial like 3 (Drosophila)	1	0	1	0
WASF3	WAS protein family, member 3	1	0	1	0
WDR40A	WD repeat domain 40A	1	0	1	0
WDR76	WD repeat domain 76	1	0	1	0
XPR1	xenotropic and polytropic retrovirus receptor	1	0	1	0
YPEL2	yippee-like 2 (Drosophila)	1	0	1	0
YWHAZ	tyrosine 3-monooxygenase/tryptophan 5-monooxygenase activation protein, zeta polypeptide	1	0	1	0
ZBTB39	zinc finger and BTB domain containing 39	1	0	1	0
ZC3H18	zinc finger CCCH-type containing 18	1	0	1	0
ZCCHC3	zinc finger, CCHC domain containing 3	1	0	1	0
ZNF322A	zinc finger protein 322A	1	0	1	0
ZNF473	zinc finger protein 473	1	0	1	0
ZNF609	zinc finger protein 609	1	0	1	0
ZYG11B	zyg-11 homolog B (C. elegans)	1	0	1	0
AAK1	AP2 associated kinase 1	1	0	0	1
ACVR1C	activin A receptor, type IC	1	0	0	1
AGGF1	angiogenic factor with G patch and FHA domains 1	1	0	0	1
ALPK3	alpha-kinase 3	1	0	0	1
AP1S3	adaptor-related protein complex 1, sigma 3 subunit	1	0	0	1
AP3M1	adaptor-related protein complex 3, mu 1 subunit	1	0	0	1
ARCN1	archain 1	1	0	0	1
ARHGEF3	Rho guanine nucleotide exchange factor (GEF) 3	1	0	0	1
ARPP-19	cyclic AMP phosphoprotein, 19 kD	1	0	0	1
ATXN1	ataxin 1	1	0	0	1
B3GALT2	UDP-Gal:betaGlcNAc beta 1,3-galactosyltransferase, polypeptide 2	1	0	0	1
BCL2L2	BCL2-like 2	1	0	0	1
BCL7A	B-cell CLL/lymphoma 7A	1	0	0	1
BDNF	brain-derived neurotrophic factor	1	0	0	1
BSN	bassoon (presynaptic cytomatrix protein)	1	0	0	1
C17orf76	chromosome 17 open reading frame 76	1	0	0	1
C9orf58	chromosome 9 open reading frame 58	1	0	0	1
CA13	carbonic anhydrase XIII	1	0	0	1
CACNA2D2	calcium channel, voltage-dependent, alpha 2/delta subunit 2	1	0	0	1
CASP3	caspase 3, apoptosis-related cysteine peptidase	1	0	0	1
CASQ2	calsequestrin 2 (cardiac muscle)	1	0	0	1
CCM2	cerebral cavernous malformation 2	1	0	0	1
CHD7	chromodomain helicase DNA binding protein 7	1	0	0	1
CNOT2	CCR4-NOT transcription complex, subunit 2	1	0	0	1
CNOT6L	CCR4-NOT transcription complex, subunit 6-like	1	0	0	1
COL11A1	collagen, type XI, alpha 1	1	0	0	1
COL1A2	collagen, type I, alpha 2	1	0	0	1
DSE	dermatan sulfate epimerase	1	0	0	1
EEF1A1	eukaryotic translation elongation factor 1 alpha 1	1	0	0	1
EFNA3	ephrin-A3	1	0	0	1
EIF5A	eukaryotic translation initiation factor 5A	1	0	0	1
FAM123B	family with sequence similarity 123B	1	0	0	1
FAM168B	family with sequence similarity 168, member B	1	0	0	1
FAM32A	family with sequence similarity 32, member A	1	0	0	1
FGF7	fibroblast growth factor 7 (keratinocyte growth factor)	1	0	0	1
FOXP1	forkhead box P1	1	0	0	1
GABRG1	gamma-aminobutyric acid (GABA) A receptor, gamma 1	1	0	0	1
GLIS2	GLIS family zinc finger 2	1	0	0	1
GLUD1	glutamate dehydrogenase 1	1	0	0	1
GLUD2	glutamate dehydrogenase 2	1	0	0	1
GNA13	guanine nucleotide binding protein (G protein), alpha 13	1	0	0	1
GPR113	G protein-coupled receptor 113	1	0	0	1
HAGH	hydroxyacylglutathione hydrolase	1	0	0	1
HNRNPD	heterogeneous nuclear ribonucleoprotein D (AU-rich element RNA binding protein 1, 37kDa)	1	0	0	1
HSPA12A	heat shock 70kDa protein 12A	1	0	0	1
IRX5	iroquois homeobox 5	1	0	0	1
ITGB8	integrin, beta 8	1	0	0	1
KIAA1147	KIAA1147	1	0	0	1
KLF12	Kruppel-like factor 12	1	0	0	1
KRAS	v-Ki-ras2 Kirsten rat sarcoma viral oncogene homolog	1	0	0	1
LIX1	Lix1 homolog (chicken)	1	0	0	1
MAP3K1	mitogen-activated protein kinase kinase kinase 1	1	0	0	1
MFSD11	major facilitator superfamily domain containing 11	1	0	0	1
MID1	midline 1 (Opitz/BBB syndrome)	1	0	0	1
MINA	MYC induced nuclear antigen	1	0	0	1
MMAB	methylmalonic aciduria (cobalamin deficiency) cblB type	1	0	0	1
MMACHC	methylmalonic aciduria (cobalamin deficiency) cblC type, with homocystinuria	1	0	0	1
MTCP1	mature T-cell proliferation 1	1	0	0	1
MTMR9	myotubularin related protein 9	1	0	0	1
NCOA3	nuclear receptor coactivator 3	1	0	0	1
NOVA1	neuro-oncological ventral antigen 1	1	0	0	1
NRCAM	neuronal cell adhesion molecule	1	0	0	1
OAZ1	ornithine decarboxylase antizyme 1	1	0	0	1
ORMDL1	ORM1-like 1 (S. cerevisiae)	1	0	0	1
OSBPL3	oxysterol binding protein-like 3	1	0	0	1
OTP	orthopedia homeobox	1	0	0	1
PAIP2B	poly(A) binding protein interacting protein 2B	1	0	0	1
PAX6	paired box 6	1	0	0	1
PAX9	paired box 9	1	0	0	1
PBX1	pre-B-cell leukemia homeobox 1	1	0	0	1
PGGT1B	protein geranylgeranyltransferase type I, beta subunit	1	0	0	1
PHF8	PHD finger protein 8	1	0	0	1
PIK3C2B	phosphoinositide-3-kinase, class 2, beta polypeptide	1	0	0	1
POU3F2	POU class 3 homeobox 2	1	0	0	1
PPIA	peptidylprolyl isomerase A (cyclophilin A)	1	0	0	1
PRDM5	PR domain containing 5	1	0	0	1
PSD3	pleckstrin and Sec7 domain containing 3	1	0	0	1
PTGFRN	prostaglandin F2 receptor negative regulator	1	0	0	1
PTPRB	protein tyrosine phosphatase, receptor type, B	1	0	0	1
PUM2	pumilio homolog 2 (Drosophila)	1	0	0	1
RANBP9	RAN binding protein 9	1	0	0	1
RNMT	RNA (guanine-7-) methyltransferase	1	0	0	1
RTN3	reticulon 3	1	0	0	1
RUNX2	runt-related transcription factor 2	1	0	0	1
SEC61A2	Sec61 alpha 2 subunit (S. cerevisiae)	1	0	0	1
SEMA6A	sema domain, transmembrane domain (TM), and cytoplasmic domain, (semaphorin) 6A	1	0	0	1
SFRS7	splicing factor, arginine/serine-rich 7, 35kDa	1	0	0	1
SGK3	serum/glucocorticoid regulated kinase family, member 3	1	0	0	1
SHANK2	SH3 and multiple ankyrin repeat domains 2	1	0	0	1
SLC16A7	solute carrier family 16, member 7 (monocarboxylic acid transporter 2)	1	0	0	1
SLC38A1	solute carrier family 38, member 1	1	0	0	1
SLC5A12	solute carrier family 5 (sodium/glucose cotransporter), member 12	1	0	0	1
SNRK	SNF related kinase	1	0	0	1
SPATS2	spermatogenesis associated, serine-rich 2	1	0	0	1
SPG20	spastic paraplegia 20 (Troyer syndrome)	1	0	0	1
SR140	U2-associated SR140 protein	1	0	0	1
SSX2IP	synovial sarcoma, X breakpoint 2 interacting protein	1	0	0	1
TBC1D8B	TBC1 domain family, member 8B (with GRAM domain)	1	0	0	1
TBC1D9B	TBC1 domain family, member 9B (with GRAM domain)	1	0	0	1
TBCC	tubulin folding cofactor C	1	0	0	1
TBPL1	TBP-like 1	1	0	0	1
THAP6	THAP domain containing 6	1	0	0	1
TMEM181	transmembrane protein 181	1	0	0	1
TNKS2	tankyrase, TRF1-interacting ankyrin-related ADP-ribose polymerase 2	1	0	0	1
TSPAN9	tetraspanin 9	1	0	0	1
UBE2Q2	ubiquitin-conjugating enzyme E2Q family member 2	1	0	0	1
UBE3A	ubiquitin protein ligase E3A (human papilloma virus E6-associated protein, Angelman syndrome)	1	0	0	1
UBR1	ubiquitin protein ligase E3 component n-recognin 1	1	0	0	1
USP34	ubiquitin specific peptidase 34	1	0	0	1
VASH1	vasohibin 1	1	0	0	1
WDR40B	WD repeat domain 40B	1	0	0	1
XIAP	X-linked inhibitor of apoptosis	1	0	0	1
XPNPEP3	X-prolyl aminopeptidase (aminopeptidase P) 3, putative	1	0	0	1
ZFAND1	zinc finger, AN1-type domain 1	1	0	0	1
ZNF318	zinc finger protein 318	1	0	0	1
ZNF518A	zinc finger protein 518A	1	0	0	1
hCG_1790474	similar to cAMP-regulated phosphoprotein 19	1	0	0	1

## Sheet: dla-miR-1311-5P
Target gene	Gene name	Conserved sites	Links to sites in UTRs
		total	8mer	7mer-m8	7mer-1A
C20orf160	chromosome 20 open reading frame 160	2	0	2	0
ABCG1	ATP-binding cassette, sub-family G (WHITE), member 1	1	1	0	0
CDKN1A	cyclin-dependent kinase inhibitor 1A (p21, Cip1)	1	1	0	0
CENTG1	centaurin, gamma 1	1	1	0	0
DIP2B	DIP2 disco-interacting protein 2 homolog B (Drosophila)	1	1	0	0
HES7	hairy and enhancer of split 7 (Drosophila)	1	1	0	0
NFIB	nuclear factor I/B	1	1	0	0
P117	hypothetical protein P117	1	1	0	0
PMEPA1	prostate transmembrane protein, androgen induced 1	1	1	0	0
UNC84A	unc-84 homolog A (C. elegans)	1	1	0	0
RAB15	RAB15, member RAS onocogene family	2	0	1	1
C14orf101	chromosome 14 open reading frame 101	1	0	1	0
DAB2IP	DAB2 interacting protein	1	0	1	0
FLJ25404	hypothetical protein FLJ25404	1	0	1	0
KLF3	Kruppel-like factor 3 (basic)	1	0	1	0
ARID3B	AT rich interactive domain 3B (BRIGHT-like)	1	0	0	1
ATG12	ATG12 autophagy related 12 homolog (S. cerevisiae)	1	0	0	1
AXUD1	AXIN1 up-regulated 1	1	0	0	1
C11orf79	chromosome 11 open reading frame 79	1	0	0	1
C16orf57	chromosome 16 open reading frame 57	1	0	0	1
C17orf39	chromosome 17 open reading frame 39	1	0	0	1
C1orf113	chromosome 1 open reading frame 113	1	0	0	1
C1orf115	chromosome 1 open reading frame 115	1	0	0	1
C6orf168	chromosome 6 open reading frame 168	1	0	0	1
CANT1	calcium activated nucleotidase 1	1	0	0	1
COG3	component of oligomeric golgi complex 3	1	0	0	1
COL11A1	collagen, type XI, alpha 1	1	0	0	1
CTDSP2	CTD (carboxy-terminal domain, RNA polymerase II, polypeptide A) small phosphatase 2	1	0	0	1
DAAM2	dishevelled associated activator of morphogenesis 2	1	0	0	1
DCLRE1B	DNA cross-link repair 1B (PSO2 homolog, S. cerevisiae)	1	0	0	1
DCP2	DCP2 decapping enzyme homolog (S. cerevisiae)	1	0	0	1
DLC1	deleted in liver cancer 1	1	0	0	1
DLGAP4	discs, large (Drosophila) homolog-associated protein 4	1	0	0	1
EEF2K	eukaryotic elongation factor-2 kinase	1	0	0	1
EHF	ets homologous factor	1	0	0	1
ETV6	ets variant gene 6 (TEL oncogene)	1	0	0	1
FLJ45032	similar to F40B5.2b	1	0	0	1
FMNL3	formin-like 3	1	0	0	1
FNDC3B	fibronectin type III domain containing 3B	1	0	0	1
FOXN3	forkhead box N3	1	0	0	1
GRIA4	glutamate receptor, ionotrophic, AMPA 4	1	0	0	1
GRID1	glutamate receptor, ionotropic, delta 1	1	0	0	1
HS3ST1	heparan sulfate (glucosamine) 3-O-sulfotransferase 1	1	0	0	1
IHPK1	inositol hexaphosphate kinase 1	1	0	0	1
KANK4	KN motif and ankyrin repeat domains 4	1	0	0	1
KCNA7	potassium voltage-gated channel, shaker-related subfamily, member 7	1	0	0	1
KIAA2018	KIAA2018	1	0	0	1
LIN7C	lin-7 homolog C (C. elegans)	1	0	0	1
LOC402665	hCG1651476	1	0	0	1
LPHN2	latrophilin 2	1	0	0	1
MAMDC4	MAM domain containing 4	1	0	0	1
MAPK1IP1L	mitogen-activated protein kinase 1 interacting protein 1-like	1	0	0	1
MKL1	megakaryoblastic leukemia (translocation) 1	1	0	0	1
MLL2	myeloid/lymphoid or mixed-lineage leukemia 2	1	0	0	1
MRPS9	mitochondrial ribosomal protein S9	1	0	0	1
NECAP1	NECAP endocytosis associated 1	1	0	0	1
NT5C2	5'-nucleotidase, cytosolic II	1	0	0	1
OPCML	opioid binding protein/cell adhesion molecule-like	1	0	0	1
PAPPA	pregnancy-associated plasma protein A, pappalysin 1	1	0	0	1
PCDHGA1	protocadherin gamma subfamily A, 1	1	0	0	1
PCDHGA10	protocadherin gamma subfamily A, 10	1	0	0	1
PCDHGA11	protocadherin gamma subfamily A, 11	1	0	0	1
PCDHGA12	protocadherin gamma subfamily A, 12	1	0	0	1
PCDHGA2	protocadherin gamma subfamily A, 2	1	0	0	1
PCDHGA3	protocadherin gamma subfamily A, 3	1	0	0	1
PCDHGA4	protocadherin gamma subfamily A, 4	1	0	0	1
PCDHGA5	protocadherin gamma subfamily A, 5	1	0	0	1
PCDHGA6	protocadherin gamma subfamily A, 6	1	0	0	1
PCDHGA7	protocadherin gamma subfamily A, 7	1	0	0	1
PCDHGA8	protocadherin gamma subfamily A, 8	1	0	0	1
PCDHGA9	protocadherin gamma subfamily A, 9	1	0	0	1
PCDHGB1	protocadherin gamma subfamily B, 1	1	0	0	1
PCDHGB2	protocadherin gamma subfamily B, 2	1	0	0	1
PCDHGB3	protocadherin gamma subfamily B, 3	1	0	0	1
PCDHGB4	protocadherin gamma subfamily B, 4	1	0	0	1
PCDHGB5	protocadherin gamma subfamily B, 5	1	0	0	1
PCDHGB6	protocadherin gamma subfamily B, 6	1	0	0	1
PCDHGB7	protocadherin gamma subfamily B, 7	1	0	0	1
PCDHGC3	protocadherin gamma subfamily C, 3	1	0	0	1
PCDHGC4	protocadherin gamma subfamily C, 4	1	0	0	1
PCDHGC5	protocadherin gamma subfamily C, 5	1	0	0	1
PIK3R3	phosphoinositide-3-kinase, regulatory subunit 3 (gamma)	1	0	0	1
PLXDC1	plexin domain containing 1	1	0	0	1
PRPF40A	PRP40 pre-mRNA processing factor 40 homolog A (S. cerevisiae)	1	0	0	1
PSD2	pleckstrin and Sec7 domain containing 2	1	0	0	1
RAPH1	Ras association (RalGDS/AF-6) and pleckstrin homology domains 1	1	0	0	1
RARG	retinoic acid receptor, gamma	1	0	0	1
RFWD3	ring finger and WD repeat domain 3	1	0	0	1
RNASEN	ribonuclease type III, nuclear	1	0	0	1
RUNDC3A	RUN domain containing 3A	1	0	0	1
SAMD4B	sterile alpha motif domain containing 4B	1	0	0	1
SCML4	sex comb on midleg-like 4 (Drosophila)	1	0	0	1
SERPINB9	serpin peptidase inhibitor, clade B (ovalbumin), member 9	1	0	0	1
SLC25A25	solute carrier family 25 (mitochondrial carrier; phosphate carrier), member 25	1	0	0	1
SLC46A1	solute carrier family 46 (folate transporter), member 1	1	0	0	1
SLC8A2	solute carrier family 8 (sodium-calcium exchanger), member 2	1	0	0	1
SMPD3	sphingomyelin phosphodiesterase 3, neutral membrane (neutral sphingomyelinase II)	1	0	0	1
SPRY1	sprouty homolog 1, antagonist of FGF signaling (Drosophila)	1	0	0	1
SVIP	small VCP/p97-interacting protein	1	0	0	1
TEX261	testis expressed 261	1	0	0	1
THAP3	THAP domain containing, apoptosis associated protein 3	1	0	0	1
THRAP3	thyroid hormone receptor associated protein 3	1	0	0	1
TMEM132E	transmembrane protein 132E	1	0	0	1
TRIM25	tripartite motif-containing 25	1	0	0	1
TUB	tubby homolog (mouse)	1	0	0	1
UNC5D	unc-5 homolog D (C. elegans)	1	0	0	1
USP7	ubiquitin specific peptidase 7 (herpes virus-associated)	1	0	0	1
VAMP5	vesicle-associated membrane protein 5 (myobrevin)	1	0	0	1
VDR	vitamin D (1,25- dihydroxyvitamin D3) receptor	1	0	0	1
VGLL4	vestigial like 4 (Drosophila)	1	0	0	1
WASF1	WAS protein family, member 1	1	0	0	1
ZFYVE27	zinc finger, FYVE domain containing 27	1	0	0	1
ZMAT2	zinc finger, matrin type 2	1	0	0	1

[truncated: 3 more sheets: dla-miR-1311-3P, dla-miR-2916-5P, dla-miR-2916-3P]
