# Supplementary material for: Exosomal microRNAs in giant panda (Ailuropoda melanoleuca) breast milk: potential maternal regulators for the development of newborn cubs
Source: Sci Rep. 2017 Jun 14;7:3507. doi: 10.1038/s41598-017-03707-8 (PMC5471263; doi:10.1038/s41598-017-03707-8)
Supplement: Supplementary file 8 — Table S7 [file 41598_2017_3707_MOESM8_ESM.xls]

## Sheet: Sheet1
Supplementary Table 7 Primer sequences of the q-PCR experiments.
Name	Primer	Primer sequence (5' - 3')
ame-miR-148a-3p	FW Primer	TCAGTGCACTACAGAACTTTGT
ame-miR-16-2-3p	FW Primer	ACCAATATTATTGTGCTGCTT
ame-miR-200a-3p	FW Primer	TAACACTGTCTGGTAACGATGTT
ame-miR-21-5p	FW Primer	TAGCTTATCAGACTGATGTTGA
ame-miR-26a-2-5p	FW Primer	TTCAAGTAATCCAGGATAGGCT
ame-miR-30a-5p	FW Primer	TGTAAACATCCTCGACTGGAAGCT
ame-miR-92a-1-3p	FW Primer	TATTGCACTTGTCCCGGCCTGT
ame-miR-181a-1-5p	FW Primer	AACATTCAACGCTGTCGGTGAGT
ame-miR-93-5p	FW Primer	CAAAGTGCTGTTCGTGCAGGT
ame-miR-451a-5p	FW Primer	AAACCGTTACCATTACTGAGT
cel-miR-39-5p	FW Primer	AGCTGATTTCGTCTTGGTAATA
cel-miR-2-3p	FW Primer	TATCACAGCCAGCTTTGATGTGC
U6 snRNA	FW Primer	TTATGGGTCCTAGCCTGAC
	RW Primer	CACTATTGCGGGTCTGC
5S rRNA	FW Primer	GCCCGATCTCGTCTGATCT
	RW Primer	AGCCTACAGCACCCGGTATT
Met-tRNA	FW Primer	CAGAGTGGCGCAGCGGAAGC
	RW Primer	CGATCCATCGACCTCTGGGTTATG
